# Supplementary material for: Existing evidence on the impact of changes in marine ecosystem structure and functioning on ecosystem service delivery: a systematic map
Source: Environ Evid. 2023 Jul 20;12:13. doi: 10.1186/s13750-023-00306-1 (PMC11378828; doi:10.1186/s13750-023-00306-1)
Supplement: Supplementary file 2 — Additional file 2: Search strings and comprehensiveness [file 13750_2023_306_MOESM2_ESM.xlsx]

## Sheet: Equation+WoS
Supplementary Information 3: Search string evolution and estimating comprehensiveness of the search
Step	PICO	Search type	Search string	Number of publications retrieved in WOS CC the 20/07/2021		Comprehensiveness	Comments
						(Based on 27 articles indexed in WOS CC)*
7	POPULATION V3 AND OUTCOMES V3 AND EXPOSURE V2	TS	TS= ( ( marine OR coast* OR ocean OR sea OR littoral OR maritime ) AND ( species OR biodiversity OR ecosystem OR ecological ) ) AND TS= ( "ecosystem service$" OR "contribution to people" OR "ecosystem function$" OR "ecosystem process$" OR "landscape service$" OR disservice$ OR "provisioning service$" OR ( ( provision OR production OR exploitation ) AND ( food OR fisher* OR macro-algae$ OR molecul…		18940	25 (92,5%)	Research without the option "Exact search" in WOS
6	POPULATION V3 AND OUTCOMES V3 AND EXPOSURE V2	TS	TS= ( ( marine OR coast* OR ocean OR sea OR littoral OR maritime ) AND ( species OR biodiversity OR ecosystem OR ecological ) ) AND TS= ("ecosystem service$" OR "contribution to people" OR "ecosystem function$" OR "ecosystem process" OR "landscape service$" OR disservice$ OR "provisioning service$" OR ((provision OR production OR exploitation) AND (food OR fisher* OR macro-algae$ OR molecules)) O…	Exact search	17329	25 (92,5%)	Adding other keywords in Exposure
5	POPULATION V3 AND OUTCOMES V3 AND EXPOSURE V1	TS	TS= ( ( marine OR coast* OR ocean OR sea OR littoral OR maritime ) AND ( species OR biodiversity OR ecosystem OR ecological ) ) AND TS= ( "ecosystem service$" OR "contribution to people" OR "ecosystem function$" OR "ecosystem process$" OR "landscape service$" OR disservice$ OR "provisioning service$" OR ( ( provision OR production OR exploitation ) AND ( food OR fisher* OR macro-algae$ OR molecul…	Exact search	13388	22	Adding in Outcomes the names of the main marine and coastal ecosystem services following scientific literature classification
4	POPULATION V3 AND OUTCOMES V2 AND EXPOSURE V1	TS	TS= ( ( marine OR coast* OR ocean OR sea OR littoral OR maritime ) AND ( species OR biodiversity OR ecosystem OR ecological ) ) AND TS= ( "ecosystem service$" OR "contribution to people" OR "ecosystem function$" OR "ecosystem process$" OR "landscape service$" OR disservice$ OR "provisioning service$" OR "regulation service$" OR "cultural service$" ) AND TS= (dynamic$ OR impact$ OR variation$ OR i…	Exact search	4666	19	Adding in Population, other keywords for the marine ecosystems
3	POPULATION V2 AND OUTCOMES V2 AND EXPOSURE V1	TS	TS= ( ( marine OR ocean ) AND ( ecosystem OR ecological ) ) AND TS= ( "ecosystem service$" OR "contribution to people" OR "ecosystem function$" OR "ecosystem process$" OR "landscape service$" OR disservice$ OR "provisioning service$" OR "regulation service$" OR "cultural service$" ) AND TS= (dynamic$ OR impact$ OR variation$ OR interaction$ OR evolution)	Exact search	2489	16	Adding, in Outcomes, the synonymes of "ecosystem services"
2	POPULATION V2 AND OUTCOMES V1 AND EXPOSURE V1	TS	TS= ( ( marine OR ocean ) AND ( ecosystem OR ecological ) ) AND TS= ( "ecosystem service$" ) AND TS= (dynamic$ OR impact$ OR variation$ OR interaction$ OR evolution)	Exact search	1588	15	Adding keywords in the Population terms in order to focus on ecosystem and ecological study
1	POPULATION V1 AND OUTCOMES V1	TS	TS= ( ( marine OR ocean ) AND ( ecosystem OR ecological ) ) AND TS= ( "ecosystem service$")	Exact search	2595	18	Starting with the population and the outcomes with the main general words
