# Supplementary material for: Existing evidence on the impact of changes in marine ecosystem structure and functioning on ecosystem service delivery: a systematic map
Source: Environ Evid. 2023 Jul 20;12:13. doi: 10.1186/s13750-023-00306-1 (PMC11378828; doi:10.1186/s13750-023-00306-1)
Supplement: Supplementary file 3 — Additional file 3: Test list [file 13750_2023_306_MOESM3_ESM.xlsx]

## Sheet: references
DOI	References			Retrieved by WOS	Retrieved by Scopus	Retrieved by google scholar
10.3389/fevo.2021.652492	Belgrano et al. (2021) Mapping and evaluating marine protected areas and ecosystem services: a transdiciplinary Delphi forecasting process framework. Frontiers in Ecology and Evolution, 9, 652492	Mapping and evaluating marine protected areas and ecosystem services: a transdiciplinary Delphi forecasting process framework	1	oui
10.3389/fmars.2020.615214	Cavanagh et al. (2021) Future risk for Southern Ocean Ecosystem services under climate change. Frontiers in Marine Science, 7, 615214.	Future risk for Southern Ocean Ecosystem services under climate change	2	oui
10.3354/meps07414	Cheung, W.W.L. et al., 2008: Application of macroecological theory to predict effects of climate change on global fisheries potential. Mar. Ecol. Prog. Ser., 365, 187–197	Application of macroecological theory to predict effects of climate change on global fisheries potential	3	oui
10.1093/icesjms/fsr012	Cheung, W.W.L., J. Dunne, J.L. Sarmiento, and D. Pauly, 2011: Integrating ecophysiology and plankton dynamics into projected maximum fisheries catch potential under climate change in the NortheastAtlantic. International Council for the Exploration of the Sea (ICES) Journal of Marine Science, 68(6), 1008- 1018	Integrating ecophysiology and plankton dynamics into projected maximum fisheries catch potential under climate change in the NortheastAtlantic	4	non	oui
10.1016/j.gloenvcha.2011.09.018	Cinner et al. (2012) Vulnerability of coastal communities to key impacts of climate change on coral reef fisheries. Global Environmental Change, 22, 12-20.	Vulnerability of coastal communities to key impacts of climate change on coral reef fisheries	5	oui
10.1016/j.ecolind.2013.10.026	Cook et al. (2017) Towards marine ecosystem based management in South Florida: investigationg the connections among ecosystem pressures, states, and services in a complex coastal system. Ecological Indicators, 44, 26-39.	Towards marine ecosystem based management in South Florida: investigationg the connections among ecosystem pressures, states, and services in a complex coastal system	6	oui
10.5670/oceanog.2009.106	Cooley et al. (2009) Ocean acidification's potential to alter global marine ecosystem services. Oceanography, 22, 172-181.	Ocean acidification's potential to alter global marine ecosystem services	7	oui
10.1088/1748-9326/4/2/024007	Cooley, S.R. and S.C. Doney, 2009: Anticipating ocean acidification’s economic consequences for commercial fisheries. Environmental Research Letters, 4(2), 024007, doi:10.1088/1748-9326/4/2/024007.	Anticipating ocean acidification’s economic consequences for commercial fisheries	8	oui
10.1111/gcb.12231	Fernandes, J.A., Cheung, W.W.L., Jennings, S., Butenschön, M., de Mora, L., Frölicher, T.L., Barange, M., Grant, A. (2013a). Modelling the effects of climate change on the distribution and production of marine fishes: accounting for trophic interactions in a dynamic bioclimate envelope model. Global Change Biology, 19(8): 2596-2607.	Modelling the effects of climate change on the distribution and production of marine fishes: accounting for trophic interactions in a dynamic bioclimate envelope model	9	oui
10.1007/978-3-319-17214-9_9	Marcos et al. (2021) Reviewing the ecosystem services, societal goods, and benefits of marine protected areas. Frontiers in Marine Science, 8, 613819	Reviewing the ecosystem services, societal goods, and benefits of marine protected areas	10	oui
10.1002/lno.11403	Orcutt et al. (2020) Impacts of deep-sea mining on microbial ecosystem services. Limnology & Oceanography, 65, 1489-1510.	Impacts of deep-sea mining on microbial ecosystem services	11	oui
10.1890/070135	Palumbi, S.R., Sandifer, P.A., Allan, J.D., Beck, M.W., Fautin, D.G., Fogarty, M.J., Halpern, B.S., Incze, L.S., Leong, J.-A., Norse, E., Stachowicz, J.J., Wall, D.H., 2009. Managing for ocean biodiversity to sustain marine ecosystem services. Front. Ecol. Environ. 7, 204e211. http://dx. doi.org/10.1890/070135	Managing for ocean biodiversity to sustain marine ecosystem services	12	oui
10.1007/s11160-004-6749-0	Roessig et al. (2004) Effects of global climate change on marine and estuarine fishes and fisheries. Reviews in Fish Biology and Fisheries, 14, 251-275.	Effects of global climate change on marine and estuarine fishes and fisheries	13	non	non	non
10.1016/j.jnc.2008.09.006	Roncin, N., Alban, F., Charbonnel, E., Crec’hriou, R., de la Cruz Modino, R., Culioli, J. M., Dimech, M., Goñi, R., Guala, I., Higgins, R., Lavisse, E., Direach, L. Le, Luna, B., Marcos, C., Maynou, F., Pascual, J., Person, J., Smith, P., Stobart, B., … Boncoeur, J. (2008). Uses of ecosystem services provided by MPAs: How much do they impact the local economy? A southern Europe perspective. Journ…	Uses of ecosystem services provided by MPAs: How much do they impact the local economy? A southern Europe perspective	14	oui
10.1126/science.1132294	Worm B., E.B. Barbier, N. Beaumont, J.E. Duffy, C. Folke, B.S. Halpern, J.B. Jackson, H.K. Lotze, F. Micheli, S.R. Palumbi, E. Sala, K.A. Selkoe, J.J. Stachowicz & R. Watson (2006). Impacts of biodiversity loss on ocean ecosystem services. Science, 314 (5800): 787-790.	Impacts of biodiversity loss on ocean ecosystem services	15	oui
10.1016/j.ocecoaman.2019.03.028	Kermagoret, C., Claudet, J., Derolez, V., Nugues, M. M., Ouisse, V., Quillien, N., Baulaz, Y., Le Mao, P., Scemama, P., Vaschalde, D., Bailly, D., & Mongruel, R. (2019). How does eutrophication impact bundles of ecosystem services in multiple coastal habitats using state-and-transition models. Ocean and Coastal Management, 174(April), 144–153. https://doi.org/10.1016/j.ocecoaman.2019.03.028	How does eutrophication impact bundles of ecosystem services in multiple coastal habitats using state-and-transition models	16	oui
10.17159/sajs.2020/7695	Arabi, S., Nahman A. (2020) Impacts of marine plastic on ecosystem services and economy: state of South African Research, 116, 7695	Impacts of marine plastic on ecosystem services and economy: state of South African Research	17	oui
10.2307/23486554	Depellegrin, D., Blazauskas, N. (2020) Integrating ecosystem service values into oil spill impact assessment. Journal of Coastal Research, 29, 836-846	Integrating ecosystem service values into oil spill impact assessment	18	oui
10.1016/j.ecolind.2017.05.057	Broszeit, S., Beaumont, N.J., Uyarra, M.C., Heiskanen, A.-S., Frost, M., Somerfield, P.J., Rossberg, A.G., Teixeira, H., Austen, M.C. (2017) What can indicators of good environmental status tell us about ecosystem services? Reducing efforts and increasing cost-effectiveness by reapplying biodiversity indicator data. Ecological Indicators, 81, 409-442	What can indicators of good environmental status tell us about ecosystem services? Reducing efforts and increasing cost-effectiveness by reapplying biodiversity indicator data	19	oui
10.1371/journal.pone.0043542	Pendleton, L., Donato, D.C., Murray, B.C., Crooks, S., Jenkins, W.A., Sifleet, S., Craft, C., Fourqurean, J.W., Kauffman, J.B., Marba, N., Megonigal, P., Pidgeon, E., Herr, D., Gordon, D., Baldera, A. (2012) Estimating global "Blue Carbon" emissions from conversion and degradation of vegetated coastal ecosystems. PlosOne, 7, e43542	Estimating global "Blue Carbon" emissions from conversion and degradation of vegetated coastal ecosystems	20	oui
10.1042/ETLS20180117	Hall-Spencer, J.M., Harvey, B.P. (2019) Ocean acidification impacts on coastal ecosystem services due to habitat degradation. Emerging Topics in Life Sciences, 3, 197-206	Ocean acidification impacts on coastal ecosystem services due to habitat degradation	21	oui
10.1016/j.marpol.2013.08.011	Potts, T., Burdon, D., Jackson, E., Atkins, J., Saunders, J., Hastings, E., Langmead, O. (2014) Do marine protected areas deliver flows of ecosystem services to support human welfare? Marine Policy, 44, 139-148	Do marine protected areas deliver flows of ecosystem services to support human welfare?	22	oui
10.1016/j.jembe.2017.01.019	Lemasson, A. J., Fletcher, S., Hall-Spencer, J. M., & Knights, A. M. (2017). Linking the biological impacts of ocean acidification on oysters to changes in ecosystem services: A review. Journal of Experimental Marine Biology and Ecology, 492, 49–62. https://doi.org/10.1016/j.jembe.2017.01.019	Linking the biological impacts of ocean acidification on oysters to changes in ecosystem services: A review	23	oui
10.3389/fmars.2020.00715	Pouso, S., Borja, Á., & Uyarra, M. C. (2020). An Interdisciplinary Approach for Valuing Changes After Ecological Restoration in Marine Cultural Ecosystem Services. Frontiers in Marine Science, 7(August), 1–16. https://doi.org/10.3389/fmars.2020.00715	An Interdisciplinary Approach for Valuing Changes After Ecological Restoration in Marine Cultural Ecosystem Services	24	oui
10.1016/j.ocecoaman.2020.105497	Song, J., Zhang, Z., Chen, L., Wang, D., Liu, H., Wang, Q., Wang, M., & Yu, D. (2021). Changes in ecosystem services values in the south and north Yellow Sea between 2000 and 2010. Ocean and Coastal Management, 202(June 2020), 105497. https://doi.org/10.1016/j.ocecoaman.2020.105497	Changes in ecosystem services values in the south and north Yellow Sea between 2000 and 2010	25	oui
10.1016/j.envpol.2018.05.058	Yim, J., Kwon, B. O., Nam, J., Hwang, J. H., Choi, K., & Khim, J. S. (2018). Analysis of forty years long changes in coastal land use and land cover of the Yellow Sea: The gains or losses in ecosystem services. Environmental Pollution, 241, 74–84. https://doi.org/10.1016/j.envpol.2018.05.058	Analysis of forty years long changes in coastal land use and land cover of the Yellow Sea: The gains or losses in ecosystem services	26	oui
http://www.ecologyandsociety.org/vol14/iss1/art10/	Hicks, C.C., McClanahan, T.R., Cinner, J.E., Hills, J.M., 2009. Trade-offs in values assigned to ecological goods and services associated with different coral reef management strategies. Ecol. Soc. 14, 18.	Trade-offs in values assigned to ecological goods and services associated with different coral reef management strategies	27	oui
10.1016/B978-0-12-417015-5.00009-8	Leenhardt, P., Low, N., Pascal, N., Micheli, F., & Claudet, J. (2015). The Role of Marine Protected Areas in Providing Ecosystem Services. In Elsevier (Ed.), Aquatic Functional Biodiversity. Belgrano A.,Woodward G. and Jacob U. https://doi.org/10.1016/B978-0-12-417015-5.00009-8	The Role of Marine Protected Areas in Providing Ecosystem Services	28	NOT in WoS	non	oui
10.1007/s10113-014-0635-7	Selim, S.A., Blanchard, J.L., Bedford, J., Webb, T.J. (2016) Direct and indirect effects of climate change and fishing on changes in coastal ecosystem services: a historical perspective from the North Sea. Regional Environmental Change, 16, 341-351	Direct and indirect effects of climate change and fishing on changes in coastal ecosystem services: a historical perspective from the North Sea	29	NOT in WoS	oui
10.3391/ai.2014.9.4.01	Katsanevakis, S., Wallentinus, I., Zenetos, A., Leppäkoski E., Cinar M.E., Oztürk, B., Grabowski, M. Golani, D., Cardoso, A.C. (2014) Impacts of invasive alien species on ecosystem services and biodiversity: a pan-European review. Aquatic Invasions, 9, 391-423	Impacts of invasive alien species on ecosystem services and biodiversity: a pan-European review	30	NOT in WoS	oui
				25 out of 30	28 out of 30	29 out of 30
				0.833333	0.933333	0.966667
				Only in WOS
				25 out of 27
				0.925926
