# Supplementary material for: Existing evidence on the impact of changes in marine ecosystem structure and functioning on ecosystem service delivery: a systematic map
Source: Environ Evid. 2023 Jul 20;12:13. doi: 10.1186/s13750-023-00306-1 (PMC11378828; doi:10.1186/s13750-023-00306-1)
Supplement: Supplementary file 4 — Additional file 4: List of unobtained full texts [file 13750_2023_306_MOESM4_ESM.xlsx]

## Sheet: Feuil1
															Full-text
biblio_internal_id	biblio_authors	biblio_title	biblio_abstract	biblio_URL	biblio_container	biblio_year	biblio_type	biblio_vol	biblio_doi	biblio_keywords	biblio_source	biblio_testlist	screen_duplicates	screen_duplicates_date	found_fulltext_final	found_fulltext_justification	found_fulltext_date	found_fulltext_who
29994	Lo, V.B. and Bouma, T.J. and Colen, C.V. and Airoldi, L.	Quantifying coastal protection ecosystem services of salt marshes	Salt marshes are known for providing several essential ecosystem services, including coastal protection via wave attenuation and sediment stabilization. Despite their value, the global extent of salt marshes is decreasing due to human pressures, such as land reclamation, climate change and eutrophication, which are primary drivers of change in salt marsh ecosystems. We determined the factors affe…	https://www.scopus.com/inward/record.uri?eid=2-s2.0-85040455755&partnerID=40&md5=843fc9b23b62a36f8ae2d4ae703c9780	13th International MEDCOAST Congress on Coastal and Marine Sciences, Engineering, Management and Conservation, MEDCOAST 2017	2017	CONFERENCE	1	NA	Climate change; Coastal engineering; Ecology; Ecosystems; Erosion; Eutrophication; Land reclamation; Nutrients; Sediments; Semiconductor junctions; Vegetation; Wetlands, Coastal protection; Ecosystem services; Factors affecting resistances; Influence of vegetations; Nutrient conditions; Salt marsh ecosystem; Sediment properties; Species composition, Shore protection	scopus	/	/	16_08_21	No, no access		44552	Sylvie
40599	Xu, L. and Xu, X. and Zhu, G. and Ma, Z. and Luo, T.	Ecosystem services change along Bohai Bay	This paper makes full use of Gaodi Xie's equivalent value per unit area of Chinese ecosystem services. After revising by per unit area value of food products and vegetation index (NDVI), the final equivalent value along Bohai Bay is calculated. And then the temporal and spatial comparison of ecosystem services among 1995, 2000 and 2008 has been done at 1km grid cell. The results turn out that: in…	https://www.scopus.com/inward/record.uri?eid=2-s2.0-80052242104&doi=10.1109%2fRSETE.2011.5964972&partnerID=40&md5=6d7d286c23a20127bbda6fad6ba7ee02	2011 International Conference on Remote Sensing, Environment and Transportation Engineering, RSETE 2011 - Proceedings	2011	CONFERENCE	NA	10.1109/RSETE.2011.5964972	Bohai Bay; Coastal area; Ecosystem services; Grid cells; Human activities; Per unit; Spatial; Spatial comparison; Spatial scale; Study areas; Temporal; Temporal scale; Vegetation index, Civil engineering; Coastal zones; Food products; Land reclamation; Remote sensing, Ecosystems	scopus	/	/	16_08_21	No, no access		44552	Sylvie
25637	Guo, Z. and Diao, Z. and Wang, W. and Peng, Y.	Spatio-temporal evolution of ecosystem service values in port areas	The continuous development of maritime industry has brought a marked increase in the construction land of port areas. The ecological problems of ports in China have received more and more attention. Frequent human activities had caused dramatic changes of land use pattern in port areas in the past decades, which brought a significant impact on local environment. Together with the RS, GIS technolo…	https://www.scopus.com/inward/record.uri?eid=2-s2.0-85056695681&partnerID=40&md5=47ff56bc1b15d9c7c0445e5c19444ae6	20th International Conference on Harbor, Maritime and Multimodal Logistics Modeling and Simulation, HMS 2018	2018	CONFERENCE	NA	NA	Forestry; Land use; Ports and harbors, Continuous development; Dalian; Ecological environment protections; Ecological problem; Ecosystem service values; Land-use change; Port areas; Spatiotemporal evolution, Ecosystems	scopus	/	/	16_08_21	No, no access		44552	Sylvie
8263	Kuparinen, J and Leonardsson, K and Mattila, J and Wikner, J month = sep,	Food web structure and function in the Gulf of Bothnia, the Baltic Sea	To improve the spatio-temporal information of ecological variables, a multidisciplinary joint study between Finnish and Swedish marine scientists was conducted in the Gulf of Bothnia, 1991. The study corroborated previous reports, suggesting a markedly lower phytoplankton production and biomass of benthic fauna in the Bothnian Bay than in the Bothnian Sea, However, contrary to the general view, t…	NA	AMBIO	1996	article	NA	NA	DYNAMICS, ABUNDANCE, PLANKTONIC BACTERIA, POPULATIONS, PREY, PONTOPOREIA-AFFINIS, MARINE-ENVIRONMENT, DISSOLVED ORGANIC-CARBON	wos	/	/	16_08_21	No, no access		44552	Sylvie
5015	Friess, DA and Krauss, KW and Taillardat, P and Adame, MF and Yando, ES and Cameron, C and Sasmito, SD and Sillanpaa, M month = aug,	MANGROVE BLUE CARBON IN THE FACE OF DEFORESTATION, CLIMATE CHANGE, AND RESTORATION	Coastal wetlands have disproportionately high carbon densities, known as blue carbon, compared to most terrestrial ecosystems. Mangroves and their blue carbon stocks are at risk globally from land-use and land-cover change (LULCC) activities such as aquaculture, alongside biophysical disturbances such as sea-level rise and cyclones. Global estimates of carbon emissions from mangrove loss have bee…	NA	ANNUAL PLANT REVIEWS ONLINE	2020	article	3	10.1002/9781119312994.apr0752	DYNAMICS, SEA-LEVEL, AVICENNIA-GERMINANS, GULF-OF-MEXICO, sea-level rise, cyclone, SOIL CARBON, carbon sequestration, EMISSIONS, payments for ecosystem services (PES), carbon stock, degradation, ECOSYSTEM SERVICES PES, FOREST DISTRIBUTIONS, GREENHOUSE-GAS FLUXES, land-use and land-cover change (LULCC), nature-based solution, rehabilitation, STOCKS	wos	/	/	16_08_21	No, no access		44552	Sylvie
24563	Gallagher, J.B.	Implications of global climate change and aquaculture on blue carbon sequestration and storage: Submerged aquatic ecosystems	Climate change and aquaculture influence the blue carbon storage in aquatic ecosystems but accurate projections of their separate impacts are difficult owing to the multiplicity of pathways involved. Because of aquaculture's growing contribution to seafood supply, society will find it difficult to impose serious restrictions at a time when fisheries are challenged by changes in the ecosystem caus…	https://www.scopus.com/inward/record.uri?eid=2-s2.0-85015835835&doi=10.1002%2f9781118778531.ch8&partnerID=40&md5=4d29c16965174a5e75d171db2b94652d	Aquaculture Ecosystems: Adaptability and Sustainability	2015	BOOK	NA	10.1002/9781118778531.ch8	NA	scopus	/	/	16_08_21	No, no access		44552	Sylvie
20357	Cambers, G. and Wynne, S.P.	Beach changes and associated ecosystem services in Anguilla, West Indies, 1992â€“2014	Analysis of beach profile data over the period 1992â€“2014 at 14 beaches on mainland Anguilla and the offshore cays of Prickly Pear and Sandy Island, showed an overall erosion trend with a mean erosion rate of âˆ’0.51 m yrâˆ’1. Eleven beaches showed erosion, while three beaches showed slight accretion. Over the period of measurement nine hurricanes passed close enough to Anguilla to significantly…	https://www.scopus.com/inward/record.uri?eid=2-s2.0-85071657708&doi=10.1080%2f14634988.2019.1628585&partnerID=40&md5=80b19ce9301987b5210476bff0f26abf	Aquatic Ecosystem Health and Management	2019	ARTICLE	22	10.1080/14634988.2019.1628585	NA	scopus	/	/	16_08_21	No, no access		44553	Sylvie
4713	Field, JC and Francis, RC and Strom, A month = oct,	Toward a fisheries ecosystem plan for the northern {California} {Current	Recently the congressionally established Ecosystem Principles Advisory Panel issued a report oil how best to amend single-species management. A major recommendation was that fisheries management councils develop a fisheries ecosystem plan (FEP) for every ecosystem under then-jurisdiction. This document would be an umbrella document containing detailed information Oil the structure and function of…	NA	CALIFORNIA COOPERATIVE OCEANIC FISHERIES INVESTIGATIONS REPORTS	2001	article	42	NA	CONSERVATION, IMPACTS, FISH, COAST, MODELS, VARIABILITY, PACIFIC SARDINE, SARDINOPS-SAGAX	wos	/	/	16_08_21	No, no access		44553	Sylvie
262	Aller-Rojas, O and Moreno, B and Aponte, H and Zavala, J month = sep,	Carbon storage estimation ofLessonia trabeculatakelp beds in Southern Peru: an analysis from the San Juan de Marcona region	Carbon storage is one of the most important ecosystem services provided by kelp beds. Laminarialean kelps are widely harvested along the Warm Temperate South-eastern Pacific coast, a marine province shared by Chile and Peru. Carbon storage assessments of kelps in Peru are lacking. From a blue economy and sustainable management perspectives, information on the carbon storage of kelps is important.…	NA	CARBON MANAGEMENT	2020	article	11	10.1080/17583004.2020.1808765	ecosystem services, BIOMASS, COASTAL, DYNAMICS, MACROALGAE, BLUE CARBON, KELP, Blue carbon, RHODOPHYTA, kelp, carbon storage, ALLOMETRY, Peru, CONVERGENCE, LESSONIA, Southeastern Pacific, SUBJECT CLASSIFICATION CODES	wos	/	/	16_08_21	No, no access		44553	Sylvie
34953	Rani, V. and Bijoy Nandan, S. and Schwing, P.T.	Carbon source characterisation and historical carbon burial in three mangrove ecosystems on the South West coast of India	Tropical mangrove environments have high carbon sequestration potential and this ecosystem service is currently used in mitigating climate change. However, these environments are declining rapidly in developing countries, diminishing their carbon sequestration potential and may ultimately transforming them as carbon dioxide sources. This study investigated the carbon sequestration potential throu…	https://www.scopus.com/inward/record.uri?eid=2-s2.0-85093689564&doi=10.1016%2fj.catena.2020.104980&partnerID=40&md5=2ce0c5e610a5720fb81fb584b1850228	Catena	2021	ARTICLE	197	10.1016/j.catena.2020.104980	air-sea interaction; carbon dioxide; carbon sequestration; climate change; ecosystem service; litterfall; mangrove; net primary production; organic carbon, Cochin; India; Kerala, Decapoda (Crustacea)	scopus	/	/	16_08_21	No, no access		44553	Sylvie
39453	Vilhjalmsson, H.	Impact of changes in natural conditions on ocean resources	Most, if not all, monitoring of climate related parameters shows a consistent rate of warming over the last 2-3 decades or so. Although this climatic warming is of global dimensions, it is most conspicuous in polar regions, and in places reaches down to sub-Arctic/Antarctic areas. Today, there are a number of General Climate Models (GCMs) in operation. While almost all of them agree on a warming …	https://www.scopus.com/inward/record.uri?eid=2-s2.0-84966667337&doi=10.1163%2fej.9789004162556.i-0.59&partnerID=40&md5=9f0860c1d34a352954251f8e47cd474f	Center for Oceans Law and Policy	2007	ARTICLE	11	10.1163/ej.9789004162556.i-0.59	NA	scopus	/	/	16_08_21	No, no access		44553	Sylvie
25164	Gong, P.-H. and Li, J. and Guan, C.-T. and Li, M.-J. and Liu, C.	Estimation and experiment of carbon sequestration by oysters attached to the enhancement artificial reefs in Laizhou Bay, Shandong, China	Through sampling investigation of fouling organisms on the enhancement artificial reefs set up in Laizhou Bay, it was proved that oyster (Ostrea plicatula) was the dominant fouling species. Therefore the dry mass of shell (Ms), total fresh mass (Mt) and thickness (T) of oyster attached on the reefs were analyzed. The results showed that the Mt and Ms presented seasonal variation (P&lt;0.01), that…	https://www.scopus.com/inward/record.uri?eid=2-s2.0-84910003861&partnerID=40&md5=f8044f1a204041d3c81a87ad167a9bbd	Chinese Journal of Applied Ecology	2014	ARTICLE	25	NA	artificial reef; biofouling; bivalve; carbon dioxide; carbon sequestration; carbon sink; cost analysis; ecological economics; seasonal variation, China; Laizhou Bay; Shandong, Ostrea; Ostreidae; Plicatula	scopus	/	/	16_08_21	No, no access		44553	Sylvie
41154	Zhang, X.-L. and Ye, S.-Y. and Yin, P. and Gu, D.-Q.	Ecosystem services value and its temporal change of coastal wetlands in southern Laizhou Bay	Based on the classification of ecosystem services value and of wetland types, the ecosystem services value of coastal wetlands in the southern Laizhou Bay was calculated by using the Landsat 7 satellite remote sensing images of October 1987 and October 2002, and the temporal change of the value in 1987-2002 was analyzed. The results showed that the material production values of aquatic products a…	https://www.scopus.com/inward/record.uri?eid=2-s2.0-59349113040&partnerID=40&md5=611273e1adbf23eab989be9c0358fa96	Chinese Journal of Ecology	2008	ARTICLE	27	NA	classification; ecosystem service; image analysis; Landsat; remote sensing; satellite imagery; temporal variation; wetland, Asia; China; Eurasia; Far East; Laizhou Bay; Shandong	scopus	/	/	16_08_21	No, no access		44553	Sylvie
23686	Fanning, A.L.	Towards valuing climate change impacts on the ecosystem services of a uruguayan coastal lagoon	It has been well established that coastal zones in Latin America are particularly vulnerable to anthropogenic pressures including climate change impacts (e.g. sea-level rise, increased storm intensity, altered hydrological regimes, etc.). The twin challenge of maintaining human security (often via protection using dikes) and sustaining coastal ecosystems and the services they provide has been ide…	https://www.scopus.com/inward/record.uri?eid=2-s2.0-85008719861&doi=10.1007%2f978-3-319-04489-7_5&partnerID=40&md5=7e75f187ed35164896ac39c0379e4e05	Climate Change Management	2014	ARTICLE	NA	10.1007/978-3-319-04489-7_5	NA	scopus	/	/	16_08_21	No, no access		44553	Sylvie
28010	Kawasaki, T.	Effects of global climatic change on marine ecosystems and fisheries	The internal dynamics and community responses in the oceans tend to show longer term changes on the order of 10-102 yr between alternative community structures. A mechanism exists whereby global warming could, by intensifying the alongshore wind stress on the ocean surface, lead to acceleration of coastal upwelling, which may in turn accelerate photosynthesis in the oceans, resulting in an increa…	https://www.scopus.com/inward/record.uri?eid=2-s2.0-0026277690&partnerID=40&md5=08946d7644385f474eeddcdad5b1c812	Climate change. Proc. 2nd World Climate Conference, Geneva, 1990	1991	BOOK	NA	NA	catch fluctuation; climatic change; fishery; fishery impact; global warming; man-environment relations; marine ecosystem; sardine; upwelling, Atlantic; English Channel; Japan; Korea(South); Pacific; USSR	scopus	/	/	16_08_21	No, no access		44553	Sylvie
24561	Gallagher, Charmaine Marie and Lee, Donna J.	Economic contribution to marine park management for Hanauma Bay, Hawaii	Hawaii's most popular underwater recreation area is the Hanauma Bay Nature Park on Oahu. To protect its valuable marine resources, the waters of the bay are designated a Marine Life COnservation District. Marine parks provide access for public enjoyment and accommodate all interested groups. Marine park managers strive to balance the immediate demands for ocean recreation with the long term conse…	https://www.scopus.com/inward/record.uri?eid=2-s2.0-0027166473&partnerID=40&md5=3bb6b2e0186a7a603631c785774a4b30	Coastal Zone: Proceedings of the Symposium on Coastal and Ocean Management	1993	CONFERENCE	1	NA	Economics; Environmental protection; Management, Coral reef; Decision-making; Hanauma bay; Hawaii; Marine park management, Coastal engineering	scopus	/	/	16_08_21	No, no access		44553	Sylvie
21643	Cormier-Salem, M.-C. and Van Trai, N. and Burgos, A. and Durand, J.-D. and Bettarel, Y. and Klein, J. and Duc Huy, H. and Panfili, J.	The mangrove's contribution to people: Interdisciplinary pilot study of the Can Gio Mangrove Biosphere Reserve in Viet Nam	The main objective of this pilot study, conducted in June 2015 in the Can Gio Mangrove Biosphere Reserve (Can Gio MBR, Viet Nam), was to develop an interdisciplinary approach to assess some key services provided by reforested mangroves subject to external pressures and varying management policies. We focused on the abundance of viruses, bacteria, endo- and epi- and macrofauna and the diversity of…	https://www.scopus.com/inward/record.uri?eid=2-s2.0-85037037488&doi=10.1016%2fj.crte.2017.09.001&partnerID=40&md5=43962836d684cbef4565cba2e8929fc8	Comptes Rendus - Geoscience	2017	ARTICLE	349	10.1016/j.crte.2017.09.001	biodiversity; conservation management; environmental change; interdisciplinary approach; management practice; mangrove; morphotype; reforestation; resource management; stakeholder; traditional knowledge, Can Gio Mangrove Biosphere Reserve; Viet Nam, Decapoda (Crustacea); Rhizophoraceae	scopus	/	/	16_08_21	No, no access		44553	Sylvie
12510	Purwanto and Andradi-Brown, DA and Matualage, D and Rumengan, I and Awaludinnoer and Pada, D and Hidayat, NI and Amkieltiela and Fox, HE and Fox, M and Mangubhai, S and Hamid, L and Lazuardi, ME and Mambrasar, R and Maulana, N and Mulyadi and Tuharea, S and Pakiding, F and Ahmadia, GN month = jun,	The Bird's Head Seascape Marine Protected Area network-Preventing biodiversity and ecosystem service loss amidst rapid change in Papua, Indonesia	The Bird's Head Seascape (BHS), Papua, Indonesia is located within the epicenter of global marine biodiversity and has been the focus of recent conservation efforts to protect marine resources. Here, we provide an overview of Marine Protected Areas (MPAs) progress in the BHS over the past decade, including establishment history, changes in management effectiveness and ecosystem health, as well as…	NA	CONSERVATION SCIENCE AND PRACTICE	2021	article	3	10.1111/csp2.393	seagrass, mangrove, management, Indonesia, coral reef, effectiveness, fish biomass, Marine Protected Area, Raja Ampat, West Papua	wos	/	/	16_08_21	No, no access		44552	Sylvie
22900	Dredge, M.C.L. and Marsden, I.D. and Williams, J.R.	Scallop Fisheries, Mariculture, and Enhancement in Australasia	While Australia and New Zealand have rich scallop faunas, research has been largely confined to three species of Pecten and Amusium which support major fisheries. Research on basic biological parameters has been conducted during the past 70 years. The saucer scallop, Amusium balloti, occurs in sub-tropical and temperate waters in depths of 20-50 m off the Western Australian and Queensland coast. …	https://www.scopus.com/inward/record.uri?eid=2-s2.0-84978420945&doi=10.1016%2fB978-0-444-62710-0.00030-4&partnerID=40&md5=a5146352fd18d02537482a83d068b851	Developments in Aquaculture and Fisheries Science	2016	ARTICLE	40	10.1016/B978-0-444-62710-0.00030-4	NA	scopus	/	/	16_08_21	No, no access		44553	Sylvie
8856	Li, JL and Yang, XP and SCI RES PUBL	Influences of alien species Spartina alterniflora Invasion on Ecosystem Services of Coastal Wetland and Its Countermeasures	Biological invasions, a ubiquitously ecological phenomenon, can result in serious ecological consequences to native species and ecosystems through variety avenues. So the ecological impact of invasive plants is one of the most important issues in the study of biological ecology. Based on analyzing alien species Spartina alterniflora invasion process on Chinese coastal wetland, the paper discussed…	NA	EBM 2010: INTERNATIONAL CONFERENCE ON ENGINEERING AND BUSINESS MANAGEMENT, VOLS 1-8	2010	article	NA	NA	ecosystem services, Spartina alterniflora, biological invasion, countermeasure	wos	/	/	16_08_21	No, no access		44553	Sylvie
36939	Shinde, P. and Donde, S. and Ram, A.	Water pollution association with Mangrove carbon sequestration in Mithi river	Mangrove ecosystem is strongly bound to the coastal environment which survives and flourishes in good quality of water and within its tolerance level. This ecosystem is very sensitive to water pollution and it has direct relationship with mangrove functioning. Minor changes in water quality can cause noticeable mortality and severe damage of mangroves ecosystem. However its mortality is the best …	https://www.scopus.com/inward/record.uri?eid=2-s2.0-85043988912&partnerID=40&md5=49479f8761f6a4128b0380d29a7d5228	Ecology, Environment and Conservation	2018	ARTICLE	24	NA	bioindicator; carbon sequestration; correlation; growth; human activity; instrumentation; mangrove; pollution effect; river pollution; river water; water pollution; water quality, India; Maharashtra; Mithi River; Mumbai, Avicennia marina; Rhizophoraceae	scopus	/	/	16_08_21	No, no access		44564	Sylvie
19764	Brander, K.M.	Fisheries and Climate	Fish stocks and the fisheries based on them have always experienced variability due to climate. Changes in temperature, salinity, winds, ocean currents, oxygen, and other factors affect their distribution, growth, survival, and recruitment. Examples of such effects are given for several regions of the oceans and the processes are described. Poleward distribution shifts have occurred since the 196…	https://www.scopus.com/inward/record.uri?eid=2-s2.0-84880445445&doi=10.1016%2fB978-012374473-9.00751-7&partnerID=40&md5=ae2c7f2e713fe69b5b168331b2f363bb	Encyclopedia of Ocean Sciences	2009	BOOK	NA	10.1016/B978-012374473-9.00751-7	NA	scopus	/	/	16_08_21	No, not found		44564	Sylvie
37686	Stephenson, R.L. and Smedbol, R.K.	Small pelagic species fisheries	Pelagic fish typically occupy the midwater and upper layers of the oceans. They are widespread, occupying many different marine ecosystems and account for approximately 20%-25% of the total annual world fisheries catch. Some examples of small pelagic species include herring, pilchards, mackerel and whiting. Pelagic fish are caught through three different catch techniques: static gear, towed gear …	https://www.scopus.com/inward/record.uri?eid=2-s2.0-85079083081&doi=10.1016%2fB978-0-12-409548-9.11491-5&partnerID=40&md5=b151ce7600297fa651a175607de8e55d	Encyclopedia of Ocean Sciences	2019	BOOK	NA	10.1016/B978-0-12-409548-9.11491-5	NA	scopus	/	/	16_08_21	No, no access		44564	Sylvie
6821	Hossain, MS and Sharifuzzaman, SM and Rouf, MA and Pomeroy, RS and Hossain, MD and Chowdhury, SR and AftabUddin, S month = jan,	Tropical hilsa shad ({Tenualosa} ilisha): {Biology}, fishery and management	Tropical hilsa shad, which is an anadromous fish migrating from the sea to spawn in freshwater river, constitutes an important fishery in some Asian and Middle East countries, particularly in Bangladesh. But, historical information on hilsa biology and ecology has confronted the scientists and policymakers with research and management challenges. We have reviewed both the old and recent findings …	NA	FISH AND FISHERIES	2019	article	20	10.1111/faf.12323	CLIMATE-CHANGE, conservation, mariculture, RESILIENCE, management, BANGLADESH, Bangladesh, ECOSYSTEM, REPRODUCTIVE-BIOLOGY, COASTAL WATERS, PRINCIPLES, hilsa shad, LIVELIHOOD, HAMILTON, domestication, FISHING COMMUNITY	wos	/	/	16_08_21	No, no access		44472	Sylvie
39471	Villasante, S. and Do Carme GarcÃ­a-Negro, M. and GonzÃ¡lez-Laxe, F. and RodrÃ­guez, G.R.	Overfishing and the Common Fisheries Policy: (un)successful results from TAC regulation?	This paper combines official data from 1990-2007 for (i) the Total Allowable Catchs (TACs) recommended by International Council for the Exploration for the Sea (ICES) scientists and the proposed and approved TACs and (ii) biomass, recruitment, catches, fishing effort, and current exploitation rates for all marine populations subjected to TAC regulation. The differences between the fishing quotas …	https://www.scopus.com/inward/record.uri?eid=2-s2.0-79951542332&doi=10.1111%2fj.1467-2979.2010.00373.x&partnerID=40&md5=fd520fa2623e067e6abfd0ad7ef9ff0a	Fish and Fisheries	2011	ARTICLE	12	10.1111/j.1467-2979.2010.00373.x	abundance; biomass; catchability; Common Fisheries Policy; fishing effort; global perspective; marine ecosystem; mortality; recruitment (population dynamics); stock assessment; sustainable development	scopus	/	/	16_08_21	No, not found		44564	Sylvie
8025	Kokkali, A and Vassilopoulou, V and Haralabous, J	LOGGERHEAD SEA TURTLES (CARETTA CARETTA) NESTING PREFERENCES AND TOURISM INTERVENTIONS: THE CASE OF ZAKYNTHOS	The National Marine Park of Zakynthos (NMPZ) outlines its contribution to the conservation of the nesting activity of the loggerhead Sea turtles (Caretta caretta) in the Mediterranean. These species lay their eggs on the six beaches of Laganas Bay in a proportion that reaches the 26\% of the total documented effort in Mediterranean. At the same time, the development of tourism industry in Laganas…	NA	FRESENIUS ENVIRONMENTAL BULLETIN	2013	article	22	NA	IMPACTS, tourism, ISLAND, Marine Protected Areas (MPAs), Categorical Principal Component Analysis (CATPCA), NATIONAL MARINE PARK	wos	/	/	16_08_21	No, no access		44565	Sylvie
39733	Wang, G. and Guan, D. and Peart, M.R. and Xiao, R. and Zhang, Q.	Change in ecosystem carbon storage of the mangrove forest along the Chinese coast between 1990 and 2010	Mangrove forests provide important ecological services, and play a critical role in global carbon cycling. Although temporal changes in ecosystem carbon storage have been assessed in upland forests, there has been a lack of scientific evaluation of such change in mangrove forests. In this study, in order to overcome the shortage of soil organic carbon (SOC) data for estimating SOC storage, a simp…	https://www.scopus.com/inward/record.uri?eid=2-s2.0-85033601742&partnerID=40&md5=a88e8fdf9dde4be2de81b432e7bf0e13	Fresenius Environmental Bulletin	2016	ARTICLE	25	NA	accumulation rate; bioaccumulation; biological uptake; carbon sequestration; coastal zone; concentration (composition); ecosystem service; estimation method; forest ecosystem; mangrove; reforestation; regression analysis; soil organic matter; temporal cycle, China	scopus	/	/	16_08_21	No, no access		44565	Sylvie
3789	Diaz, RJ and Rabalais, NN and Levin, LA month = jun,	The coastal dissolved oxygen squeeze: Future interactions of land and ocean processes, and consequences for ecosystem services	NA	NA	GEOCHIMICA ET COSMOCHIMICA ACTA	2009	article	73	NA	HYPOXIA	wos	/	/	16_08_21	No, no access		44473	Sylvie
24458	Gossling, S.	Tourism development in the village Kiwengwa, Zanzibar (Tanzania) [Tourismus und Entwicklung: Das Beispiel des Dorfes Kiwengwa auf Sansibar (Tansania)]	Tourism development in the village of Kiwengwa on the east coast of Zanzibar Island is investigated in this study. The results show that tourisms has caused complex changes in the coastal community. Economically, local income has increased substantially, but tourism has also led to a focus on individual benefit und dissolving kinship relationships, encouraged the abandonment of traditional resour…	https://www.scopus.com/inward/record.uri?eid=2-s2.0-0035174327&partnerID=40&md5=b8d84039ba9dab4b2f09adcc6d03b5bb	Geographische Rundschau	2001	ARTICLE	53	NA	economic impact; environmental degradation; resource allocation; tourism development; tourism management, Tanzania	scopus	/	/	16_08_21	No, no access		44565	Sylvie
39638	Walcker, R. and Gandois, L. and Proisy, C. and Corenblit, D. and Mougin, Ã‰. and Laplanche, C. and Ray, R. and Fromard, F.	Control of blue carbon storage by mangrove ageing: Evidence from a 66-year chronosequence in French Guiana	The role of mangroves in the blue carbon stock is critical and requires special focus. Mangroves are carbon-rich forests that are not in steady-state equilibrium at the decadal time scale. Over the last decades, the structure and zonation of mangroves have been largely disturbed by coastal changes and land use conversions. The amount of time since the last disturbance is a key parameter determini…	https://www.scopus.com/inward/record.uri?eid=2-s2.0-85044424992&doi=10.1111%2fgcb.14100&partnerID=40&md5=bf298139f86831a75e78b26888400486	Global Change Biology	2018	ARTICLE	24	10.1111/gcb.14100	aboveground biomass; belowground biomass; carbon sequestration; chronosequence; coastal evolution; ecosystem structure; forest; mangrove; soil carbon, French Guiana, Rhizophoraceae, carbon, Avicennia; biomass; carbon sequestration; chemistry; environmental monitoring; forest; French Guiana; metabolism; physiology; Rhizophoraceae; soil; time factor; wetland, Avicennia; Biomass; Carbon; Carbon Sequ…	scopus	/	/	16_08_21	No, no access		44565	Sylvie
21228	Chuai, X. and Huang, X. and Wu, C. and Li, J. and Lu, Q. and Qi, X. and Zhang, M. and Zuo, T. and Lu, J.	Land use and ecosystems services value changes and ecological land management in coastal Jiangsu, China	A high density of anthropogenic activities and land use changes can significantly affect both the ecosystem services value (ESV) and ecosystem functions. Using land use images, crop yield data, empirical data related to ESV, a linear programming model and a CLUE-S model, our study analyzed the impact of land use changes on ESV, suggested an optimized land use structure for 2020 to maximize ESV an…	https://www.scopus.com/inward/record.uri?eid=2-s2.0-84982701472&doi=10.1016%2fj.habitatint.2016.07.004&partnerID=40&md5=c0d4f9f9e9cc7af04b32fea50287d564	Habitat International	2016	ARTICLE	57	10.1016/j.habitatint.2016.07.004	coastal zone management; ecosystem function; ecosystem service; human activity; land management; land use change; linear programing; numerical model; spatial distribution, China; Jiangsu	scopus	/	/	16_08_21	No, no access		44565	Sylvie
18024	Apps, K. and Dimmock, K. and Lloyd, D.	Scuba Divers and the Greynurse Shark: Beliefs, Knowledge, and Behavior	The critically endangered Greynurse shark (Carcharias taurus) is a popular attraction for scuba divers in Australia. However, there are concerns about diver behavior and impacts on the species. While conservation efforts focus on species biology and ecology, research into human behaviors affecting these sharks is absent. The theory of reasoned action was used to examine the diversâ€™ beliefs at t…	https://www.scopus.com/inward/record.uri?eid=2-s2.0-84942373135&doi=10.1080%2f10871209.2015.1037028&partnerID=40&md5=4e2a45c92e1f5062d0e11bd267a3e362	Human Dimensions of Wildlife	2015	ARTICLE	20	10.1080/10871209.2015.1037028	NA	scopus	/	/	16_08_21	No, no access		44565	Sylvie
7951	Kliesch, S and Behr, L and Salzmann, T and Miegel, K month = apr,	Simulation of the groundwater balance in selected recharge areas on the German Baltic Sea coast	Climate change will have a strong influence on coastal lowland areas. Besides changing climate conditions in the future, the expected sea level rise (MSA) will probably have an impact on the water balance in those areas. Nevertheless, a regional analysis of climate change impacts on German coasts is still pending. Within the interdisciplinary project COMTESS (Sustainable coastal land management:T…	NA	HYDROLOGIE UND WASSERBEWIRTSCHAFTUNG	2016	article	60	10.5675/HyWa_2016,2_1	CLIMATE-CHANGE, Climate change, groundwater, lowland area, modelling, salt content, water balance	wos	/	/	16_08_21	No, no access		44565	Sylvie
19321	Biswas, B.K. and Svirezhev, Y.M. and Bala, B.K.	A model to predict climate-change impact on fish catch in the world oceans	Water temperature plays a very important role in fish production. The assessment of the impact of water-temperature changes on fish catches in world fishery is essential for the sustainable management of world fishery resources. Fish catch includes different species, but using information analysis, it is shown that total fish catch can be used without significant loss of information about the dyn…	https://www.scopus.com/inward/record.uri?eid=2-s2.0-27744569546&doi=10.1109%2fTSMCA.2005.851345&partnerID=40&md5=195b93ceb30b6be86ef41e9545fe5b4e	IEEE Transactions on Systems, Man, and Cybernetics Part A:Systems and Humans	2005	ARTICLE	35	10.1109/TSMCA.2005.851345	Atmospheric temperature; Environmental impact; Fisheries; Forecasting; Mathematical models; Method of moments; Statistical methods; Surface waters; Thermal effects, Climate change impact; Fish catch; Multimoment statistical analysis; Statistical forecasting; Surface water temperature, Climate change	scopus	/	/	16_08_21	No, no access		44565	Sylvie
29262	Leach, F. and Davidson, J.	The use of size-frequency diagrams to characterize prehistoric fish catches and to assess human impact on inshore fisheries	Archaeological collections of fish bones from previously excavated sites in New Zealand are being re-examined and selected bones measured in order to estimate original fish size, reconstruct prehistoric fish catches and assess human impact on the fishery over the course of about 800 years of New Zealand prehistory. Several problems hamper this research, such as small sample sizes, lack of signifi…	https://www.scopus.com/inward/record.uri?eid=2-s2.0-0041109885&doi=10.1002%2foa.553&partnerID=40&md5=e2001a52b2111fceeaa81c8edc6a3136	International Journal of Osteoarchaeology	2001	ARTICLE	11	10.1002/oa.553	NA	scopus	/	/	16_08_21	No, no access		44565	Sylvie
28788	Kuo, P.-H. and Wang, H.-W.	Water Management to Enhance Ecosystem Services in a Coastal Wetland in Taiwan	Wetlands provide multiple ecosystem services, and wetland hydrology is one of the key determinants of wetland function. Budai Salt Pan Wetland provides at least 11 ecosystem services, i.e. food provision, genetic materials, climate regulation, water purification and treatment, natural hazard regulation, pollination, spiritual and inspirational, recreational, aesthetic, educational and nutrient cy…	https://www.scopus.com/inward/record.uri?eid=2-s2.0-85044722836&doi=10.1002%2fird.2234&partnerID=40&md5=9a0053b3b380ebb153a5e17e4e255209	Irrigation and Drainage	2018	ARTICLE	67	10.1002/ird.2234	NA	scopus	/	/	16_08_21	No, no access		44565	Sylvie
22136	Dantas, S.T.P.L. and Amaro, V.E. and Costa, B.C.P.	Mangrove reforestation as a mesotidal coastal protection and Clean Development Mechanism on Macau-serra oil field, Potiguar Basin, Northeast Brazil	Mangrove ecosystem changes are commonly mentioned among a variety of coastal effects caused by climate change and human intervention. On the Rio Grande do Norte northern coast of Brazil intense sediment transport, is controlled by a high dynamic energy factors. This causes widespread erosion and shoreline morphological instability. Through the observation of wetland natural deposits, it was possi…	https://www.scopus.com/inward/record.uri?eid=2-s2.0-84857381393&partnerID=40&md5=e8647d890cfb513b59822d4962ad77b3	Journal of Coastal Research	2011	ARTICLE	NA	NA	anthropogenic effect; carbon sequestration; clean development mechanism; coastal erosion; coastal morphology; coastal zone management; DGPS; GIS; human activity; mangrove; mortality; oil field; physicochemical property; reforestation; remote sensing; sediment transport; tidal channel, Brazil; Potiguar Basin; Rio Grande do Norte	scopus	/	/	16_08_21	No, no access		44566	Sylvie
25617	Guler, G.	Possible conflicts between the recreation and ecology in the costal region of the Black Sea. The Cilingoz case	This paper arose from the potentials of the coastline ecosystems. It firstly defines the importance of the coastlines which have effects both on land and sea ecosystems. Then, it tells the potency of the people on ecology within their recreational needs. After comparing the big cities in Europe, USA with Istanbul about the recreational areas per person, it is seen that coastal zones are precious …	https://www.scopus.com/inward/record.uri?eid=2-s2.0-79960788824&partnerID=40&md5=023738ad3b644bc2bae2da41047af344	Journal of Environmental Protection and Ecology	2011	ARTICLE	12	NA	coastal zone management; cultural conflict; ecosystem management; environmental planning; environmental protection; recreational development; urban development, Black Sea Coast [Turkey]; Istanbul [Turkey]; Turkey	scopus	/	/	16_08_21	No, no access		44566	Sylvie
21005	Chen, N. and Xu, B. and Xue, Y. and Ji, Y. and Ren, Y. and Zhang, C.	Management strategy evaluation of mackerel (Scomberomorus niphonius) fishery with uncertainty of catch data	Spanish mackerel is an economic species in the Yellow Sea and Bohai Sea, which occupies an important position in marine fishery, and it is important to evaluate its biomass and stock status. However, the fishery lacks relevant data in China, which causes the difficulty in fisheries evaluation and management. Among them, the uncertainty of catch data is especially noticeable, and its variation in …	https://www.scopus.com/inward/record.uri?eid=2-s2.0-85049915149&doi=10.11964%2fjfc.20170310749&partnerID=40&md5=d4b041436ed858bb9cde62c0856c2ce4	Journal of Fisheries of China	2018	ARTICLE	42	10.11964/jfc.20170310749	NA	scopus	/	/	16_08_21	No, no access		44566	Sylvie
21180	Choy, E.A.	Societal and environmental drivers affecting the sustainable development of coastal tourism in kudat	This study analyzes the impact of (i) societal drivers and (ii) climate change on the sustainable development of coastal tourism in Kudat. The scope of this study encompasses local societal drivers, such as related government stakeholders, environmental non-governmental organizations (ENGOs), the fishing sector and the tourism sector in Kudat. For climate change, all possible scenarios associated…	https://www.scopus.com/inward/record.uri?eid=2-s2.0-84946414010&partnerID=40&md5=48291b6ea9513c33f4a876df8187566f	Journal of Food, Agriculture and Environment	2015	ARTICLE	13	NA	cyanide, Article; biodiversity; bleaching; climate change; coral reef; ecosystem; fishery; fishing; government; Malaysia; mangrove; non profit organization; questionnaire; socioeconomics; sustainable development; tourism	scopus	/	/	16_08_21	No, no access		44566	Sylvie
20268	Caddy, J.F. and Carocci, F. and Coppola, S.	Have peak fishery production levels been passed in continental shelf areas? Some perspectives arising from historical trends in production per shelf area	Trends in landings from global shelf areas (excluding the Arctic/Antarctic) for 1950-94 are expressed per shelf surface of FAO Statistical Areas in four categories: 'shelf-dependent' species (demersal fish plus commercial benthic invertebrates), 'shelf-associated' species (small-medium sized pelagics and neritic squids), and 'deep-water' and 'oceanic' species; largely focusing on the first two ca…	https://www.scopus.com/inward/record.uri?eid=2-s2.0-0032453001&doi=10.2960%2fJ.v23.a13&partnerID=40&md5=f7a9e2f4b0d09046b5d4b0a5d48aa654	Journal of Northwest Atlantic Fishery Science	1998	ARTICLE	23	10.2960/J.v23.a13	continental shelf; fishery production; global perspective; historical perspective; productivity, Cephalopoda; Invertebrata	scopus	/	/	16_08_21	No, no access		44566	Sylvie
8282	Kutzner, D	Environmental change, resilience, and adaptation in nature-based tourism: conceptualizing the social-ecological resilience of birdwatching tour operations	Resilience theory has emerged as a holistic concept well suited to analyzing tourism systems and which promises important insights into the sustainability of tourism destinations in the face of accelerating global environmental change (GEC). This article presents empirical research into the social-ecological resilience of tour operators using the case study destination of the Otago Peninsula, Dun…	NA	JOURNAL OF SUSTAINABLE TOURISM	2019	article	27	10.1080/09669582.2019.1601730	climate change, SUSTAINABILITY, CORAL-REEFS, NEW-ZEALAND, CLIMATE-CHANGE ADAPTATION, GLOBAL CHANGE, adaptation, environmental change, COMMUNITY RESILIENCE, MARINE TOURISM, OTAGO PENINSULA, birdwatching tourism, PENGUINS MEGADYPTES-ANTIPODES, Resilience theory, UTOPIAN IDEALLY PERFECT	wos	/	/	16_08_21	No, no access		44566	Sylvie
5279	Garnache, C month = sep,	Fish, Farmers, and Floods: Coordinating Institutions to Optimize the Provision of Ecosystem Services	This paper investigates the role of coordinating institutions on the returns to ecosystem services in the context of fisheries and habitat management. It examines the trade-offs between the production of crops and habitat for juvenile salmon in relation to flood events on a California floodplain. A bioeconomic model of the floodplain agriculture, salmon population, and California ocean fishery is…	NA	JOURNAL OF THE ASSOCIATION OF ENVIRONMENTAL AND RESOURCE ECONOMISTS	2015	article	2	10.1086/682167	CONSERVATION, HABITAT, MANAGEMENT, Ecosystem services, FISHERIES, AGRICULTURE, POPULATION-DYNAMICS, JUVENILE CHINOOK SALMON, FLOODPLAIN, Fish habitat, CONSERVING BIODIVERSITY, Floodplain management, Institutions, SACRAMENTO RIVER	wos	/	/	16_08_21	No, no access		44474	Sylvie
3766	Dhieb, K and Ghorbel, M and Jarboui, O and Bouain, A month = oct,	Exploitation status and stock assessment by pseudo-cohort analysis of the bluefish, Pomatomus saltatrix, in the Gulf of Gabes (Tunisia	The bluefish, Pomatomus saltatrix, is quite abundant in the Gulf of Gabes, off the south-eastern coast of Tunisia. It is commercially exploited by artisanal gears and trawlers all year round, and by purse seine nets from May to August (bluefish fishery season). Catches of bluefish, in the period 1996-2004 fluctuated between 365.6 t and 1240.1 t with an annual average of 805 t. This fluctuation, p…	NA	JOURNAL OF THE MARINE BIOLOGICAL ASSOCIATION OF THE UNITED KINGDOM	2007	article	87	10.1017/S0025315407056226	NA	wos	/	/	16_08_21	No, no access		44474	Sylvie
33437	Ozeren, Y. and Wren, D.G. and Wu, W.	Experimental investigation of wave attenuation through model and live vegetation	Wetland vegetation can attenuate storm surge and waves and thus play an important role in coastal protection. In this study, laboratory experiments were used to quantify wave attenuation as a function of vegetation type, density, and height, as well as wave conditions. Wave attenuation characteristics were investigated under regular and irregular waves for rigid and flexible model vegetation in a…	https://www.scopus.com/inward/record.uri?eid=2-s2.0-84936991582&doi=10.1061%2f%28ASCE%29WW.1943-5460.0000251&partnerID=40&md5=ed54b9ad3278675bcd2d2f74d4641b49	Journal of Waterway, Port, Coastal and Ocean Engineering	2014	ARTICLE	140	10.1061/(ASCE)WW.1943-5460.0000251	Drag; Drag coefficient; Energy dissipation; Shore protection; Surge protection; Wetlands, Experimental investigations; Keulegan-carpenter number; Laboratory experiments; Marsh; Regular and irregular waves; Spartina alterniflora; Video analysis; Wave attenuation, Vegetation, coastal zone; drag coefficient; energy dissipation; experimental study; grass; image analysis; marsh; wave attenuation; wetl…	scopus	/	/	16_08_21	No, no access		44566	Sylvie
33936	Peng, B. and Wang, X.	The analysis of the sea area quality for tourism quality in Zhejiang province based on spatial-temporal variation characteristics	This paper builds tourist sea quality evaluation system accounting for comprehensively the development level of sea tourism, regional economic and social development level and sea environment conditions. Based on the official statistical data, it quantized index weights with information entropy model, ranks the tourist sea quality of 18 coastal counties (cities or districts) in Zhejiang province …	https://www.scopus.com/inward/record.uri?eid=2-s2.0-85076520631&doi=10.3785%2fj.issn.1008-9497.2019.06.020&partnerID=40&md5=002f219a16c62a7f5d8a810fa46c68e6	Journal of Zhejiang University, Science Edition	2019	ARTICLE	46	10.3785/j.issn.1008-9497.2019.06.020	NA	scopus	/	/	16_08_21	No, no access		44566	Sylvie
38613	Tong, C. and Li, J. and Ye, M. and Tong, Y. and Tian, P. and Wang, L. and Liu, R. and Zhou, Z.	The effects of landscape pattern change on ecosystem services value in the coastal zone of the East China Sea	Conducting relatively large-scale and long-term researches on the landscape pattern and its relation with the ecosystem services value (ESV) is meaningful to better protect the regional ecosystem. Based on the remote sensing images in the six periods of 1990, 1995, 2000, 2005, 2010 and 2015, this paper analyzes the temporal and spatial evolution of the landscape pattern characteristics and ESV in…	https://www.scopus.com/inward/record.uri?eid=2-s2.0-85089294248&doi=10.3785%2fj.issn.1008-9497.2020.04.013&partnerID=40&md5=1d952a2e5917b9be4558598dda2fa8ef	Journal of Zhejiang University, Science Edition	2020	ARTICLE	47	10.3785/j.issn.1008-9497.2020.04.013	NA	scopus	/	/	16_08_21	No, no access		44566	Sylvie
41593	NC Davidson, AA Van Dam, ...	Worth of wetlands: revised global monetary values of coastal and inland wetland ecosystem services	Marine and Freshwater Research , . | Updating global coastal wetland areas presented in Global extent and distribution of wetlands: trends and issues. Marine and Freshwater Research 69, 620 627 'The Economics of Ecosystems and Biodiversity for Water and Wetlands	https://www.publish.csiro.au/MF/MF18391	Marine and	2019	/	/	/	/	googlescholar	/	/	16_08_21	No, no access		44566	Sylvie
36111	Sanders, C.J. and Maher, D.T. and Smoak, J.M. and Eyre, B.D.	Large variability in organic carbon and CaCO3 burial in seagrass meadows: A case study from three Australian estuaries	Blue carbon refers to the carbon accumulation capacity of vegetated coastal habitats, including salt marshes, mangroves forests and seagrass meadows. Here we present estimates of organic carbon (Corg) and calcium carbonate (CaCO3) burial rates from 4 seagrass species (Halophila ovalis, Posidonia australis, Ruppia megacarpa, Zostera muelleri) in 3 temperate estuaries on the east coast of Australia…	https://www.scopus.com/inward/record.uri?eid=2-s2.0-85065507087&doi=10.3354%2fmeps12955&partnerID=40&md5=d309bbb05a61eebc2973f7d5e4f687b7	Marine Ecology Progress Series	2019	ARTICLE	616	10.3354/meps12955	calcium carbonate; carbon sequestration; climate change; coastal zone; estuarine environment; mangrove; organic carbon; seagrass; seagrass meadow, Australia, algae; Halophila ovalis; Posidonia australis; Rhizophoraceae; Ruppia megacarpa; Zostera muelleri	scopus	/	/	16_08_21	No, no access		44566	Sylvie
2091	Caddy, JF	A brief overview of catchment basin effects on marine fisheries	The effects of nutrient enrichment on coastal systems this century, and especially on fisheries, have appeared simultaneously with other anthropogenic developments, making it difficult to tease apart the cause-and-effect relationships important for management. These complex interactions are referred to as Marine Catchment Basin (MCB) effects and may differ in anthropogenically modified catchments…	NA	NA	2001	incollection	58	NA	ECOSYSTEMS, FISH, NORTH-SEA, EUTROPHICATION, NITROGEN, RIVER	wos	/	/	16_08_21	No, no access		44474	Sylvie
2217	Cao, K and Song, DR and Zhao, JH and Suo, AN and Destech Publicat Inc	Environmental Change and Its Influence on Ecosystem Service Values in the Bohai Sea in China	Aimed to reveal the environment change and its influence on ecosystem service value in the Bohai sea in China in last 25 years. The environment change data such as sea primary productivity, marine fishing and main pollutants were collected and surveyed by remote sensing images, and the methods for ecosystem service value assessment were employed to analyze the influence of environment change to e…	NA	NA	2016	book	NA	NA	Marine, Ecosystem service value, Environment change, Influence	wos	/	/	16_08_21	No, no access		44475	Sylvie
2660	Chesney, EJ and Baltz, DM	The effects of hypoxia on the northern Gulf of Mexico coastal ecosystem: A fisheries perspective	The northern Gulf of Mexico is an economically important coastal zone that produces large yields of fish and shellfish. Because of the documented impacts low oxygen can have on living resources, hypoxic bottom waters (\textless 2.0 mg l(-1)) that form along the coast are viewed as a threat to sustained fisheries production in the region. We reviewed factors related to fish habitat and production …	NA	NA	2001	incollection	58	NA	CHESAPEAKE BAY, COD GADUS-MORHUA, CONTINENTAL-SHELF, SPATIAL-DISTRIBUTION, FISH PRODUCTION, BALTIC-SEA, MISSISSIPPI RIVER DISCHARGE, LARVAL FISHES, LOW DISSOLVED-OXYGEN, BOTTOM-WATER	wos	/	/	16_08_21	No, no access		44475	Sylvie
4828	Fogarty, MJ	Impacts of fishing activities on benthic habitat and carrying capacity: {Approaches} to assessing and managing risk	The need to consider the direct and indirect effects of fishing activities on the productivity of marine populations, communities, and ecosystems is now widely appreciated. Fishery management strategies have traditionally centered on controlling the direct effects of harvesting on the productivity of exploited stocks. Recognition of the need to consider the broader ecosystem effects of fishing ha…	NA	NA	2005	incollection	41	NA	MANAGEMENT, AREAS, FISHERY	wos	/	/	16_08_21	No, no access		44475	Sylvie
12043	Pesci, R	El Camino del Gauch : Tourism evolution, Biodiversity and landscape management from the argentinean to the South-Brazilian coastal zones	NA	NA	NA	2002	book	NA	NA	NA	wos	/	/	16_08_21	No, no access		44567	Sylvie
16827	Yacob, MR	ESTIMATION OF THE MULTINOMIAL AND MIXED LOGIT MODELS IN VALUING MARINE ECOSYSTEMS SERVICES IN MALAYSIA	Recently, the number of Multinomial Logit (MNL) and Mixed Logit (ML) applications in environmental economics evaluation, in the literature is rapidly growing. The MNL model is the most common used by the researchers. However, the ML model provides a flexible, a straightforward concept and computationally practical econometric method for any discrete choice model derived from random utility maximi…	NA	NA	2011	incollection	NA	NA	Conservation, Marine Protected Area, Choice Modeling, Marine Park, Mixed Logit, Multinomial Logit	wos	/	/	16_08_21	No, no access		44567	Sylvie
28344	Kirwan, M.L. and Mudd, S.M.	Response of salt-marsh carbon accumulation to climate change	About half of annual marine carbon burial takes place in shallow water ecosystems where geomorphic and ecological stability is driven by interactions between the flow of water, vegetation growth and sediment transport. Although the sensitivity of terrestrial and deep marine carbon pools to climate change has been studied for decades, there is little understanding of how coastal carbon accumulatio…	https://www.scopus.com/inward/record.uri?eid=2-s2.0-84866841576&doi=10.1038%2fnature11440&partnerID=40&md5=8a59c13e341d7ff50060e02289097985	Nature	2012	ARTICLE	489	10.1038/nature11440	carbon dioxide; soil organic matter, accumulation; carbon; carbon sink; climate change; deposition; ecological stability; intertidal environment; marine ecosystem; organic matter; saltmarsh; sea level; sediment transport; shallow water; soil carbon; twenty first century; water flow, climate change; decomposition; greenhouse effect; mathematical computing; priority journal; review; salt marsh; sea…	scopus	/	/	16_08_21	No, no access		44567	Sylvie
24357	Froehlich, H.E. and Gentry, R.R. and Halpern, B.S.	Global change in marine aquaculture production potential under climate change	Climate change is an immediate and future threat to food security globally. The consequences for fisheries and agriculture production potential are well studied, yet the possible outcomes for aquaculture (that is, aquatic farming)â€”one of the fastest growing food sectors on the planetâ€”remain a major gap in scientific understanding. With over one-third of aquaculture produced in marine waters a…	https://www.scopus.com/inward/record.uri?eid=2-s2.0-85053526455&doi=10.1038%2fs41559-018-0669-1&partnerID=40&md5=9c2f7b68c49aef102dc9208cabb3b4b5	Nature Ecology and Evolution	2018	ARTICLE	2	10.1038/s41559-018-0669-1	sea water, animal; aquaculture; biological model; bivalve; climate change; fish; greenhouse effect; growth, development and aging; sea; trends, Animals; Aquaculture; Bivalvia; Climate Change; Fishes; Global Warming; Models, Biological; Oceans and Seas; Seawater	scopus	/	/	16_08_21	No, no access		44567	Sylvie
14099	Shepon, A and Gephart, JA and Henriksson, PJG and Jones, R and Murshed-e-Jahan, K and Eshel, G and Golden, CD month = oct,	Reorientation of aquaculture production systems can reduce environmental impacts and improve nutrition security in Bangladesh	Aquatic foods are a critical source of human nutrition in many developing countries. As a result, declines in wild-caught fish landings threaten nutritionally vulnerable populations. Aquaculture presents an opportunity to meet local demand, but it also places pressure on natural resource inputs and causes a range of environmental impacts. Here, we examine whether current aquaculture systems in Ba…	NA	NATURE FOOD	2020	article	1	10.1038/s43016-020-00156-x	CLIMATE-CHANGE, FOOD, COASTAL, FISHERIES, QUALITY, FISH CONSUMPTION, POLYCULTURE, INCLUSION, MOLA	wos	/	/	16_08_21	No, no access		44567	Sylvie
32690	Nevill, J.	Fisheries management: Opportunities for reform	This chapter looks in overview at key management challenges for both Commonwealth (Federal) and State fisheries management agencies in Australia. The chapter is based on a recent book examining these issues in some detail (Nevill 2010). This chapter, like the book, explores the idea that poor fisheries management-and the economic and ecological damage which follows-is largely the result of manage…	https://www.scopus.com/inward/record.uri?eid=2-s2.0-84895223806&partnerID=40&md5=72e7ee59761420b10f09f5b6fffc28be	New Zealand and Australia in Focus: Economics, the Environment and Issues in Health Care	2012	BOOK	NA	NA	NA	scopus	/	/	16_08_21	No, no access		44567	Sylvie
26137	HasselstrÃ¶m, L. and HÃ¥kansson, C. and Noring, M. and Soutukorva, Ã…. and Khaleeva, Y.	Costs and benefits associated with marine oil spill prevention in northern Norway	The purpose of this study is to analyse conflicts regarding natural resources and ecosystem services involving different stakeholder groups using costâ€“benefit analysis (CBA). The paper is formed around a specific case study in Lofotenâ€“VesterÃ¥len in northern Norway, investigating costs and benefits of decreasing the probability of a major oil spill from shipping in the area. Benefits of decre…	https://www.scopus.com/inward/record.uri?eid=2-s2.0-85017207515&doi=10.1080%2f2154896X.2017.1310491&partnerID=40&md5=1d3098274e56a9960a45e629b8705595	Polar Journal	2017	ARTICLE	7	10.1080/2154896X.2017.1310491	NA	scopus	/	/	16_08_21	No, no access		44567	Sylvie
36940	Shinde, P.S. and Donde, S.S.	Effect of heavy metal pollution on mangrove (Avicennia Marina) Carbon sequestration at Mithi River	Mithi river originates from streams and spillway discharges of Tulsi, Vihar and Powai Lakes. It travels from different kinds of residential and industrial areas and finally meets the Arabian sea at Mahim creek. This area is covered with various mangrove species and a fragile ecosystem, among that Avicennia marina is the dominant and covers a maximum area of the sites. This river is more polluted,…	https://www.scopus.com/inward/record.uri?eid=2-s2.0-85041036976&partnerID=40&md5=01cf10d47ee839ff4efa5dbe4e1752a0	Pollution Research	2017	ARTICLE	36	NA	adaptation; anthropogenic effect; arid environment; carbon sequestration; concentration (composition); heavy metal; mangrove; pollution effect; river pollution; sediment analysis; sediment pollution; spillway, Arabian Sea; India; Indian Ocean; Maharashtra; Mahim Bay; Mithi River; Mumbai; Powai Lake, Avicennia marina	scopus	/	/	16_08_21	No, no access		44567	Sylvie
39786	Wang, Q. and Ma, A. and Chen, S. and Tang, X.	Ecosystem service value assessment of coastal area in Lianyungang City using LANDSAT images	This study aims at discovering changes of ecosystem service value based on spatial-temporal variety of land use features on the coastal area in Lianyungang City from 1978 to 2000. Three LANDSAT images (1978 MSS, 1987 TM and 2000 ETM) were used to estimate changes in the size of six land-use categories (forest, cropland, urban, wetland, lakes/rivers and coastal water). Coefficients which integrate…	https://www.scopus.com/inward/record.uri?eid=2-s2.0-33846976169&doi=10.1117%2f12.693272&partnerID=40&md5=c6cf6155a5937030c9c18e80938da4fb	Proceedings of SPIE - The International Society for Optical Engineering	2006	CONFERENCE	6406	10.1117/12.693272	Climate change; Earth atmosphere; Ecosystems; Imaging systems; Land use; Satellites, Coastal areas; Ecosystem services; Lianyungang City, Coastal zones	scopus	/	/	16_08_21	No, no access		44567	Sylvie
41144	Zhang, X. and Qin, Y. and Lv, Y. and Zhen, G. and Gong, F. and Li, C.	Changes in ecosystem service values in Zhoushan Island using remote sensing time series data	The largest inhabited island, Zhoushan Island, is the center of economy, culture, shipping, and fishing in the Zhoushan Archipelago New Area. Its coastal wetland and tidal flats offer significant ecological services including floodwater storage, wildlife habitat, and buffers against tidal surges. Yet, large-scale land reclamation and new land development may dramatically change ecosystem services…	https://www.scopus.com/inward/record.uri?eid=2-s2.0-85034792472&doi=10.1117%2f12.2277899&partnerID=40&md5=77d71f323efb9dd4d7c4fc2a004c07db	Proceedings of SPIE - The International Society for Optical Engineering	2017	CONFERENCE	10421	10.1117/12.2277899	Agriculture; Digital storage; Ecology; Economics; Environmental impact; Hydrology; Land reclamation; Land use; Landforms; Reclamation; Remote sensing; Tides; Wetlands, Ecological services; Ecosystem service values; Ecosystem services; Environmental impact analysis; Industrial development; Tidal flat; Wildlife habitats; Zhoushan, Ecosystems	scopus	/	/	16_08_21	No, no access		44567	Sylvie
28951	Lakkis, S. and Sabour, W.	Marine fish resources in Lebanese coastal waters	The Levantine basin, including Lebanese seawaters, is a low productive water body with low nutrient concentrations, showing a low primary productivity rate. Although fish resources are highly diversified, the fisheries activity remains in deficit. All marine organisms, either in plants or animals and microorganisms, are of big importance in the production and transfer of food energy from low trop…	https://www.scopus.com/inward/record.uri?eid=2-s2.0-84900800320&partnerID=40&md5=7823fd50808a3d6140b82e3051d3c483	Proceedings of the 8th International Conference on the Mediterranean Coastal Environment, MEDCOAST 2007	2007	CONFERENCE	1	NA	Algae; Animals; Coastal zones; Feeding; Fisheries; Marine biology; Marine pollution; Meats; Molluscs; Surveys; Waste management, Benthic invertebrates; Fishery industry; Herbivorous fish; Long-term strategy; Nutrient concentrations; Organic substances; Primary production; Primary productivity, Fish	scopus	/	/	16_08_21	No, no access		44567	Sylvie
33494	Paddack, Michelle J.	Results of a temperate reef marine reserve study and implications for use of marine reserves in nearshore fisheries management	Within the Monterey Bay National Marine Sanctuary, there are several marine reserves, yet none have been studied extensively for their effects on the local populations of benthic fishes. This study addresses three main questions: Does protection from fishing allow higher densities of fishes to persist in an area? Does fishing create a size selective pressure on a population? What is the relevance…	https://www.scopus.com/inward/record.uri?eid=2-s2.0-0031317483&partnerID=40&md5=ec6c95c22d1757bc7b4f714ba1e5b090	Proceedings of the Conference on California and the World Ocean	1997	CONFERENCE	1	NA	Biomass; Environmental protection; Marine biology; Natural resources; Ocean habitats; Reefs, Nearshore fisheries management; Temperature reef marine reserves, Fisheries	scopus	/	/	16_08_21	No, not found		44567	Sylvie
27105	Ichii, T. and Nishikawa, H. and Igarashi, H. and Okamura, H. and Mahapatra, K. and Sakai, M. and Wakabayashi, T. and Inagake, D. and Okada, Y.	Impacts of extensive driftnet fishery and late 1990s climate regime shift on dominant epipelagic nekton in the Transition Region and Subtropical Frontal Zone: Implications for fishery management	We investigated the impacts of extensive anthropogenic (high seas driftnet squid fishery) and natural (late 1990s major climate regime shift) events on dominant epipelagic fish, squid, and shark in the central North Pacific Transition Region based on a driftnet survey covering the years 1979â€“2006. Fishing was conducted by Japan, Korea and Taiwan to target neon flying squid in the period 1979â€“…	https://www.scopus.com/inward/record.uri?eid=2-s2.0-84928797049&doi=10.1016%2fj.pocean.2015.03.007&partnerID=40&md5=13910dcd0584a8aed3de356027fd0960	Progress in Oceanography	2017	ARTICLE	150	10.1016/j.pocean.2015.03.007	Molluscs; Ocean currents; Productivity; Shellfish, Bifurcation region; Climate regime shift; Fishery management; High productivity; Kuroshio Extension; Maximum sustainable yields; Neon flying squids; Transition regions, Fisheries, anthropogenic effect; bycatch; climate change; dominance; environmental effect; fish; fishery management; fishery production; fishing gear; maximum sustainable yield; n…	scopus	/	/	16_08_21	No, no access		44567	Sylvie
901	Bar, P and Becker, N and Segev, M month = apr,	Sand dunes management: a comparative analysis of ecological versus economic valuations applied to the Coastal region in Israel	Mobile coastal dunes are of significant ecological importance both globally and locally. Yet a large portion of these dunes are disappearing due to encroachment of local shrubs and exotic plants, resulting in changes of floristic and faunal composition, and an overall decrease in biodiversity of coastal systems. Active management is therefore required to maintain mobile dune presence. This study …	NA	REGIONAL ENVIRONMENTAL CHANGE	2016	article	16	10.1007/s10113-015-0808-z	COVER, ECOSYSTEM SERVICES, PREFERENCES, VEGETATION, MODELS, Management, Conservation, Economic valuation, CONTINGENT VALUATION, Ecological value, CHOICE EXPERIMENT, Contingent valuation method, STABILIZATION, Dune stabilization	wos	/	/	16_08_21	No, no access		44475	Sylvie
5249	Garcia, SM and Moreno, ID	Global overview of marine fisheries	The latest FAO review of the state of the world's marine fishery resources confirms that, from the information available, about 50\% of global resources are fully exploited, 25\% are overexploited and about 25\% could apparently support higher exploitation rates. While the proportion of overfished stocks seems to have increased much less than in the past, reaching an asymptote in the 1990s, the h…	NA	RESPONSIBLE FISHERIES IN THE MARINE ECOSYSTEM	2003	article	NA	NA	CAPTURE FISHERIES	wos	/	/	16_08_21	No, no access		44475	Sylvie
18636	Barbier, E.B.	Progress and challenges in valuing coastal and marine ecosystem services	Coastal and marine ecosystems (CMEs) generate some of the most important services to humankind, but they are endangered from overexploitation and loss. The widespread decline in CME services suggests that it is important to understand what is at stake in terms of the critical benefits and values of these services. This article examines how environmental and resource economics has contributed to o…	https://www.scopus.com/inward/record.uri?eid=2-s2.0-84856148688&doi=10.1093%2freep%2frer017&partnerID=40&md5=4818adf880d57bc25ea0c1e98baaad31	Review of Environmental Economics and Policy	2012	ARTICLE	6	10.1093/reep/rer017	coastal zone management; contingent valuation; ecosystem management; ecosystem service; environmental economics; environmental policy; marine ecosystem; resource economy; spatial variation	scopus	/	/	16_08_21	No, no access		44567	Sylvie
32146	MuÃ±oz-Lechuga, R. and Sanz-FernÃ¡ndez, V. and Cabrera-Castro, R.	An Overview of Freshwater and Marine Finfish Aquaculture in Spain: Emphasis on Regions	Aquaculture is growing at an accelerating pace due to globalization and the disproportionate increase in human population growth in past decades. Thus, it has become one of the main sources of food globally due to its production capacity which, predictions suggest, could surpass extractive fishing in a few years. This situation has led to the fact that, within the sector, fish aquaculture product…	https://www.scopus.com/inward/record.uri?eid=2-s2.0-85044238943&doi=10.1080%2f23308249.2017.1381832&partnerID=40&md5=ba7f700c7f0fcc504444b750d22ac77e	Reviews in Fisheries Science and Aquaculture	2018	ARTICLE	26	10.1080/23308249.2017.1381832	NA	scopus	/	/	16_08_21	No, no access		44567	Sylvie
2480	Cervantes-Hernandez, P and Gallardo-Berumen, MI and Ramos-Cruz, S and Gomez-Ponce, MA and Gasca, AG month = aug,	Analysis of the closed seasons in the marine shrimp exploitation of the Gulf of Tehuantepec, Mexico	The brown shrimp (Farfantepenaeus californiensis) and white shrimp (Litopenaeus vannamei) fishery exploitation in the Gulf of the Tehuantepec (GT) between 1993 and 1997 is described. Two population indices were obtained for each species: the recruits abundance index (RA), and the spawners abundance index (SA). Five closed seasons (from May/June to August) were considered in order to analyze the a…	NA	REVISTA DE BIOLOGIA MARINA Y OCEANOGRAFIA	2008	article	43	NA	Evaluation, FISHERY, abundance indices, brown shrimp, FARFANTEPENAEUS-CALIFORNIENSIS HOLMES, white shrimp, WHITE SHRIMP	wos	/	/	16_08_21	No, no access		44475	Sylvie
6021	Guzman, HM and Jacome, G month = may,	Artisan fishery of {Cayos} {Cochinos} {Biological} {Reserve}, {Honduras	With the creation of the protected area of Cayos Cochinos, a five-year ban on lobster and conch fishing was implemented by the government of Honduras (started in November 1993). This study provides an initial assessment of the artisanal fishery carried out within the biological reserve exclusively by hook-and-line, and discuss potential influences of this activity on the recovery of the area. Dur…	NA	REVISTA DE BIOLOGIA TROPICAL	1998	article	46	NA	MANAGEMENT, MARINE, RECRUITMENT, CORAL-REEFS, ABUNDANCE, coral reefs, RESOURCE, PHILIPPINES, ISLAND, artisanal fishery, REEF FISHES, protected area, CENTRAL BAHAMAS, Ocyurus chrysurus	wos	/	/	16_08_21	No, no access		44475	Sylvie
10261	Merlotto, A and Veron, EM and Bertola, GR month = sep,	Regulating ecosystem services of beaches in General Alvarado Municipality, Buenos Aires, Argentina	Urbanization of coastal cities has altered the ecosystem services provision in littoral areas around the world. Beach regulating services have been intensely modified particularly in touristic areas. The objective of this study was to evaluate the state of regulating and natural perturbations services of the coastal ecosystem in the cities of Miramar and Mar del Sur (Argentine). Five beaches with…	NA	REVISTA DE GEOGRAFIA NORTE GRANDE	2019	article	NA	10.4067/S0718-34022019000200113	CLIMATE-CHANGE, MANAGEMENT, CLASSIFICATION, beaches, COASTAL PROTECTION, Buenos Aires, coastal erosion, EROSION, General Alvarado, MAR CHIQUITA, PLATA, Regulating services	wos	/	/	16_08_21	No, no access		44567	Sylvie
36603	SebastiÃ¡n Villasante, C. and GarcÃ­a Negro, M. do C. and Carballo Penela, A. and RodrÃ­guez RodrÃ­guez, G.	Magnitude and implications of the common fisheries policy on the fishery resources: Applications of sustainability index to the European fisheries sector	This paper presents an overview of different aspects related to the fishing capacity and the effects of the development of the European fishing fleet through the application of sustainability index. The results suggest a global reduction of the fishing fleet but with asimetric trends among the countries and segments analised. Also, we found a positive relation between the evolution of the Europea…	https://www.scopus.com/inward/record.uri?eid=2-s2.0-54849407178&partnerID=40&md5=243922729f373b5274b4fa911182a210	Revista Galega de Economia	2008	ARTICLE	17	NA	abundance; Common Fisheries Policy; European Union; exploitation; fishery economics; fishery management; marine ecosystem; sustainability, Eurasia; Europe	scopus	/	/	16_08_21	No, no access		44567	Sylvie
21082	Cheung, W.W.L. and Reygondeau, G. and FrÃ¶licher, T.L.	Large benefits to marine fisheries of meeting the 1.5Â°C global warming target	Translating the Paris Agreement to limit globalwarming to 1.5Â°C above preindustrial level into impactrelated targets facilitates communication of the benefits of mitigating climate change to policymakers and stakeholders. Developing ecologically relevant impact-related targets for marine ecosystem services, such as fisheries, is an important step. Here, we use maximum catch potential and species…	https://www.scopus.com/inward/record.uri?eid=2-s2.0-85007107469&doi=10.1126%2fscience.aag2331&partnerID=40&md5=a31bd71d97a50330dde76abe46d7239c	Science	2016	ARTICLE	354	10.1126/science.aag2331	catch statistics; climate change; ecosystem service; fishery; global warming; marine ecosystem; marine policy; policy making; risk assessment; stakeholder, Arctic; Article; climate; ecosystem; fishery; greenhouse effect; priority journal; risk reduction; warming; animal; astronomy; fish; heat; sea; theoretical model, Arctic; Indian Ocean; Pacific Ocean, Animals; Earth (Planet); Fisheries; Fishes;…	scopus	/	/	16_08_21	No, no access		44567	Sylvie
30151	Lovelock, C.E.	Blue carbon from the past forecasts the future	NA	https://www.scopus.com/inward/record.uri?eid=2-s2.0-85086007949&doi=10.1126%2fscience.abc3735&partnerID=40&md5=13d164e1d4dd994bb5d08c6a728d161a	Science	2020	ARTICLE	368	10.1126/science.abc3735	aquatic plant; carbon; ecosystem service; mangrove; physiological response; sea level change, blue carbon; carbon footprint; carbon sequestration; carbon storage; climate change; coastal waters; dam (barrier); environmental management; environmental protection; flooding; floodplain; freshwater environment; greenhouse gas; history; human; intertidal zone; mangrove; nonhuman; plant response; priori…	scopus	/	/	16_08_21	No, no access		44567	Sylvie
37758	Stokstad, E.	Global fisheries: Detente in the fisheries war	NA	https://www.scopus.com/inward/record.uri?eid=2-s2.0-64849093519&doi=10.1126%2fscience.324.5924.170&partnerID=40&md5=3dd79a273e2f350ea68a26db7a575245	Science	2009	ARTICLE	324	10.1126/science.324.5924.170	abundance; biodiversity; ecological impact; ecosystem function; ecosystem service; fishery oceanography; marine ecosystem; numerical model; overfishing; research work; stock assessment; student; sustainability; wild population, biodiversity; conservation biology; ecosystem; fish; fishery management; fishing; food industry; graduate student; jellyfish; nonhuman; ocean environment; plankton; priori…	scopus	/	/	16_08_21	No, no access		44567	Sylvie
31214	McGlashan, D.J.	Perceived socio economic and environmental costs and benefits of iczm in scotland	ICZM in Scotland has followed a voluntary approach to date through local coastal fora. The socioâ€economic costs and benefits of these fora are assessed based on a twoâ€track approach. Much of the information is based on analysis of questionnaire returns from the individual fora, while the ecosystem services approach was adopted to model economic impacts of the fora activities at two scenario l…	https://www.scopus.com/inward/record.uri?eid=2-s2.0-0141796276&doi=10.1080%2f00369220318737166&partnerID=40&md5=f2954de6b411202bc9109671bd2147de	Scottish Geographical Journal	2003	ARTICLE	119	10.1080/00369220318737166	coastal zone management; cost-benefit analysis; ecosystem service; environmental impact; integrated approach, Scotland; United Kingdom	scopus	/	/	16_08_21	No, no access		44567	Sylvie
18460	Bai, Y. and Zheng, H. and Zhuang, C. and Ouyang, Z. and Xu, W.	Ecosystem services valuation and its regulation in Baiyangdian baisn: Based on InVEST model	Ecosystem services are benefits humans derive from natural ecosystems, which include provisioning services, regulating services, supporting services and cultural services. However, ecosystem services are undergoing degradation with the population growth and economic development. Moreover the increase of ecosystem provisioning services usually is at the expense of the other services, especially th…	https://www.scopus.com/inward/record.uri?eid=2-s2.0-84874593223&doi=10.5846%2fstxb201203270417&partnerID=40&md5=7b2367d5cffe736c860d65ca0c9cf7a3	Shengtai Xuebao/ Acta Ecologica Sinica	2013	ARTICLE	33	10.5846/stxb201203270417	agricultural production; biodiversity; capital market; carbon sequestration; decision making; economic development; ecosystem management; ecosystem service; environmental degradation; natural capital; nitrogen; numerical model; phosphorus; pollination; trade-off; valuation; water management, Baiyangdian Lake; China; Hebei	scopus	/	/	16_08_21	No, no access		44567	Sylvie
20432	Cao, L. and Song, J.M. and Li, X.G. and Yuan, H.M. and Li, N. and Duan, L.Q.	Research progresses in carbon budget and carbon cycle of the coastal salt marshes in China	Due to its higher primary productivities and lower carbon decomposition rates, the coastal salt marsh can be as an efficient sink to reduce global warming by sequestering carbon. In recent years, the researches on the function of coastal salt marshes on global climate change have been paid more attention. As an important part of global carbon budget, the research on carbon cycle in the coastal sa…	https://www.scopus.com/inward/record.uri?eid=2-s2.0-84883889280&doi=10.5846%2fstxb201206030803&partnerID=40&md5=8404f84f05259e61f5a60d439564c54e	Shengtai Xuebao/ Acta Ecologica Sinica	2013	ARTICLE	33	10.5846/stxb201206030803	carbon budget; carbon emission; carbon sequestration; carbon sink; eddy covariance; global change; global warming; saltmarsh; soil temperature; vegetation; wetland, China	scopus	/	/	16_08_21	No, no access		44567	Sylvie
23797	Feng, Y.J. and Chen, X.J. and Yang, M.X. and Huo, D. and Zhu, G.P.	An exploratory spatial data analysis-based investigation of the hot spots and variability of ommastrephes bartramii fishery resources in the northwestern pacific ocean	The oceanic cephalopod Ommastrephes bartramii is widely distributed in the northwestern Pacific Ocean and is an important target species for the fishing industries of Japan, South Korea, China and Chinese Taiwan. Owing to the effects of global climate change and increased fishing activities, the spatial patterns and hot spot dynamics of O. bartramii resources are changing. This study focused on O…	https://www.scopus.com/inward/record.uri?eid=2-s2.0-84899016982&doi=10.5846%2fstxb201305191105&partnerID=40&md5=6a1b7811c842b4e205cc693820ce7e61	Shengtai Xuebao/ Acta Ecologica Sinica	2014	ARTICLE	34	10.5846/stxb201305191105	abundance; autocorrelation; cephalopod; GIS; integrated approach; marine resource; resource assessment; sea surface temperature; spatial analysis; spatial distribution, Pacific Ocean; Pacific Ocean (Northwest)	scopus	/	/	16_08_21	No, no access		44567	Sylvie
29581	Li, B. and Jin, X. and Yang, J. and Han, Z. and Su, F.	Spatio-temporal evolution and influencing factors for marine fisheries industry ecosystem vulnerability in China	The implementation of maritime power strategies requires further enhancement of the development of marine fisheries economy. In this paper, using vulnerability as the breakthrough point, the marine fisheries industrial structure in China was analyzed using a 3-axis graph. The vulnerability index system of the marine fisheries industry from two aspects, sensitivity and response capacity were const…	https://www.scopus.com/inward/record.uri?eid=2-s2.0-85069538521&doi=10.5846%2fstxb201807161531&partnerID=40&md5=c729d922562843d412efbac3b8fc868a	Shengtai Xuebao/ Acta Ecologica Sinica	2019	ARTICLE	39	10.5846/stxb201807161531	coastal fishery; coastal water; ecosystem service; fishery production; industrial structure; spatial distribution; spatiotemporal analysis; vulnerability	scopus	/	/	16_08_21	No, no access		44567	Sylvie
29628	Li, R. and Meng, F.	Emergy appraisal on the loss of ecosystem service caused by marine reclamation: A case study in the Taozi Bay	It is an important method to evaluate the loss of marine ecosystem service caused by marine reclamation from the sea, in order to allocate marine resources and regulate development of coastal economy and environmental protection. The traditional method of economic evaluation has some shortcomings, such as partially stressing the loss of economic benefit and ignoring the characteristics of ecosyst…	https://www.scopus.com/inward/record.uri?eid=2-s2.0-84867136410&doi=10.5846%2fstxb201108031137&partnerID=40&md5=83ea2a010fbb2ff0ce104ff0d562a7e8	Shengtai Xuebao/ Acta Ecologica Sinica	2012	ARTICLE	32	10.5846/stxb201108031137	coastal zone management; economic development; ecosystem function; ecosystem service; emergy; environmental protection; land reclamation; marine environment; nutrient cycling; resource allocation; shellfish culture; spatiotemporal analysis; sustainable development; waste treatment, China	scopus	/	/	16_08_21	No, no access		44567	Sylvie
29882	Liu, D.H. and Chen, X.Y. and Xu, W. and Zhang, Z.W. and Zhang, Y. and Gong, W.	Analysis of the evolution and value of coastal ecosystem services at Gudong coast in the yellow river delta since 1985	Globally, coastal ecosystems are among the most intensively used and threatened natural systems which is acting on numerous critical benefits (i.e. ecosystem services) that are of great importance to the Earth's life-support system. Therefore, valuing the ecosystem services before and after sea reclamation is crucial to marine management and the sustainable development of marine sources. In this …	https://www.scopus.com/inward/record.uri?eid=2-s2.0-84892965974&doi=10.5846%2fstxb201304280862&partnerID=40&md5=b8da57b690e13854e23fa4a098da653f	Shengtai Xuebao/ Acta Ecologica Sinica	2014	ARTICLE	34	10.5846/stxb201304280862	bedform; coastal erosion; coastal morphology; coastal protection; coastal zone; coastal zone management; deposition; ecosystem service; groin; land reclamation; levee; river discharge; sea wall; sediment transport, China; Shandong; Yellow River Estuary	scopus	/	/	16_08_21	No, no access		44567	Sylvie
29932	Liu, S.L. and Jiang, Z.J. and Wu, Y.C. and Zhang, J.P. and Huang, X.P.	Nursery function of seagrass beds and its mechanisms	Seagrass beds cover about 0.15% of the global ocean and contribute 1% of the net primary production of the ocean. They are important nursery habitats for economic fishes and invertebrates such as red drum (Sciaenops ocellatus), Atlantic cod (Gadus morhua), queen conch (Strombus gigas), and blue crab (Callinectes sapidus). The nursery function of seagrass beds has been widely recognized because th…	https://www.scopus.com/inward/record.uri?eid=2-s2.0-84979895486&doi=10.5846%2fstxb201406181269&partnerID=40&md5=16ed606fb21a0ebe3dcdc07b7f1d4bdc	Shengtai Xuebao/ Acta Ecologica Sinica	2015	ARTICLE	35	10.5846/stxb201406181269	biomass; crab; gastropod; global ocean; juvenile; net primary production; nursery ground; perciform; phytoplankton; predation risk; seagrass, China, Amphipoda; Callinectes sapidus; Copepoda; Gadus morhua; Invertebrata; Pisces; Polychaeta; Sciaenops; Sciaenops ocellatus; Strombus gigas	scopus	/	/	16_08_21	No, no access		44567	Sylvie
30281	Luo, S. and Yan, W.	Evolution and driving force analysis of ecosystem service values in Guangxi Beibu Gulf coastal areas, China	With the economic development of the Beibu Gulf economic zone, environmental problems, such as seawater intrusion, vegetation degradation, and desertification in the coastal areas have become more important and pose a serious threat to regional ecological security. The low ecosystem services value has become one of the key factors restricting the rapid economic development of the Beibu Gulf area.…	https://www.scopus.com/inward/record.uri?eid=2-s2.0-85050586916&doi=10.5846%2fstxb201704050578&partnerID=40&md5=b295b79ca04df6fa79c9d2a6cc417d6a	Shengtai Xuebao/ Acta Ecologica Sinica	2018	ARTICLE	38	10.5846/stxb201704050578	coastal zone; desertification; economic development; economic structure; ecosystem service; environmental issue; habitat fragmentation; land cover; land use; Landsat; landscape ecology; mangrove; regression analysis; satellite imagery; spatial variation; sustainable development, China; Guangxi Zhuangzu; Gulf of Tonkin; Pacific Ocean; South China Sea	scopus	/	/	16_08_21	No, no access		44567	Sylvie
36777	Shang, H.M. and Xi, M. and Li, Y. and Kong, F.L. and Wang, S.	Evaluation of changes in the ecosystem services of Jiaozhou bay coastal wetland	Jiaozhou Bay in Qingdao, as a typical coastal wetland in China, was selected as a case study to scientifically evaluate the changing characteristics of Jiaozhou Bay coastal wetland ecosystem services and clarify their drivers. The valuation of ecosystem services and an integrated method of economy and ecology were applied to estimate the value of the Jiaozhou Bay coastal wetland ecosystem. The ec…	https://www.scopus.com/inward/record.uri?eid=2-s2.0-85041038129&doi=10.5846%2fstxb201608301763&partnerID=40&md5=7f55c0d91e0999c70ae20231aae6940a	Shengtai Xuebao/ Acta Ecologica Sinica	2018	ARTICLE	38	10.5846/stxb201608301763	coastal wetland; decision making; ecosystem function; ecosystem service; integrated approach; natural resource; restoration ecology, China; Jiaozhou Bay; Qingdao; Shandong	scopus	/	/	16_08_21	No, no access		44567	Sylvie
36970	Shui, W. and Du, Y. and Wang, Y. and Yang, H. and Fu, Y. and Fan, B. and Huang, M.	Spatio-temporal dynamics and scenarios simulation of trade-offs between ecosystem services in Min Delta urban agglomeration	The Min Delta urban agglomeration includes three cities (Xiamen, Quanzhou, and Zhangzhou) and is an open coastal area in China. Since the 21st century, rapid urbanization has seriously affected the ecological security and ecosystem services function of the region and has restricted the sustainable development of the local economy and society. For this reason, understanding the trade-offs and syne…	https://www.scopus.com/inward/record.uri?eid=2-s2.0-85070212134&doi=10.5846%2fstxb201809141982&partnerID=40&md5=dad3e328bba43741b513bbc3a42ac577	Shengtai Xuebao/ Acta Ecologica Sinica	2019	ARTICLE	39	10.5846/stxb201809141982	ecosystem service; industrial agglomeration; scenario analysis; soil conservation; spatial distribution; spatiotemporal analysis; synergism; trade-off; urban area; urbanization, China; Fujian; Jinjiang Basin; Quanzhou; Xiamen; Zhangzhou	scopus	/	/	16_08_21	No, no access		44567	Sylvie
39715	Wang, B.Q. and Yang, F. and Wang, Z.B.	Impact of sea level rise on ecosystem services values and adaptation measures	Sea level rise, one of the most obvious and direct effects of climate change in coastal areas, has become an important and urgent problem. Rising sea level has brought about coastline retreat, coastal erosion, storm surge strengthening, pollutant release, habitat change, and wetlands migration. In addition, it has caused changes in the ecosystem service value of coastal areas. Five processes of c…	https://www.scopus.com/inward/record.uri?eid=2-s2.0-84953286986&doi=10.5846%2fstxb201408081583&partnerID=40&md5=b9cdddcd42b21f9d866b359ddef5293f	Shengtai Xuebao/ Acta Ecologica Sinica	2015	ARTICLE	35	10.5846/stxb201408081583	adaptive management; climate change; coastal erosion; coastal zone; ecosystem management; ecosystem service; local government; marsh; quantitative analysis; research method; sea level change; storm surge, China; Hillsborough County [New Hampshire]; New Hampshire; United States, Cupressus; Rhizophoraceae	scopus	/	/	16_08_21	No, no access		44567	Sylvie
39793	Wang, S. and Huang, L. and Xu, X. and Xu, S.	Spatial and temporal evolution of ecosystem services and its trade-offs and synergies in guangdong-hong kong-macao greater bay area	In the process of developing the world-class bay area and urban agglomeration in the Guangdong-Hong Kong- Macao (GHM) Greater Bay Area, ecological protection and environmental optimization are equally important with urban development and economic openness. Understanding the changes in ecosystem services during the urbanization process of the GHM Greater Bay Area will help policymakers formulate s…	https://www.scopus.com/inward/record.uri?eid=2-s2.0-85098093861&doi=10.5846%2fstxb202003270717&partnerID=40&md5=c9892da9a1b934c7cc042498dd26692a	Shengtai Xuebao/ Acta Ecologica Sinica	2020	ARTICLE	40	10.5846/stxb202003270717	ecosystem service; environmental change; environmental protection; greenspace; regulatory framework; soil conservation; spatiotemporal analysis; trade openness; trade-off; urban area; urban development, China; Guangdong; Guangzhou; Hong Kong; Huizhou; Jiangmen; Macau; Zhaoqing	scopus	/	/	16_08_21	No, no access		44567	Sylvie
40503	Wu, X.Y. and Liu, G.Q. and Qi, X. and Pan, D.L. and Qi, X.H.	Ecological effects of climate change and livelihood adaptations in typical fishing areas: Perceptions of fishermenâ€™s households	Climate change has caused direct impacts on the global marine ecological environment, and it has caused tremendous negative impacts on fishery resources, fishery production, and the livelihood of fishermen. Conversely, fishermenâ€™s families also affect the marine ecological environment by adapting their livelihoods to accommodate a climate change scenario. So far, there are few research achievem…	https://www.scopus.com/inward/record.uri?eid=2-s2.0-85009818526&doi=10.5846%2fstxb201607241505&partnerID=40&md5=b43f01e33d45e132be67f7a8b9adcfb1	Shengtai Xuebao/ Acta Ecologica Sinica	2017	ARTICLE	37	10.5846/stxb201607241505	adaptive management; capital; climate change; ecological impact; environmental effect; fishery policy; fishery production; fishing; fishing community; household survey; income; livelihood; perception, China; Fujian	scopus	/	/	16_08_21	No, no access		44567	Sylvie
40627	Xue, L. and Li, X. and Yan, Z. and Zhang, Q. and Ding, W. and Huang, X.	Effects of salinity and inundation on carbon storage of halophytes in the tidal salt marsh of the Yangtze River Estuary, China	Halophytes, the key component of estuarine ecosystems, have a tremendous capacity to capture carbon dioxide (CO2) from the atmosphere through photosynthesis, and then store the organic compounds in plant tissues, formi ng a temporary pool of fixed carbon. Soil carbon mostly originates from decayed aboveground and belowground plant tissues, constituting a long-term carbon pool, which holds conside…	https://www.scopus.com/inward/record.uri?eid=2-s2.0-85050642870&doi=10.5846%2fstxb201703090396&partnerID=40&md5=70979f8bc3e3947925d857fd41cd750d	Shengtai Xuebao/ Acta Ecologica Sinica	2018	ARTICLE	38	10.5846/stxb201703090396	carbon dioxide; carbon sequestration; climate change; ephemeral pool; estuarine ecosystem; flooding; halophyte; invasive species; native species; saline intrusion; salinity; sea level change; seagrass; soil carbon, China; Yangtze River, Phragmites australis; Scirpus mariqueter; Spartina alterniflora	scopus	/	/	16_08_21	No, no access		44567	Sylvie
40874	Yu, L.L. and Zhang, X.X. and Li, Y.F. and Zhao, X.X. and Ma, S.Q. and Cao, H. and Cao, J.K.	Coastal ecosystem services and their spatial-temporal variation in Haikou, China	The coastal zone is in the land-ocean interaction area, which has great ecological importance and the ecological environment of this zone is often vulnerable. In the present research, the coastal zone in Haikou, China was selected as a case study to explore the coastal ecosystem services and their spatial-temporal variation. Firstly, four Landsat TM images collected in 1990, 1995, 2004, and 2012 …	https://www.scopus.com/inward/record.uri?eid=2-s2.0-84964796117&doi=10.5846%2fstxb201410101994&partnerID=40&md5=aeb48fbb6b66dc63a9da458ac6002ac9	Shengtai Xuebao/ Acta Ecologica Sinica	2016	ARTICLE	36	10.5846/stxb201410101994	autocorrelation; coastal protection; coastal zone; economic development; ecosystem service; GIS; land cover; land use; land-sea interaction; Landsat thematic mapper; mangrove; satellite imagery; spatiotemporal analysis, China; Dongzhaigang Nature Reserve; Haikou; Hainan	scopus	/	/	16_08_21	No, no access		44567	Sylvie
40899	Yuan, J.J. and LÃ¼, Y.L. and He, G.Z.	Sustainable development goals for oceans and marine and coastal ecosystem- based management	Ocean and coast can provide a variety of ecosystem services. Conserve and sustainably use the oceans, seas and marine resourcesâ€ has been addressed in the United Nations Sustainable Development Goals (SDGs). Challenges for the implementation of marine SDGs include how to reduce the impacts of land-based activities, strengthen integrated coastal management, improve marine resource efficiency, en…	https://www.scopus.com/inward/record.uri?eid=2-s2.0-85040222911&doi=10.5846%2fstxb201702040211&partnerID=40&md5=c2adb6ae5a2701b90526e9a043be53ad	Shengtai Xuebao/ Acta Ecologica Sinica	2017	ARTICLE	37	10.5846/stxb201702040211	climate change; coastal zone; coastal zone management; ecosystem management; ecosystem service; human activity; land-sea interaction; marine ecosystem; marine resource; sustainability; sustainable development; United Nations	scopus	/	/	16_08_21	No, no access		44567	Sylvie
41133	Zhang, T. and Tian, Y. and Xu, S. and Tang, L. and Guo, W.	The evolvement of land use patterns in coastal cities and its influence on ecosystem service values	Land use change alters the original ecosystem service values (ESV) and function of land, related toregional sustainable development. This research chose the coastal city of Xiamen as a study area, using land use data and related literature data on three phases, 1989, 2000, and 2010, the transfer matrix method, the indexes of ESV and land use dynamic degree, and calculated and analyzed the land us…	https://www.scopus.com/inward/record.uri?eid=2-s2.0-85056749762&doi=10.5846%2fstxb201710131837&partnerID=40&md5=bc351f9843cf628d5040c459abf68e2f	Shengtai Xuebao/ Acta Ecologica Sinica	2018	ARTICLE	38	10.5846/stxb201710131837	coastal zone; ecosystem service; land use change; landfill; spatial analysis; sustainable development; temporal analysis; urbanization; waste disposal; watershed, China; Fujian; Jiangsu; Xiamen; Zhejiang	scopus	/	/	16_08_21	No, no access		44567	Sylvie
22517	Delgado, L.E. and MarÃ­n, V.H. and AsÃºn, R. and ZÃºÃ±iga, C. and Natenzon, C. and Castro-DÃ­az, R. and Paredes, L.D. and Capriroli, F.	Environmental governance for the coastal marine ecosystem services of Chiloe Island (Southern Chile)	The Chiloe Island, located in Southern Chile, is worldwide known for its culture, originated in the syncretism between ancestral groups and colonizers, and molded through the interactions with the isolated ecosystems and extreme weather conditions. In this chapter, we analyze the state of the island's social-ecological systems, the drivers (direct and indirect), and the impacts. We also analyze t…	https://www.scopus.com/inward/record.uri?eid=2-s2.0-85088909160&doi=10.1007%2f978-3-030-28452-7_21&partnerID=40&md5=7e46d73472b82b2a3cd14e0cb51a5b62	Social-ecological Systems of Latin America: Complexities and Challenges	2019	BOOK	NA	10.1007/978-3-030-28452-7_21	NA	scopus	/	/	16_08_21	No, no access		44567	Sylvie
2909	Cole, Z and Holland, S and Donohoe, H month = dec,	A Social Values Typology for Comprehensive Assessment of Coastal Zone Ecosystem Services	Coastal areas provide a wealth of resources and represent the most developed spaces worldwide. As pressures on these resources increase, managers and policymakers require understanding that facilitates comprehensive valuation of ecosystem services, including social-ecological dynamics and the coupling of social and natural systems. Adoption of ecosystem management approaches has created a need fo…	NA	SOCIETY \& NATURAL RESOURCES	2015	article	28	10.1080/08941920.2015.1020580	MANAGEMENT, ecosystem services, VALUATION, FRAMEWORK, PUBLIC-PARTICIPATION GIS, DELPHI METHOD, ECOTOURISM, coastal zone, natural resources, LANDSCAPE VALUES, TOOL, Delphi, social values, SPATIAL ATTRIBUTES	wos	/	/	16_08_21	No, no access		44475	Sylvie
26059	Harris, E. and Schmutz, P.P. and Jackson, C.A. and Anaya, M. and Johnson, M. and Chapman, G.	Beach user perception of the economic and ecological services of sand dunes at Pensacola beach, Florida	As coastal communities are experiencing increased impacts from climate stressors, it is be-coming more important for policy makers to establish sound policy objectives for the protection of these communities. Top-down focused policies are not always successful as they do not always align with the wants and needs of a community. Bottom-up information, on the other hand, can be highly insightful fo…	https://www.scopus.com/inward/record.uri?eid=2-s2.0-85097602966&doi=10.1353%2fsgo.2020.0026&partnerID=40&md5=2624bc54ac13eef5772c90aacfb11a86	Southeastern Geographer	2020	ARTICLE	60	10.1353/sgo.2020.0026	bottom-up control; coastal zone management; dune; ecosystem service; nature conservation; perception; top-down control, Florida [United States]; Pensacola Beach; United States, Florida	scopus	/	/	16_08_21	No, no access		44567	Sylvie
27595	Johnson, J.E. and Allain, V. and Basel, B. and Bell, J.D. and Chin, A. and Dutra, L.X.C. and Hooper, E. and Loubser, D. and Lough, J. and Moore, B.R. and Nicol, S.	Impacts of climate change on marine resources in the Pacific Island region	In the Pacific Island region, marine resources make vital contributions to food security, livelihoods and economic development. Climate change is expected to have profound effects on the status and distribution of coastal and oceanic habitats, the fish and invertebrates they support and, as a result, the communities and industries that depend on these resources. To prepare for and respond to thes…	https://www.scopus.com/inward/record.uri?eid=2-s2.0-85079269584&doi=10.1007%2f978-3-030-32878-8_10&partnerID=40&md5=6d51cdf42a1c92e1ebe94febc74d4daa	Springer Climate	2020	ARTICLE	NA	10.1007/978-3-030-32878-8_10	NA	scopus	/	/	16_08_21	No, no access		44567	Sylvie
30228	Lucrezi, S. and Milanese, M. and SarÃ , A. and Palma, M. and Saayman, M. and Cerrano, C.	Profiling scuba divers to assess their potential for the management of temperate marine protected areas: A conceptual model	Scuba diving tourism may both positively and negatively affect the natural environment, as well as human economies and societies. Marine protected areas (MPAs) in particular attract scuba diving tourism. Even though the activities of scuba divers could conflict with the conservation agendas of MPAs, they also potentially could endorse and support the management of MPAs. Thus, depending on the typ…	https://www.scopus.com/inward/record.uri?eid=2-s2.0-85051782408&doi=10.3727%2f154427318X15225542424207&partnerID=40&md5=97d28554d5976e45c97bb74a54a3c16e	Tourism in Marine Environments	2018	ARTICLE	13	10.3727/154427318X15225542424207	NA	scopus	/	/	16_08_21	No, no access		44567	Sylvie
39322	Venables, S. and Winstanley, G. and Bowles, L. and Marshall, A.D.	A giant opportunity: The economic impact of manta rays on the mozambican tourism industry- an incentive for increased management and protection	Manta rays are internationally threatened species and population declines have been reported in various locations worldwide. As iconic megafauna species, they are also major drawcards for wildlife tourism industries. Economic valuation of these industries can provide an incentive for the protection of species and natural habitats through the creation of marine protected areas (MPAs) and the restr…	https://www.scopus.com/inward/record.uri?eid=2-s2.0-85013187899&doi=10.3727%2f154427316X693225&partnerID=40&md5=7fc11b768511b3eaf1bcf8ed26b7e2d8	Tourism in Marine Environments	2016	ARTICLE	12	10.3727/154427316X693225	NA	scopus	/	/	16_08_21	No, no access		44567	Sylvie
24863	Ghaderi, Z. and Henderson, J.C.	Japanese tsunami debris and the threat to sustainable tourism in the Hawaiian Islands	This paper discusses the possible effects of the debris resulting from the tsunami following the earthquake which struck Japan in March 2011 with particular reference to sustainable tourism in the Hawaiian Islands. Attention is also given to the more immediate consequences of the disaster for the arrival of Japanese tourists in Hawaii and marketing efforts to contain the initial fall in demand. D…	https://www.scopus.com/inward/record.uri?eid=2-s2.0-84884957204&doi=10.1016%2fj.tmp.2013.09.001&partnerID=40&md5=1521dcf14f4526376936c4fc444c24ea	Tourism Management Perspectives	2013	ARTICLE	8	10.1016/j.tmp.2013.09.001	NA	scopus	/	/	16_08_21	No, no access		44567	Sylvie
36088	Sampantamit, T. and Ho, L. and Echelpoel, W.V. and Lachat, C. and Goethals, P.	Links and trade-offs between fisheries and environmental protection in relation to the sustainable development goals in Thailand	The fisheries sector significantly contributes to global food security, nutrition, and livelihood of people. Its importance for economic benefits, healthy diets, and nutrition, and achieving sustainable food systems is highlighted by several Sustainable Development Goals (SDGs), i.e., SDG1 (No Poverty), SDG 2 (Zero Hunger), and SDG 14 (Life Below Water). However, due to unprecedented population l…	https://www.scopus.com/inward/record.uri?eid=2-s2.0-85081722531&doi=10.3390%2fw12020399&partnerID=40&md5=c0a538c741a4205ed4b16d1030b07a8e	Water (Switzerland)	2020	ARTICLE	12	10.3390/w12020399	Commerce; Economic and social effects; Environmental management; Fish; Fisheries; Food supply; Nutrition; Planning; Water quality, Environmental sustainability; Fish and shellfishes; Freshwater habitats; Global food security; Maximum sustainable yields; SDGs; Sustainable resource management; Thailand, Sustainable development, aquaculture production; critical analysis; environmental protection; fr…	scopus	/	/	16_08_21	No, no access		44567	Sylvie
27853	Kang, H. and Chang, H. and Chung, M.G.	Rapid land use change impacts on coastal ecosystem services: A South Korean case study	NA	https://www.scopus.com/inward/record.uri?eid=2-s2.0-85011382658&doi=10.1017%2fCBO9781316178904.015&partnerID=40&md5=afc2c0f24347587c1777c317959b2de8	Water Ecosystem Services: A Global Perspective	2015	BOOK	NA	10.1017/CBO9781316178904.015	NA	scopus	/	/	16_08_21	No, no access		44567	Sylvie
30247	Luisetti, T. and Turner, K. and Bateman, I.	An ecosystem services approach to assess managed realignment coastal policy in England	The east coast of England is under threat from climate change effects such as the sea level rise, and because of isostatic movements. In the face of these problems, the UK government is reorientating its coastal management strategy with a view to increasing its flexibility and adaptability. On the east coast this policy switch has included a series of managed realignment projects by which some se…	https://www.scopus.com/inward/record.uri?eid=2-s2.0-59349097079&partnerID=40&md5=c4a9598eb4e303911de6f12388ad5987	Working Paper - Centre for Social and Economic Research on the Global Environment	2008	ARTICLE	NA	NA	assessment method; coastal zone management; cost-benefit analysis; ecosystem service; environmental restoration; estuarine environment; flood; marine policy; saltmarsh, Blackwater Estuary; England; Essex [England]; Eurasia; Europe; United Kingdom; Western Europe	scopus	/	/	16_08_21	No, no access		44567	Sylvie
26799	Hossain, G.M.A. and Nishat, A.	Impact on fishery and navigation of SSFCDI project in Bangladesh: Recommended Mitigation measures	Flood Control and Drainage (FCD) developments are in conflict with open water fisheries, which are dependent on inland water, bodies. These water bodies are the rivers, beels (low, depressed wetlands), haors (bowl shaped depressions), baors (oxbow lakes) and floodplains which go under water in monsoon months. The occurrence of flooding of the low lands and floodplains are of importance to fisheri…	https://www.scopus.com/inward/record.uri?eid=2-s2.0-84904639934&doi=10.1061%2f40430%281999%2978&partnerID=40&md5=2b23f8acf3ccf731e530bbe6e55c7a3f	WRPMD 1999: Preparing for the 21st Century	1999	CONFERENCE	NA	10.1061/40430(1999)78	Agriculture; Boats; Commerce; Communication; Drainage; Embankments; Fish; Fisheries; Flood control; Floods; Lakes; Locks (fasteners); Navigation; Restoration, Economic viability; Economically viable; Fishery resources; Internal navigations; Mitigation measures; Small-scale floods; Social acceptability; Water control structures, River basin projects	scopus	/	/	16_08_21	No, no access		44567	Sylvie
27857	Kang, J. and Sun, Y.-G. and Li, F. and Yuan, L. and Qi, Y. and Fu, Y.-B. and Ma, H.-W. and Lin, X.	Ecological sensitivity of the Liaohe estuary to changes in sea area use	This research systematically examined the ecological sensitivity of the Liaohe estuary in Panjin City, Liaoning Province to changes in the area of sea used for various activities based on data from remote sensing images in 1990, 2000, 2007 and 2014. First, the ecological sensitivity mechanisms of the major sea use activities were analyzed, including land reclamation, farming and industrial activi…	https://www.scopus.com/inward/record.uri?eid=2-s2.0-85044093203&partnerID=40&md5=24556ce2c23071f875cfed95f64054b7	Zhongguo Huanjing Kexue/China Environmental Science	2017	ARTICLE	37	NA	Aquaculture; Ecology; Estuaries; Land reclamation; Marine industry; Remote sensing; Sensitivity analysis, Ecological sensitivity; Ecological sensitivity analysis; Ecosystem services value; Hemeroby indices; Industrial activities; Remote sensing images; Sea areas; Spatial analysis tools, Ecosystems	scopus	/	/	16_08_21	No, no access		44567	Sylvie
