# Supplementary material for: Existing evidence on the impact of changes in marine ecosystem structure and functioning on ecosystem service delivery: a systematic map
Source: Environ Evid. 2023 Jul 20;12:13. doi: 10.1186/s13750-023-00306-1 (PMC11378828; doi:10.1186/s13750-023-00306-1)
Supplement: Supplementary file 5 — Additional file 5: Articles rejected during the full-text screening process [file 13750_2023_306_MOESM5_ESM.xlsx]

## Sheet: Feuil1
															Full-text
biblio_internal_id	biblio_authors	biblio_title	biblio_abstract	biblio_URL	biblio_container	biblio_year	biblio_type	biblio_vol	biblio_doi	biblio_keywords	biblio_source	biblio_testlist	screen_duplicates	screen_duplicates_date	screen_kappa_test_full-text	screen_fulltext_language	screen_fulltext_pico	screen_fulltext_justif_pico_SC	screen_fulltext_decision_SC	screen_fulltext_date_SC	screen_fulltext_who_SC	screen_fulltext_justif_pico_LAR	screen_fulltext_decision_LAR	screen_fulltext_date_LAR	screen_fulltext_who_LAR	screen_fulltext_justif_pico_final	Screen_full_text_final
19468	Bohensky, E.B. and Butler, J.R.A. and Mitchell, D.	Scenarios as models for knowledge integration: Ecotourism futures in Milne Bay, Papua New Guinea	The future is unknown and uncertain, and is confounded by reflexivity and beliefs based on different epistemologies, or knowledge systems. Indeed, because the future is yet to happen, there is no 'true' state of the future and as such, alternative models may collectively provide the most useful representation. Scenarios, known to be effective for offering contrasting exploratory models of how the…	https://www.scopus.com/inward/record.uri?eid=2-s2.0-85086272414&partnerID=40&md5=04d30577e17c93cd14053565d4df0fbd	18th World IMACS Congress and MODSIM 2009 - International Congress on Modelling and Simulation: Interfacing Modelling and Simulation with Mathematical and Computational Sciences, Proceedings	2009	CONFERENCE	NA	NA	Ecology; Economic and social effects; Planning; Population statistics; Sustainable development; Tourism, Climate change impact; Cultural diversity; Information exchanges; Integrating information; Knowledge integration; Non-governmental organisations; Participatory research; Scientific information, Climate change	scopus	/	/	16_08_21				Out outcomes - no values (no ES values)	no	44553	Sylvie		no			Out Outcome - no values	no
31862	Monteforte, M. and CariÃ±o, M.	Episodes of environmental history in the gulf of California: Fisheries, commerce, and aquaculture of nacre and pearls	Pearl oysters (Pinctada mazatlanica and Pteria sterna) have played a fundamental role in the environmental history of the Gulf of California region for nearly five hundred years.1 Pearls' values derived from geographic and temporal coincidences in which ancient myths and legends that linked pearls to great wealth became enmeshed with changing human interactions with natural ecosystems. Christophe…	https://www.scopus.com/inward/record.uri?eid=2-s2.0-84878136767&partnerID=40&md5=0aecc234b26623fe2025c57988304832	A Land Between Waters: Environmental Histories of Modern Mexico	2012	BOOK	9780816599509	NA	NA	scopus	/	/	16_08_21				Out outcomes - no values (no ES values)	no	44553	Sylvie		no			Out Outcome - no values	no
31066	Maynou, F.	Impact of NAO on Mediterranean Fisheries	The effect of the North Atlantic Oscillation (NAO) on fisheries production has received attention in the last 2 decades, especially in relation to the inter-annual fluctuation of the important North Atlantic cod fisheries. Results of these studies show that the effects of NAO on cod stocks vary geographically, with opposite patterns in the western and eastern North Atlantic and that NAO affects m…	https://www.scopus.com/inward/record.uri?eid=2-s2.0-85008621711&doi=10.1007%2f978-94-007-1372-7_7&partnerID=40&md5=264a51270f5abbc9d67e94449beab863	Advances in Global Change Research	2011	ARTICLE	46	10.1007/978-94-007-1372-7_7	NA	scopus	/	/	16_08_21					no	44553	Sylvie					Out review	No
35330	Rife, G.S.	Impacts of Tsunami events on ecosystem services provided by benthic macro-invertebrate assemblages of marine coastal zones	Significant environmental and societal impacts have ensued from the tsunami events during the last decade particularly those of the Indian Ocean (2004) and Pacific Coast of Japan (2011). Ecosystem services provided by marine inter- and subtidal benthic macroinvertebrate assemblages are tied to the changes in physical, chemical, and hydrological short and long term alterations to their habitats. G…	https://www.scopus.com/inward/record.uri?eid=2-s2.0-84930761273&doi=10.1007%2f978-94-007-7269-4_7&partnerID=40&md5=68f71407e0affa56a09eea7b69591bf0	Advances in Natural and Technological Hazards Research	2014	ARTICLE	35	10.1007/978-94-007-7269-4_7	NA	scopus	/	/	16_08_21			To discuss	Out outcomes - no values (no ES values)	no	44553	Sylvie		no			Out Outcome - no values	no
38168	Tang, D.L. and Yu, J. and Wang, S.F. and Pan, G.	Typhoon impacts on fishery in the SOuth China sea	Marine phytoplankton and primary production can be greatly impacted by typhoons, as discussed in the previous chapters; the present chapter introduces new observations abOut typhoon impacts on fishery, focusing on fish abundance. A fish monitoring program was conducted in the northern region of the SOuth China Sea from March 2009 to December 2010. During this period, two typhoons, GONI and Koppu,…	https://www.scopus.com/inward/record.uri?eid=2-s2.0-85019906882&doi=10.1007%2f978-3-642-40695-9_14&partnerID=40&md5=2fb5f3b7a821157cda0de62cf8c561d5	Advances in Natural and Technological Hazards Research	2014	ARTICLE	40	10.1007/978-3-642-40695-9_14	NA	scopus	/	/	16_08_21				Out outcomes - no values (no ES values)	no	44553	Sylvie		no			Out Outcome - no values	no
7975	Knight, J and Dale, P and Dwyer, P and Marx, S	A conceptual approach to integrate management of ecosystem service and disservice in coastal wetlands	Management of coastal wetlands is increasingly difficult because of increasing pressure arising from anthropogenic causes. These include sea level and climate change as well as coastline development caused by population growth and demographic shifts, for example, amenity migration where people move to coastal communities for lifestyle reasons. Management of mangroves and salt marshes is especiall…	NA	AIMS ENVIRONMENTAL SCIENCE	2017	article	4	10.3934/environsci.2017.3.431	AUSTRALIA, wetland management, MODEL, ecosystem service, SALT-MARSHES, conceptual model, ecosystem disservice, habitat modification, HABITAT MODIFICATION, Mangrove rehabilitation, MOSQUITO-CONTROL, SOURCE REDUCTION	wos	/	/	16_08_21			To discuss	Out outcomes - no values (no ES values)	no	44553	Sylvie		no			Out Outcome - no values	no
17432	Abunge, C. and Coulthard, S. and Daw, T.M.	Connecting marine ecosystem services to human well-being: Insights from participatory well-being assessment in Kenya	The linkage between ecosystems and human well-being is a focus of the conceptualization of \ecosystem services\" as promoted by the Millennium Ecosystem Assessment. However, the actual nature of connections between ecosystems and the well-being of individuals remains complex and poorly understood. We conducted a series of qualitative focus groups with five different stakeholder groups connected t…	https://www.scopus.com/inward/record.uri?eid=2-s2.0-84890296250&doi=10.1007%2fs13280-013-0456-9&partnerID=40&md5=5783cce5af8bc164221080f16fc762a0	Ambio	2013	ARTICLE	42	10.1007/s13280-013-0456-9	ecosystem service; fishery management; governance approach; marine ecosystem; participatory approach; qualitative analysis; stakeholder, Kenya	scopus	/	/	16_08_21					no	44553	Sylvie					Out Outcomes - no ES	no
24936	Gilbert, A.J. and McQuatters-Gollop, A. and Langmead, O. and Mee, L. and Vermaat, J.	Visions for the North Sea: The Societal Dilemma Behind Specifying Good Environmental Status	We augment discussions abOut the Good Environmental Status of the North Sea by developing two extreme visions and assessing their societal benefits. One vision (â€˜Thenâ€™) assumes restoration of benthic functioning; we contend that trawling had already degraded the sOuthern North Sea a century ago. Available information is used to speculate abOut benthic functioning in a relatively undisturbed s…	https://www.scopus.com/inward/record.uri?eid=2-s2.0-84939882817&doi=10.1007%2fs13280-014-0536-5&partnerID=40&md5=d5d4de2e2e74c050838075ad5edf10c9	Ambio	2015	ARTICLE	44	10.1007/s13280-014-0536-5	climate change; ecology; economics; ecosystem; environmental protection; fishery; North Sea; procedures, Climate Change; Conservation of Natural Resources; Ecology; Ecosystem; Fisheries; North Sea	scopus	/	/	16_08_21				Out outcomes - no values (no ES values)	no	44553	Sylvie		no			Out Outcome - no values	no
38750	Troell, M. and Eide, A. and Isaksen, J. and Hermansen, Ã˜. and Crepin, A.-S.	Seafood from a changing Arctic	We review current knowledge abOut climate change impacts on Arctic seafood production. Large-scale changes in the Arctic marine food web can be expected for the next 40â€“100Â years. Possible future trajectories under climate change for Arctic capture fisheries anticipate the movement of aquatic species into new waters and changed the dynamics of existing species. Negative consequences are expect…	https://www.scopus.com/inward/record.uri?eid=2-s2.0-85032507459&doi=10.1007%2fs13280-017-0954-2&partnerID=40&md5=588c584e909ec02cab0118e1da84d78e	Ambio	2017	ARTICLE	46	10.1007/s13280-017-0954-2	aquaculture system; aquatic organism; capture method; climate change; climate effect; economic conditions; food web; gadoid; global warming; growth; marine environment; salmonid culture; seafood, Arctic; Arctic Ocean; Barents Sea, Gadus morhua; Salmo salar, animal; aquaculture; Arctic; Atlantic cod; climate change; fishery; food chain; population dynamics; sea food, Animals; Aquaculture; Arctic R…	scopus	/	/	16_08_21				Out review	no	44568	Sylvie		no			Out review	no
11729	Papafitsoros, K and Panagopoulou, A and Schofield, G	Social media reveals consistently disproportionate tourism pressure on a threatened marine vertebrate	Establishing how wildlife viewing pressure is distributed across individual animals within a population can inform the management of this activity, and ensure targeted individuals or groups are sufficiently protected. Here, we used social media data to quantify whether tourism pressure varies in a loggerhead sea turtle Caretta caretta population and elucidate the potential implications. Laganas B…	NA	ANIMAL CONSERVATION	2020	article	NA	10.1111/acv.12656	ecosystem services, ECONOMIC values, Ecotourism, ECOTOURISM, BEHAVIORAL-RESPONSES, adaptive management, recreation, sea turtles, anthropogenic disturbance, BOAT STRIKES, BOTTLE-NOSED DOLPHINS, CITIZEN-SCIENCE, intrinsic values, LOGGERHEAD SEA-TURTLES, ORCINUS-ORCA, PHOTOIDENTIFICATION, social media, TURTLES CARETTA-CARETTA	wos	/	/	16_08_21					no	44568	Sylvie					Out comparator	no
18106	Arkema, K.K. and Griffin, R. and Maldonado, S. and Silver, J. and Suckale, J. and Guerry, A.D.	Linking social, ecological, and physical science to advance natural and nature-based protection for coastal communities	Interest in the role that ecosystems play in reducing the impacts of coastal hazards has grown dramatically. Yet the magnitude and nature of their effects are highly context dependent, making it difficult to know under what conditions coastal habitats, such as saltmarshes, reefs, and forests, are likely to be effective for saving lives and protecting property. We operationalize the concept of nat…	https://www.scopus.com/inward/record.uri?eid=2-s2.0-85017369990&doi=10.1111%2fnyas.13322&partnerID=40&md5=b2e2e5a76ff84c895da367763847b150	Annals of the New York Academy of Sciences	2017	ARTICLE	1399	10.1111/nyas.13322	attention; attenuation; biophysics; habitat; human; human experiment; vegetation; coral reef; disaster; ecosystem; environmental protection; flooding; hurricane; natural science; prevention and control; procedures; social environment; theoretical model; wetland, Conservation of Natural Resources; Coral Reefs; Cyclonic Storms; Disasters; Ecosystem; Floods; Models, Theoretical; Natural Science Disc…	scopus	/	/	16_08_21					yes	44571	Sylvie					Out review	no
37818	Student, J. and Kramer, M.R. and Steinmann, P.	Simulating emerging coastal tourism vulnerabilities: an agent-based modelling approach	Coastal tourism destinations face a range of climate-related changes. Prevailing challenges include understanding emerging changes and future uncertainties. A dynamic vulnerability approach is a promising way to analyse emerging socio-ecological vulnerabilities. This research presents an innovative coupling of the human-environment system in the agent-based model Coasting, and is applied to CuraÃ…	https://www.scopus.com/inward/record.uri?eid=2-s2.0-85092047650&doi=10.1016%2fj.annals.2020.103034&partnerID=40&md5=d3fe68081c66069d0b1735a1d1b68b92	Annals of Tourism Research	2020	ARTICLE	85	10.1016/j.annals.2020.103034	environmental change; tourism development; tourism market; tourist destination; vulnerability, Curacao; Leeward Islands [Lesser Antilles], Cura	scopus	/	/	16_08_21				Out Outcomes (no ES)	no	44571	Sylvie		no			Out Outcomes - no ES	no
11365	O'Higgins, T and Alexander, K and Graziano, M month = jan,	Mismatches in spatial scale of supply and demand and their consequences for local welfare in Scottish aquaculture	Mismatches in spatial scales, or spatial disconnections between causes and effects of ecosystem degradation, can reduce resilience in social-ecological systems. These mismatches can be particularly disruptive in coastal and marine areas, where multiple social and ecological systems are multi-layered. Scotland's Western Isles have a history of local resource exploitation to meet extra-regional, la…	NA	ANTHROPOCENE COASTS	2019	article	2	10.1139/anc-2018-0025	CONSERVATION, FISH, GROWTH, FOOD, aquaculture, PERSPECTIVE, ATLANTIC SALMON, FEED, SOCIAL-ECOLOGICAL SYSTEMS, SALMON SALMO-SALAR, scale, Scotland, DPSWR, PERUVIAN FISHERIES, spatial mismatches	wos	/	/	16_08_21				Out outcomes - no values (no ES values)	no	44571	Sylvie		no			Out Outcome - no values	no
40810	Yirsaw, E. and Wu, W. and Temesgen, H. and Bekele, B.	Effect of temporal land use/land cover changes on ecosystem services values in coastal area of China: The case of Su-Xi-Chang region	Providing goods and services, while maintaining ecosystem service functions and biodiversity that built up their sustainable supply to support human welfare, is one of the great challenges of our time. This study examined the dynamics of land use land cover (LULC) changes, temporal variation of ecosystem service values (ESV), the threatened ecosystem services function in Su-Xi-Chang region, and e…	https://www.scopus.com/inward/record.uri?eid=2-s2.0-84977482627&doi=10.15666%2faeer%2f1403_409422&partnerID=40&md5=ea6bdac563f66a47b63ec00c4a286e98	Applied Ecology and Environmental Research	2016	ARTICLE	14	10.15666/aeer/1403_409422	NA	scopus	/	/	16_08_21					no	44571	Sylvie					Out population	no
33925	Pena, S.B. and Abreu, M.M. and MagalhÃ£es, M.R.	Rethinking coastal cliff protection zones for landscape planning. What limits are enough?	The coastal ecosystems are a key subject of contemporary research concerning coastline position changes, climate change effects, hazard assessment, and ecosystem services. The population density in the coastal areas accelerates the natural morphogenetic processes of these ecosystems. The land-use planning strategies can have a vital role in achieving coastal ecosystem stability and providing resi…	https://www.scopus.com/inward/record.uri?eid=2-s2.0-85099435403&doi=10.1016%2fj.apgeog.2021.102387&partnerID=40&md5=51077a7fd78c19b1eb42e296eb005fe9	Applied Geography	2021	ARTICLE	127	10.1016/j.apgeog.2021.102387	cliff; coastal morphology; coastal zone management; geomorphological response; land use planning; landscape planning; landscape protection; sustainability, Lisboa [Portugal]; Lourinha; Portugal	scopus	/	/	16_08_21				Out Outcomes (no ES)	no	44571	Sylvie		no			Out Outcomes - no ES	no
21704	Cota-Duran, A. and PetatÃ¡n-RamÃ­rez, D. and Ojeda-Ruiz, M.Ã. and MarÃ­n-Monroy, E.A.	Potential impacts of climate change on shrimps distribution of commercial importance in the gulf of california	The Gulf of California is the most productive fishing region in Mexico; its ecosystems contain a vast diversity of species with exploitation potential, some of them potentially vulnerable to climate change. This research was conducted to analyze, through habitat suitability models, the possible alterations in the distribution of the three shrimp species of the most importance for commercial fishi…	https://www.scopus.com/inward/record.uri?eid=2-s2.0-85108616766&doi=10.3390%2fapp11125506&partnerID=40&md5=fd506cff4c50c128f52b658fa4b49ad2	Applied Sciences (Switzerland)	2021	ARTICLE	11	10.3390/app11125506	NA	scopus	/	/	16_08_21				Out Outcomes (no ES)	no	44571	Sylvie		no			Out Outcomes - no ES	no
23211	Edwards, P.	Aquaculture environment interactions: Past, present and likely future trends	The two-way interactions of aquaculture and the environment are diverse and complex. Three major questions are addressed: what happened in the past, what are today's trends, and what may the future hold? Traditional aquaculture is mostly environmentally compatible as it mainly uses on-farm and locally available wastes and by-products such as crop residues and animal or human manures for nutrition…	https://www.scopus.com/inward/record.uri?eid=2-s2.0-84939267762&doi=10.1016%2fj.aquaculture.2015.02.001&partnerID=40&md5=1741163b682ffb89acfc46644141dbd4	Aquaculture	2015	ARTICLE	447	10.1016/j.aquaculture.2015.02.001	agricultural ecosystem; aquaculture; best management practice; coastal zone; crop residue; environmental issue; farming system; food production; human activity; inland fishery; integrated approach; intensive culture; manure; paddy field; seaweed; site selection; sustainability; technological development; waste, Animalia	scopus	/	/	16_08_21				Out outcomes - no values (no ES values)	no	44571	Sylvie		no			Out Outcome - no values	no
26263	Hedberg, N. and Kautsky, N. and HellstrÃ¶m, M. and Tedengren, M.	Spatial correlation and potential conflicts between sea cage farms and coral reefs in SOuth East Asia	In the SOuth China and Java Seas, cage farming is a recent regional activity, which since the year 2000 has experienced an annual growth of 29%. The region holds the highest diversity of marine life, which is partly or completely dependent on coral reefs. The increasingly growing coastal human population in the area relies on ecosystem goods and services provided by the reefs that are threatened …	https://www.scopus.com/inward/record.uri?eid=2-s2.0-84935018531&doi=10.1016%2fj.aquaculture.2015.06.024&partnerID=40&md5=07cffe91b9d41c3ade6101158e544a6e	Aquaculture	2015	ARTICLE	448	10.1016/j.aquaculture.2015.06.024	alga; cage culture; coastal protection; coastal zone; coral reef; ecological impact; ecosystem service; environmental indicator; environmental stress; human activity; point source; population growth; satellite imagery; spatial distribution; spatial planning; World Wide Web, Indonesian seas; Java Sea; Pacific Ocean; SOuth China Sea; Taiwan; Viet Nam, algae; Anthozoa	scopus	/	/	16_08_21				Out Outcomes (no ES)	no	44571	Sylvie		no			Out Outcomes - no ES	no
26264	Hedberg, N. and Stenson, I. and Kautsky, N. and HellstrÃ¶m, M. and Tedengren, M.	Causes and consequences of spatial links between sea cage aquaculture and coral reefs in Vietnam	A majority of the sea cage farms in SOuth East Asia are located close to coral reefs. This causes a conflict between conservation and food production since sea cage aquaculture has a number of negative impacts on coral reefs. The aim of this investigation was to assess the drivers causing the sea cage farmers to place their farms close to reefs and to examine some potential farming effects in det…	https://www.scopus.com/inward/record.uri?eid=2-s2.0-85029428283&doi=10.1016%2fj.aquaculture.2017.09.009&partnerID=40&md5=568c9f464773feb2edbc44c1f543d7d0	Aquaculture	2017	ARTICLE	481	10.1016/j.aquaculture.2017.09.009	anthropogenic effect; aquaculture production; bivalve; cage culture; coral reef; ecosystem service; food production; habitat conservation; infrastructure; questionnaire survey; spatial analysis, Viet Nam, Anthozoa	scopus	/	/	16_08_21				Out Outcomes (no ES)	no	44571	Sylvie		no			Out Outcomes - no ES	no
32959	Nunes, J.P. and Ferreira, J.G. and Bricker, S.B. and O'Loan, B. and Dabrowski, T. and Dallaghan, B. and Hawkins, A.J.S. and O'Connor, B. and O'Carroll, T.	Towards an ecosystem approach to aquaculture: Assessment of sustainable shellfish cultivation at different scales of space, time and complexity	The need for an ecosystem approach to aquaculture has led to the development of several aquaculture analysis tools in recent years, working at different scales of space (farm- to system-level), time (seasonal to annual and/or long-term analysis) and complexity (ease of use to complex process-based modelling). This work has tested the application of a range of complementary tools to the analysis o…	https://www.scopus.com/inward/record.uri?eid=2-s2.0-79955020402&doi=10.1016%2fj.aquaculture.2011.02.048&partnerID=40&md5=04f994bfb7ccc23471867546b250393e	Aquaculture	2011	ARTICLE	315	10.1016/j.aquaculture.2011.02.048	assessment method; bivalve; boundary condition; calibration; ecological modeling; ecosystem approach; environmental effect; eutrophication; fishery modeling; fishery production; growth rate; harvesting; shellfish culture; sustainable development, Connacht; County Galway; Ireland; Killary Harbour	scopus	/	/	16_08_21				Out Outcomes (no ES)	no	44571	Sylvie		no			Out Outcomes - no ES	no
8323	Lacoste, E and Gueguen, Y and Le Moullac, G and Koua, MS and Gaertner-Mazouni, N	Influence of farmed pearl oysters and associated biofouling communities on nutrient regeneration in lagoons of French Polynesia	Bivalve cultivation can significantly contribute to nutrient cycling in semi-enclosed ecosystems. We investigated the influence of suspended pearl oyster culture on nutrient regeneration in the water column of 3 oligotrophic lagoons in French Polynesia. The aim of this first study performed in a tropical area was to assess the seasonal variability of nutrient fluxes and to quantify the contributi…	NA	AQUACULTURE ENVIRONMENT INTERACTIONS	2014	article	5	10.3354/aei00107	COASTAL LAGOON, IN-SITU, WATER COLUMN, OXYGEN-CONSUMPTION, Biofouling, CRASSOSTREA-GIGAS, Nutrient flux, TUAMOTU ARCHIPELAGO, Aquaculture impact, ENERGY BUDGETS, PINCTADA-MARGARITIFERA, AMMONIA EXCRETION, ATOLL LAGOONS, Pearl oysters	wos	/	/	16_08_21				Out Outcomes (no ES)	no	44571	Sylvie		no			Out Outcomes - no ES	no
32776	Nielsen, P. and Cranford, P.J. and Maar, M. and Petersen, J.K.	Magnitude, spatial scale and optimization of ecosystem services from a nutrient extraction mussel farm in the eutrophic skive fjord, denmark	Suspended mussel aquaculture has been proposed as a possible mechanism by which to remove excess nutrients from eutrophic marine areas. In this study, seasonal mussel growth and water clarification (through seston and phytoplankton depletion) were studied at a commercial-scale nutrient extractive mussel farm in a highly eu - trophic Danish fjord. Spatial variations in mussel biomass were examined…	https://www.scopus.com/inward/record.uri?eid=2-s2.0-85012909693&doi=10.3354%2faei00175&partnerID=40&md5=3bdbd74160e8bdac51374fd683bc256a	Aquaculture Environment Interactions	2016	ARTICLE	8	10.3354/aei00175	NA	scopus	/	/	16_08_21					no	44571	Sylvie					Out comparator	no
25391	Grebe, G.S. and Byron, C.J. and Gelais, A.S. and Kotowicz, D.M. and Olson, T.K.	An ecosystem approach to kelp aquaculture in the Americas and Europe	Kelp farming is increasing along the temperate coastlines of the Americas and Europe. The economic, ecological, and social frameworks surrounding kelp farming in these new areas are in contrast with the conditions of progenitor kelp farming regions in China, Japan, and Korea. Thus, identifying and addressing the environmental and social impacts of kelp farming in these regions is vital to ensurin…	https://www.scopus.com/inward/record.uri?eid=2-s2.0-85072207422&doi=10.1016%2fj.aqrep.2019.100215&partnerID=40&md5=56b8f048c14adcc19c1d1932092e1955	Aquaculture Reports	2019	ARTICLE	15	10.1016/j.aqrep.2019.100215	NA	scopus	/	/	16_08_21				Out outcomes - no values (no ES values)	no	44571	Sylvie		no			Out Outcome - no values	no
29328	Lee, S. and Hartstein, N.D. and Wong, K.Y. and Jeffs, A.	Assessment of the production and dispersal of faecal waste from the sea-cage aquaculture of spiny lobsters	Despite the rapid expansion of spiny lobster aquaculture, very little is known abOut its potential environmental impacts. In an effort to understand the potential impacts of sea-cage culture of spiny lobsters, the faecal Output and settling velocity of faeces of spiny lobster were quantified. These data were then used in hydrodynamic modelling to assess the dispersal pattern of faecal material fr…	https://www.scopus.com/inward/record.uri?eid=2-s2.0-84961999789&doi=10.1111%2fare.12618&partnerID=40&md5=897504679bee04e0a0161942caea88bd	Aquaculture Research	2016	ARTICLE	47	10.1111/are.12618	aquaculture; benthos; commercial species; dispersal; environmental impact; feces; hydrodynamics; lobster culture; settling velocity, Palinuridae	scopus	/	/	16_08_21				Out Outcomes (no ES)	no	44571	Sylvie		no			Out Outcomes - no ES	no
21081	Cheung, W.W.L. and Pinnegar, J. and Merino, G. and Jones, M.C. and Barange, M.	Review of climate change impacts on marine fisheries in the UK and Ireland	Commercial fishing is an important socio-economic activity in coastal regions of the UK and Ireland. Ocean-atmospheric changes caused by greenhouse gas emissions are likely to affect future fish and shellfish production, and lead to increasing challenges in ensuring long-term sustainable fisheries management. The paper reviews existing knowledge and understanding of the exposure of marine ecosyst…	https://www.scopus.com/inward/record.uri?eid=2-s2.0-84861987576&doi=10.1002%2faqc.2248&partnerID=40&md5=ec8caf21a328ecbabe80202773de5030	Aquatic Conservation: Marine and Freshwater Ecosystems	2012	ARTICLE	22	10.1002/aqc.2248	acidification; adaptive management; climate change; climate effect; coastal zone; economic activity; ecosystem service; emission inventory; fish; fishery management; fishing effort; greenhouse gas; marine ecosystem; nature-society relations; productivity; regulatory framework; shellfish fishery; sustainable development; warming, Ireland; United Kingdom, Invertebrata	scopus	/	/	16_08_21					no	44571	Sylvie					Out Outcome - no values	no
24364	Frost, M. and Baxter, J.M. and Buckley, P.J. and Cox, M. and Dye, S.R. and Withers Harvey, N.	Impacts of climate change on fish, fisheries and aquaculture	NA	https://www.scopus.com/inward/record.uri?eid=2-s2.0-84861966050&doi=10.1002%2faqc.2230&partnerID=40&md5=7dc2f29bd8e7246b90ca9ecb345e9a54	Aquatic Conservation: Marine and Freshwater Ecosystems	2012	ARTICLE	22	10.1002/aqc.2230	aquaculture production; climate change; climate effect; coastal zone; ecosystem service; fish; fishery; habitat type; marine environment; wild population	scopus	/	/	16_08_21				Out outcomes - no values (no ES values)	no	44571	Sylvie		no			Out Outcome - no values	no
31455	Menzel, S. and Kappel, C.V. and Broitman, B.R. and Micheli, F. and Rosenberg, A.A.	Linking human activity and ecosystem condition to inform marine ecosystem based management	There is growing consensus that integrated marine management is needed. However, implementation of ecosystem-based management (EBM) faces major operational challenges, including accurately delineating the links between ecosystem components and benefits to humans, and quantifying trade-offs associated with different management decisions. It is suggested using human activity level as an indicator o…	https://www.scopus.com/inward/record.uri?eid=2-s2.0-84880506208&doi=10.1002%2faqc.2365&partnerID=40&md5=22643ea98aab4cd4106271cb6be32494	Aquatic Conservation: Marine and Freshwater Ecosystems	2013	ARTICLE	23	10.1002/aqc.2365	ecological impact; ecosystem approach; ecosystem management; ecosystem service; environmental conditions; environmental economics; environmental indicator; human activity; integrated approach; kelp forest; marine ecosystem; natural resource; nature-society relations; resource management; scuba diving; trade-off, California; Monterey Bay; United States	scopus	/	/	16_08_21				Out outcomes - no values (no ES values)	no	44571	Sylvie		no			Out Outcome - no values	no
4857	Ford, AK and Bejarano, S and Marshell, A and Mumby, PJ month = aug,	Linking the biology and ecology of key herbivorous unicornfish to fisheries management in the {Pacific	1. Naso lituratus (orangespine unicornfish) and Naso unicornis (bluespine unicornfish) are widespread species that are heavily targeted in many nearshore fisheries of Pacific Island countries. In addition to providing a critical food and income source, both species fulfil critical ecological functions in the top-down control of coral reef macroalgae; particularly fleshy brown algae (i.e. Sargassu…	NA	AQUATIC CONSERVATION-MARINE AND FRESHWATER ECOSYSTEMS	2016	article	26	10.1002/aqc.2623	CLIMATE-CHANGE, MARINE RESERVE, CORAL-REEF FISH, PHASE-SHIFTS, ECOSYSTEM FUNCTION, macroalgae, SETTLEMENT, POPULATION CONNECTIVITY, HOME-RANGE, ACANTHURIDAE, BLUESPINE UNICORNFISH, gear restrictions, life-history traits, management tools, Naso lituratus, Naso unicornis, nearshore fisheries, unicornfish	wos	/	/	16_08_21				Out outcomes - no values	no	44571	Sylvie		no			Out Outcome - no values	no
27982	Katsanevakis, S. and Wallentinus, I. and Zenetos, A. and LeppÃ¤koski, E. and Ã‡inar, M.E. and OztÃ¼rk, B. and Grabowski, M. and Golani, D. and Cardoso, A.C.	Impacts of invasive alien marine species on ecosystem services and biodiversity: A pan-European review	A good understanding of the mechanisms and magnitude of the impact of invasive alien species on ecosystem services and biodiversity is a prerequisite for the efficient prioritisation of actions to prevent new invasions or for developing mitigation measures. In this review, we identified alien marine species that have a high impact on ecosystem services and biodiversity in European seas, classifie…	https://www.scopus.com/inward/record.uri?eid=2-s2.0-84912046427&doi=10.3391%2fai.2014.9.4.01&partnerID=40&md5=6a525f2f8b9780ed2cb18b3c58f1266b	Aquatic Invasions	2014	ARTICLE	9	10.3391/ai.2014.9.4.01	NA	scopus	article of reference	/	16_08_21		English		Out expo (no change)	no	44571	Sylvie		no			Out comparator	no
24047	Floc'h, P.L. and Poulard, J.-C. and Thebaud, O. and Blanchard, F. and Bihel, J. and Steinmetz, F.	Analyzing the market position of fish species subject to the impact of long-term changes: A case study of French fisheries in the Bay of Biscay	Market position and its evolution were analysed in nine key fish and cephalopod species subject to long-term changes, using the Bay of Biscay fisheries as a case study. Although such long term changes have already been documented, and in some cases shown to be related to the impacts of fishing, changes in the physical environment, or both, relatively little work has been devoted to their potentia…	https://www.scopus.com/inward/record.uri?eid=2-s2.0-53749095182&doi=10.1051%2falr%3a2008047&partnerID=40&md5=3ae2b0fe5eb76a7722bd6c94af0beddc	Aquatic Living Resources	2008	ARTICLE	21	10.1051/alr:2008047	cephalopod; environmental conditions; fishery; fishery production; global warming; long-term change; market conditions, Atlantic Ocean; Bay of Biscay; Eurasia; Europe; France; Western Europe, Cephalopoda; Engraulidae; Engraulis encrasicolus; Lophius budegassa; Lophius piscatorius; Nephrops; Pollachius pollachius; Rexea solandri; Sepiidae	scopus	/	/	16_08_21					no	44571	Sylvie					Out Outcome - no values	no
24611	Gamito, R. and Vinagre, C. and Teixeira, C.M. and Costa, M.J. and Cabral, H.N.	Are Portuguese coastal fisheries affected by river drainage?	The Portuguese coast is particularly adequate for studies on the impact of climate change on fisheries, as it has faced an increase in both air and sea surface temperature and a decrease in intensity and frequency of rainfall. Ecological responses to climate change have already been observed in Portuguese waters, with consequences in fisheries. Regional climate models have predicted a further dec…	https://www.scopus.com/inward/record.uri?eid=2-s2.0-85007370077&doi=10.1051%2falr%2f2016010&partnerID=40&md5=49cf8c45d1900ad8d77ae1391f394f9f	Aquatic Living Resources	2016	ARTICLE	29	10.1051/alr/2016010	climate change; climate effect; climate modeling; coastal zone; commercial species; drainage; fishery production; habitat availability; recruitment (population dynamics); regional climate; river water; species diversity; species richness, Portugal	scopus	/	/	16_08_21				Out Outcomes (no ES)	no	44571	Sylvie		no			Out Outcomes - no ES	no
25309	Gruss, A.	Modelling the impacts of marine protected areas for mobile exploited fish populations and their fisheries: What we recently learnt and where we should be going	Marine protected areas (MPAs) are increasingly being considered and used for the management of fisheries targeting mobile fish populations. Here, the recent modelling literature on MPA effects for mobile fish populations and their fisheries is reviewed. Modelling studies conducted since 2011 have filled a considerable number of knowledge gaps on the impacts of MPAs for species exhibiting home-ran…	https://www.scopus.com/inward/record.uri?eid=2-s2.0-84921300254&doi=10.1051%2falr%2f2014013&partnerID=40&md5=556bcc8c336af4014f6186e777e2041d	Aquatic Living Resources	2015	ARTICLE	27	10.1051/alr/2014013	behavioral ecology; exploitation; fishery management; fishery modeling; home range; marine park; migratory species; polymorphism, Pisces; Scombridae	scopus	/	/	16_08_21				Out outcomes - no values (no ES values)	no	44571	Sylvie		no			Out Outcome - no values	no
31495	Mesnildrey, L. and Gascuel, D. and Le Pape, O.	Integrating Marine Protected Areas in fisheries management systems: Some criteria for ecological efficiency	Through a review of the scientific literature and a more in-depth qualitative meta-analysis of 16 case studies distributed worldwide, this article aims to study impacts of MPAs on marine living resources, ecosystems and related fisheries and to highlight their criteria of efficiency as management tools for a sustainable exploitation. MPAs are efficient for conservation purposes and resource resto…	https://www.scopus.com/inward/record.uri?eid=2-s2.0-84880097654&doi=10.1051%2falr%2f2013056&partnerID=40&md5=9f23e07f48c1488b7fe2e9df8bb9a172	Aquatic Living Resources	2013	ARTICLE	26	10.1051/alr/2013056	catch statistics; decision making; fishery management; marine ecosystem; meta-analysis; protected area; qualitative analysis	scopus	/	/	16_08_21				Out outcomes - no values (no ES values)	no	44571	Sylvie		no			Out Outcome - no values	no
31782	Mohanraj, G. and Nair, K.V.S. and Asokan, P.K. and Ghosh, S.	Status of marine fisheries in Gujarat with strategies for sustainable and responsible fisheries	Gujarat with about 20% (1600 km) of the countryâ€™s coastline, 33% of the continental shelf area (1,64,000 sq. km) and over 2,00,000 sq. km of EEZ ranks second among the maritime states in marine fish production. The marine fish production in the state has shown a declining trend from 2002 (4.68 lakh tons) to 2005 (3.56 lakh tons) with promising increase by 42.7 % to 5.08 lakh tons during 2006. T…	https://www.scopus.com/inward/record.uri?eid=2-s2.0-75449083453&partnerID=40&md5=270af3e461566df347b0c66a5bec8877	Asian Fisheries Science	2009	ARTICLE	22	NA	NA	scopus	/	/	16_08_21					no	44571	Sylvie					Out Outcomes - no ES	no
10193	Melikh, T and Voit, D and Archybisova, D	AQUACULTURAL INTEGRATION IN RECREATIONAL TOURISM: FEATURES OF DEVELOPMENT AND MANAGEMENT OF COASTAL TERRITORIES	Tourism has been growing and diversifying in recent years to become one of the fastest growing sectors of the economy in the world. Modern tourism is closely linked to economic development and is embracing an increasing number of new destinations. Such dynamics have transformed tourism into a key driver of socioeconomic progress. As for recreational tourism as one of the key species, it not only …	NA	BALTIC JOURNAL OF ECONOMIC STUDIES	2019	article	5	10.30525/2256-0742/2019-5-5-84-89	aquaculture, coastal management, tourism, recreation, development of the region, recreational services	wos	/	/	16_08_21				Out outcomes - no values (no ES values)	no	44571	Sylvie		no			Out Outcome - no values	no
40168	Wiarta, R. and Indrayani, Y. and Mulia, F. and Astiani, D.	Carbon sequestration by young Rhizophora apiculata plants in Kubu Raya district, West Kalimantan, Indonesia	Mangrove forest ecosystem has been known for its roles in buffering coastal abrasions and being a reservoir for seafood production. However, very little information is available on its role in sequestering carbon and how its annual growth ability can benefit climate change mitigation. This study aims to determine carbon storage and sequestration by one, three and five-year-old Rhizophora apiculat…	https://www.scopus.com/inward/record.uri?eid=2-s2.0-85061480897&doi=10.13057%2fbiodiv%2fd200202&partnerID=40&md5=de09a3fa1f41357833f48c980faae1c9	Biodiversitas	2019	ARTICLE	20	10.13057/biodiv/d200202	NA	scopus	/	/	16_08_21				Out expo (no change)	no	44571	Sylvie		no			Out comparator	no
30600	Malik, A. and Fensholt, R. and Mertz, O.	Mangrove exploitation effects on biodiversity and ecosystem services	Mangrove forests are one of the most important coastal ecosystems as they support many local communities. However, over the last two decades harvesting of mangrove forests has been extensive with effects on mangrove biodiversity and ecosystem services. We investigate the effect of mangrove harvesting on tree biodiversity in SOuth Sulawesi, Indonesia. Using two line transects each in ten mangrove …	https://www.scopus.com/inward/record.uri?eid=2-s2.0-84947487679&doi=10.1007%2fs10531-015-1015-4&partnerID=40&md5=0ddbc35385f4dab19d2050e26a09b53b	Biodiversity and Conservation	2015	ARTICLE	24	10.1007/s10531-015-1015-4	biodiversity; coastal zone; community composition; ecosystem service; harvesting; mangrove; transect, Greater Sunda Islands; Indonesia; Sulawesi; Sunda Isles, Acanthaceae; Arecaceae; Avicennia alba; Bruguiera gymnorhiza; Ceriops tagal; Combretaceae; Euphorbiaceae; Excoecaria agallocha; Lumnitzera racemosa; Lythraceae; Nypa fruticans; Rhizophora; Rhizophora apiculata; Rhizophora mucronata; Rhizoph…	scopus	/	/	16_08_21				Out Outcomes (no ES)	no	44571	Sylvie		no			Out Outcomes - no ES	no
1235	Bergman, MJN and Lindeboom, HJ	Natural variability and the effects of fisheries in the {North} {Sea}: {Towards} an integrated fisheries and ecosystem management?	Marine ecosystems are not in steady state, but exhibit continuous changes in production and species composition of different trophic levels. Sudden changes in biomasses or species composition, a reversal of trends, increased seasonal variation and cyclic behaviour all seem to contribute to the interannual and decadal variability of the North Sea ecosystem. An array of possible causes is introduce…	NA	BIOGEOCHEMICAL CYCLING AND SEDIMENT ECOLOGY	1999	article	59	NA	FISH, IMPACT, ATLANTIC, LONG-TERM TRENDS	wos	/	/	16_08_21				Out Outcomes (no ES)	no	44571	Sylvie		no			Out Outcomes - no ES	no
41431	CJ Talbot, EM Bennett, K Cassell, DM Hanes, EC Minor, ...	The impact of flooding on aquatic ecosystem services	Flooding is a major disturbance that impacts aquatic ecosystems and the ecosystem services that they provide. Predicted increases in global flood risk due to land use change and water cycle intensification will likely only increase the frequency and severity of these impacts	https://link.springer.com/article/10.1007/s10533-018-0449-7	Biogeochemistry	2018	/	/	10.1007/s10533-018-0449-7	/	googlescholar	/	/	16_08_21					no	44571	Sylvie					Out population	no
18883	Beaupre-LaperriÃ¨re, A. and Mucci, A. and Thomas, H.	The recent state and variability of the carbonate system of the Canadian Arctic Archipelago and adjacent basins in the context of ocean acidification	Ocean acidification driven by the uptake of anthropogenic CO2 by the surface oceans constitutes a potential threat to the health of marine ecosystems around the globe. The Arctic Ocean is particularly vulnerable to acidification and thus is an ideal region to study the progression and effects of acidification before they become globally widespread. The appearance of undersaturated surface waters …	https://www.scopus.com/inward/record.uri?eid=2-s2.0-85089708195&doi=10.5194%2fbg-17-3923-2020&partnerID=40&md5=c4691e5fbdadc080b0b6386786ee3a1c	Biogeosciences	2020	ARTICLE	17	10.5194/bg-17-3923-2020	amplitude; annual variation; anthropogenic effect; aragonite; calcification; carbon sequestration; carbonate system; concentration (composition); dissolved inorganic carbon; ocean acidification; saturation; water column, Arctic Ocean; Baffin Bay; Canada; Canada Basin; Canadian Arctic	scopus	/	/	16_08_21					no	44571	Sylvie					Out Outcomes - no ES	no
28058	Kelleway, J.J. and Saintilan, N. and Macreadie, P.I. and Baldock, J.A. and Ralph, P.J.	Sediment and carbon deposition vary among vegetation assemblages in a coastal salt marsh	Coastal salt marshes are dynamic, intertidal ecosystems that are increasingly being recognised for their contributions to ecosystem services, including carbon (C) accumulation and storage. The survival of salt marshes and their capacity to store C under rising sea levels, however, is partially reliant upon sedimentation rates and influenced by a combination of physical and biological factors. In …	https://www.scopus.com/inward/record.uri?eid=2-s2.0-85027572654&doi=10.5194%2fbg-14-3763-2017&partnerID=40&md5=d7e638abfa716d9432186d0925b15952	Biogeosciences	2017	ARTICLE	14	10.5194/bg-14-3763-2017	Juncus; Sarcocornia; Sporobolus	scopus	/	/	16_08_21				Out Outcomes (no ES)	no	44571	Sylvie		no			Out Outcomes - no ES	no
33570	Palacz, A.P. and Chai, F.	Spatial and temporal variability in nutrients and carbon uptake during 2004 and 2005 in the eastern equatorial Pacific Ocean	The eastern equatorial Pacific plays a great role in the global carbon budget due to its enhanced biological productivity linked to the equatorial upwelling. However, as confirmed by the Equatorial Biocomplexity cruises in 2004 and 2005, nutrient upwelling supply varies strongly, partly due to the tropical instability waves (TIWs). The aim of this study was to examine patterns of spatial and temp…	https://www.scopus.com/inward/record.uri?eid=2-s2.0-84880784516&doi=10.5194%2fbg-9-4369-2012&partnerID=40&md5=e2b778a18e19a3b40fb3b873ef5e518e	Biogeosciences	2012	ARTICLE	9	10.5194/bg-9-4369-2012	biological production; carbon budget; chlorophyll; diatom; growth rate; numerical model; nutrient uptake; phytoplankton; primary production; remote sensing; satellite data; spatiotemporal analysis; timescale; upwelling, Pacific Ocean; Pacific Ocean (East)	scopus	/	/	16_08_21					no	44571	Sylvie					Out Outcomes - no ES	no
39082	Van De Broek, M. and Temmerman, S. and Merckx, R. and Govers, G.	Controls on soil organic carbon stocks in tidal marshes along an estuarine salinity gradient	Tidal marshes are sedimentary environments and are among the most productive ecosystems on Earth. As a consequence they have the potential to reduce atmospheric greenhouse gas concentrations by sequestering organic carbon (OC). In the past decades, most research on soil organic carbon (SOC) storage in marsh environments has focused on salt marshes, leaving carbon dynamics in brackish and freshwat…	https://www.scopus.com/inward/record.uri?eid=2-s2.0-85006355608&doi=10.5194%2fbg-13-6611-2016&partnerID=40&md5=7655f8f0776015827d9fb54deb45e299	Biogeosciences	2016	ARTICLE	13	10.5194/bg-13-6611-2016	carbon sequestration; deposition; environmental gradient; intertidal environment; macrophyte; net primary production; organic carbon; salinity; saltmarsh; sediment transport; shallow soil; soil carbon; suspended sediment, Belgium; Netherlands; Westerschelde	scopus	/	/	16_08_21				Out expo (no change)	no	44571	Sylvie		no			Out comparator	no
15402	Tratalos, JA and Austin, TJ month = nov,	Impacts of recreational SCUBA diving on coral communities of the Caribbean island of Grand Cayman	The impact of recreational SCUBA diving on coral reefs of the Cayman Islands, British West Indies, was assessed from 63 10-m video transects, filmed on reefs in the West Bay area of Grand Cayman. Three high use and three low use dive sites were sampled at distances of c. 15, 55 and 200 m from mooring buoys, in addition to three sites where no diving occurs. Both diver numbers and distance from bu…	NA	BIOLOGICAL CONSERVATION	2001	article	102	10.1016/S0006-3207(01)00085-4	COASTAL, coral, RED-SEA, TOURISM, tourism, REEF, DAMAGE, damage, diving, video transects	wos	/	/	16_08_21				Out Outcomes (no ES)	no	44571	Sylvie		no			Out Outcomes - no ES	no
23475	Eriksson, H. and Clarke, S.	Chinese market responses to overexploitation of sharks and sea cucumbers	Global exploitation of sharks and sea cucumbers to meet consumer demand in China is motivating a rising conservation concern. In order to analyze trends in resource exploitation and market dynamics, this paper reviews global production and trade data for these taxa. Sea cucumber capture production has plateaued, but overall production is still increasing because of rising aquaculture, limited pub…	https://www.scopus.com/inward/record.uri?eid=2-s2.0-84922513945&doi=10.1016%2fj.biocon.2015.01.018&partnerID=40&md5=2176d741ed1d1b35dd3f7476a642bcf7	Biological Conservation	2015	ARTICLE	184	10.1016/j.biocon.2015.01.018	conservation management; echinoderm fishery; exploitation; fishery management; habitat conservation; shark, China, Chondrichthyes; Holothuroidea	scopus	/	/	16_08_21					no	44571	Sylvie					Out review	no
31571	Micheli, F. and Mumby, P.J. and Brumbaugh, D.R. and Broad, K. and Dahlgren, C.P. and Harborne, A.R. and Holmes, K.E. and Kappel, C.V. and Litvin, S.Y. and Sanchirico, J.N.	High vulnerability of ecosystem function and services to diversity loss in Caribbean coral reefs	Determining how ecosystem function and services are related to diversity is necessary for predicting the consequences of diversity loss and for setting goals and priorities for marine conservation. The consequences of biodiversity loss for ecosystem functions and services depend on the level of functional redundancy - the number of species with similar ecological functional traits. Using field da…	https://www.scopus.com/inward/record.uri?eid=2-s2.0-84893939761&doi=10.1016%2fj.biocon.2013.12.029&partnerID=40&md5=90909b22a9ddd288c40760157e0e1322	Biological Conservation	2014	ARTICLE	171	10.1016/j.biocon.2013.12.029	NA	scopus	/	/	16_08_21				Out expo (no change)	no	44571	Sylvie		no			Out comparator	no
29153	Laugen, A.T. and Hollander, J. and Obst, M. and Strand, Ã….	The Pacific oyster (Crassostrea gigas) invasion in Scandinavian coastal waters: Impact on local ecosystem services	NA	https://www.scopus.com/inward/record.uri?eid=2-s2.0-84954264847&doi=10.1515%2f9783110438666-015&partnerID=40&md5=e4b68d4e465765b23334a0d228c4dd1b	Biological Invasions in Changing Ecosystems: Vectors, Ecological Impacts, Management and Predictions	2015	BOOK	NA	10.1515/9783110438666-015	NA	scopus	/	/	16_08_21				Out outcomes - no values (no ES values)	no	44571	Sylvie		no			Out Outcome - no values	no
33454	Perez, A. and Libardoni, B.G. and Sanders, C.J.	Factors influencing organic carbon accumulation in mangrove ecosystems	There is growing interest in the capacity of mangrove ecosystems to sequester and store 'blue carbon'. Here, we provide a synthesis of 66 dated sediment cores with previously calculated carbon accumulation rates in mangrove ecosystems to assess the effects of environmental and anthropogenic pressures. Conserved sedimentary environments were found to be within the range of the current global avera…	https://www.scopus.com/inward/record.uri?eid=2-s2.0-85055839262&doi=10.1098%2frsbl.2018.0237&partnerID=40&md5=d1cd532a4ad1526e8dac258c44d86667	Biology Letters	2018	ARTICLE	14	10.1098/rsbl.2018.0237	accretion; anthropogenic effect; deforestation; environmental degradation; environmental effect; environmental factor; environmental impact; eutrophication; flooding; hydrology; mangrove; marine ecosystem; marine sediment; organic carbon; sediment core; storm, carbon, analysis; carbon sequestration; ecosystem; environmental protection; flooding; hurricane; sediment; water pollution; wetland, Carb…	scopus	/	/	16_08_21				Out expo (no change)	no	44571	Sylvie		no			Out comparator	no
3776	Diana, JS month = jan,	Aquaculture Production and Biodiversity Conservation	This overview examines the status and trends of seafood production, and the positive and negative impacts of aquaculture on biodiversity conservation. Capture fisheries have been stabilized at abOut 90 million metric tons since the late 1980s, whereas aquaculture increased from 12 million metric tons in 1985 to 45 million metric tons by 2004. Aquaculture includes species at any trophic level that…	NA	BIOSCIENCE	2009	article	59	10.1525/bio.2009.59.1.7	MANAGEMENT, FISH, SYSTEMS, eutrophication, SEA, invasive species, EFFLUENT, LIFE-CYCLE ASSESSMENT, ENVIRONMENTAL-IMPACT, food production, SHRIMP AQUACULTURE, SALMON, fish meal, BROUGHTON ARCHIPELAGO, fishery harvests	wos	/	/	16_08_21					no	44571	Sylvie					Out review	no
17729	Alleway, H.K. and Gillies, C.L. and Bishop, M.J. and Gentry, R.R. and Theuerkauf, S.J. and Jones, R.	The Ecosystem Services of Marine Aquaculture: Valuing Benefits to People and Nature	As the world's population continues to grow, the way in which ocean industries interact with ecosystems will be key to supporting the longevity of food and social securities. Aquaculture is crucial to the future supply of seafood, but challenges associated with negative impacts could impede increased production, especially production that is efficient and safe for the environment. Using the typol…	https://www.scopus.com/inward/record.uri?eid=2-s2.0-85060353709&doi=10.1093%2fbiosci%2fbiy137&partnerID=40&md5=4973a3fe56243a44acef9dc461ba3741	BioScience	2019	ARTICLE	69	10.1093/biosci/biy137	NA	scopus	/	/	16_08_21				Out outcomes - no values (no ES values)	no	44571	Sylvie		no			Out Outcome - no values	no
9784	Martha, DS and Angel, MD and Enrique, JMM	THE AQUACULTURE AND THEIR IMPACT IN THE COASTAL ZONE OF THE GULF OF CALIFORNIA	The coastal zone of Northwest of Mexico has many coastal lagoons with characteristics and conditions for the development of aquaculture industry. Actually, shrimp aquaculture is one of the industries with the major development in the world. This industry has had an accelerate growth in North and SOuth America, and in Mexico, particularly around the Gulf of California. In 2010, around 70.3\% of th…	NA	BIOTECNIA	2016	article	18	NA	FISH, GROWTH, Aquaculture, PERFORMANCE, CULTURE, Sustainable development, MEXICO, CRASSOSTREA-GIGAS, Gulf of California, SINALOA, MASS BALANCES, EFFLUENTS, SHRIMP-FARM, C and N stable isotopes	wos	/	/	16_08_21		Spanish		Out language (not english)	no	44571	Sylvie		no			Out language	no
10224	Mendonca, JT and da Graca-Lopes, R and Azevedo, VG	CPUE STUDY ON SEABOB SHRIMP FISHERIES OF SAO PAULO STATE FROM 2000 TO 2011	Seabob shrimp (Xiphopenaeus kroyeri) fishery is operated all over the coast off Sao Paulo State. For that reason the management and supervision of those catches is necessary in order to assure the maintenance of the stocks and the stability of that activity. This paper aims to contribute to the management of the resource through the analysis of the landing dynamics of the species caught off the c…	NA	BOLETIM DO INSTITUTO DE PESCA	2013	article	39	10.20950/1678-2305.2013v39n3p251	BIOLOGY, fisheries management, DECAPODA, SANTA-CATARINA, PENAEIDAE, catch per unit effort (CPUE), XIPHOPENAEUS-KROYERI HELLER, Xiphopenaeus kroyeri, BOB-SHRIMP, assessment of fish stocks, shrimp fishing	wos	/	/	16_08_21		Portugese		Out language (not english)	no	44553	Sylvie		no			Out language	no
25579	Guerra-Vargas, L.A. and Mancera-Pineda, J.E.	Assessments of anthropogenic threats to marine ecosystem services, using risk perception approach, are very scarce in the greater Caribbean Islands [EvaluaciÃ³n de amenazas antropogenicas en ecosistemas de playa en san andres, una isla pequeÃ±a del Caribe Suroccidental]	In this paper we present the assessment of the main threats to beach ecosystems arising from their use in San Andres, a small oceanic island in the Caribbean. To determine each threat and its pressure level on the ecosystem, we applied surveys and, based on social cartography methods, we obtained perception maps with relative threat magnitudes for each use, from very low to very high. The results…	https://www.scopus.com/inward/record.uri?eid=2-s2.0-85027123910&partnerID=40&md5=f6fa1a447787d68612cf5ab6a3d403db	Boletin de Investigaciones Marinas y Costeras	2015	ARTICLE	44	NA	NA	scopus	/	/	16_08_21		Portugese		Out language (not english)	no	44553	Sylvie		no			Out language	no
32209	Munoz, J.M.B. and GarciÃ¡, M.D.A.	The management of the socio-ecological systems of the Bay of CÃ¡diz: New public policies with old instruments?	The Bay of CÃ¡diz is a geographical area that houses five well-differentiated socio-ecological systems. The hypothesis assumes the important role that public policies have had in the changes of the socio-ecological systems of the Bay of CÃ¡diz. The objectives of the paper are intended to demonstrate, on the one hand, that the development model has resulted in the loss of ecosystem services. On th…	https://www.scopus.com/inward/record.uri?eid=2-s2.0-85090655013&doi=10.21138%2fbage.2866&partnerID=40&md5=c0c0262e5f872790cf076fd41316f9e1	Boletin de la Asociacion de Geografos Espanoles	2020	ARTICLE	NA	10.21138/bage.2866	NA	scopus	/	/	16_08_21		Portugese		Out language (not english)	no	44571	Sylvie		no			Out language	no
26300	Heino, M. and GodÃ¸, O.R.	Fisheries-induced selection pressures in the context of sustainable fisheries	Man has a major impact on marine environments through exploitation of fish resources. Fisheries can induce different selective pressures, either directly, i.e., through elevated mortality (which is often highly selective) or through ecosystem-level responses, as exploitation affects food availability and predation risk in both target and nontarget species. Responses to selection can be observed a…	https://www.scopus.com/inward/record.uri?eid=2-s2.0-0036492134&partnerID=40&md5=a7a92ac0730f3c7069b11de8f7876d90	Bulletin of Marine Science	2002	ARTICLE	70	NA	adaptation; community response; fishing mortality; harvesting; phenotype; selection; sustainability	scopus	/	/	16_08_21				Out outcomes - no values (no ES values)	no	44571	Sylvie		no			Out Outcome - no values	no
670	Aubin, J and Van der Werf, HMG	Fish farming and the environment: A life cycle assessment approach	Life Cycle Analysis (LCA) allows a holistic assessment of the environmental impacts associated with a good or a service, considering its life cycle from the production of its energy and inputs to its disposal. We used LCA to assess the impacts of aquaculture systems and to raise some key questions concerning its development. We compared three production systems of carnivorous fish in Europe: trOu…	NA	CAHIERS AGRICULTURES	2009	article	18	10.1684/agr.2009.0287	IMPACT, eutrophication, AQUACULTURE, primary productivity, LCA, ECOSYSTEM, INDICATOR, MARICULTURE, TOOL, environmental impact assessment, fish farming, energy consumption, life cycle analysis	wos	/	/	16_08_21					no	44571	Sylvie					Out language	no
23219	Eero, M. and KÃ¶ster, F.W. and MacKenzie, B.R.	Reconstructing historical stock development of Atlantic cod (Gadus morhua) in the eastern Baltic Sea before the beginning of intensive exploitation	The landings of Atlantic cod (Gadus morhua) in the eastern Baltic Sea in the early decades of the 20th century were below 50 thousand tonnes and therefore lower than in recent years at very low stock size. These low landings have largely contributed to a perception that the stock size was also low before the 1950s. In this investigation, we demonstrate that cod spawning stock biomass in the years…	https://www.scopus.com/inward/record.uri?eid=2-s2.0-58149102977&doi=10.1139%2fF08-176&partnerID=40&md5=a1e56c966977c0bc7615b37df02de6e0	Canadian Journal of Fisheries and Aquatic Sciences	2008	ARTICLE	65	10.1139/F08-176	biomass; exploitation; fishing mortality; gadoid; reconstruction; stock assessment; stock enhancement; twentieth century, Atlantic Ocean; Baltic Sea, Gadus morhua	scopus	/	/	16_08_21				Out Outcomes (no ES)	no	44572	Sylvie		no			Out Outcomes - no ES	no
34701	Qin, C.-X. and Chen, P.-M. and Jia, X.-P.	Effects of artificial reef construction to marine ecosystem services values: A case of Yang-meikeng artificial reef region in Shenzhen	Based on the researches and statistic data of Yangmeikeng artificial reef region in Shenzhen in 2008 and by the method of ecosystem services values, this paper analyzed the effects of artificial reef construction in the region on the marine ecosystem services. After the artificial reef construction, the tourism service values in the region decreased from 87% to 42%, food supply service values inc…	https://www.scopus.com/inward/record.uri?eid=2-s2.0-80051959166&partnerID=40&md5=bad53ff8383f17471ad81f759db3148d	Chinese Journal of Applied Ecology	2011	ARTICLE	22	NA	air quality; artificial reef; coastal zone management; conservation management; ecosystem management; ecosystem service; ecotourism; fish; food supply; marine ecosystem; marine resource; reef formation; research work; tourism development; water quality, animal; aquaculture; article; China; cost benefit analysis; ecology; economics; ecosystem; environmental monitoring; environmental protection; fi…	scopus	/	/	16_08_21		chinese		Out language (not english)	no	44572	Sylvie		no			Out language	no
41249	Zheng, Y. and Yu, G. and Zhong, P.-L. and Wang, Y.-X.	Integrated assessment of coastal ecological security based on land use change and ecosystem services in the Jiaozhou Bay, Shandong Peninsula, China	Land use-based development activities can change the quality of coastal environment and the supply pattern of ecosystem services, negatively affecting the ecological security of coastal zones. Coastal ecosystem research has generally used terrestrial ecosystem research models which cannot actually reflect the features of the coastal zone-An independent environmental system combining land and sea.…	https://www.scopus.com/inward/record.uri?eid=2-s2.0-85058918130&doi=10.13287%2fj.1001-9332.201812.035&partnerID=40&md5=1017df665dc3ef373c7eb3f523c634cc	Chinese Journal of Applied Ecology	2018	ARTICLE	29	10.13287/j.1001-9332.201812.035	assessment method; coastal zone; ecosystem service; integrated approach; land use change; land-sea interaction; spatial distribution; spatiotemporal analysis; terrestrial ecosystem; urbanization, China; Jiaozhou Bay; Shandong; Shandong Peninsula, bay; chemistry; China; ecology; ecosystem; environmental monitoring; environmental protection, Bays; China; Conservation of Natural Resources; Ecology; …	scopus	/	/	16_08_21		chinese		Out language (not english)	no	44553	Sylvie		no			Out language	no
41276	Zhou, W. and Sui, Z. and Wang, J. and Hu, Y. and Kang, K. and Oh, J. and Kim, S. and Huang, J. and Wang, P.	Biomass and carbon storage of Gracilariopsis lemaneiformis (Rhodophyta) in Zhanshan Bay, Qingdao, China	Marine macroalgae can absorb carbon and play an important role in carbon sequestration. As an important economic macroalga, Gracilariopsis lemaneiformis has the potential to significantly affect carbon absorption and storage in wave-sheltered intertidal reef systems. However, detailed knowledge on seasonal biomass changes and carbon storage of G. lemaneiformis is lacking, especially in many small…	https://www.scopus.com/inward/record.uri?eid=2-s2.0-84906511149&doi=10.1007%2fs00343-014-3305-1&partnerID=40&md5=04f95f88490b00eca57d9445a0096f4b	Chinese Journal of Oceanology and Limnology	2014	ARTICLE	32	10.1007/s00343-014-3305-1	NA	scopus	/	/	16_08_21				Out expo (no change)	no	44572	Sylvie		no			Out comparator	no
22113	Dann, P. and Chambers, L.	Ecological effects of climate change on little penguins Eudyptula minor and the potential economic impact on tourism	Using a 40 yr demographic database of little penguins Eudyptula minor, we investigated anticipated impacts of climatic changes on the penguin population at Phillip Island, sOutheastern Australia, and the potential economic impact on the associated tourism industry over the next century. We project a small loss of penguin breeding habitat due to sea level rise, although breeding habitat is unlikel…	https://www.scopus.com/inward/record.uri?eid=2-s2.0-84889010392&doi=10.3354%2fcr01187&partnerID=40&md5=c7bcad1ea9d71bf506b9f79aaeaf466a	Climate Research	2013	ARTICLE	58	10.3354/cr01187	Adaptation; Australia; Penguin; Resilience; Seabird, Birds; Climate change; Population statistics; Sea level, Economic and social effects, acidification; adult; breeding; climate change; database; economic impact; fire; humidity; infrastructure; marine environment; mitigation; population decline; population size; rainfall; recruitment (population dynamics); seabird; survival; terrestrial environm…	scopus	/	/	16_08_21				Out Outcomes (no ES)	no	44572	Sylvie		no			Out Outcomes - no ES	no
35475	Rochester, W.A. and Skewes, T.D. and Suadnya, I.W. and Butler, J.R.A. and Lyne, V.D. and Handayani, T. and Habibi, P. and Karnan and Cokrowati, N.	A typology of natural resource use for livelihood impact assessments in Nusa Tenggara Barat Province, Indonesia	The vulnerability of less developed regions is exacerbated by a lack of information to inform appropriate adaptation planning. We addressed this challenge in the islands of Lombok and Sumbawa (Nusa Tenggara Barat Province, Indonesia) by combining multiple sources of knowledge to develop a typology of natural resource use by communities of the province. This enabled an assessment of future impacts…	https://www.scopus.com/inward/record.uri?eid=2-s2.0-84947976158&doi=10.1016%2fj.crm.2015.11.002&partnerID=40&md5=a9e99d687c343d2720000eff5e0a8044	Climate Risk Management	2016	ARTICLE	12	10.1016/j.crm.2015.11.002	NA	scopus	/	/	16_08_21				Out expo (no change)	no	44572	Sylvie		no			Out comparator	no
19761	Brander, K.	Climate and current anthropogenic impacts on fisheries	Human impacts on marine fisheries go back many centuries or even thousands of years in some coastal areas. Full global exploitation of the most productive fish stocks probably occurred around 1990. Many stocks have been overexploited and the assessment and management required to rein this in and to combat other human pressures, such as pollution, has been slow to mature, but is showing positive t…	https://www.scopus.com/inward/record.uri?eid=2-s2.0-84879156145&doi=10.1007%2fs10584-012-0541-2&partnerID=40&md5=b35cbf7d0122fa2b05388393ca8ca2ef	Climatic Change	2013	ARTICLE	119	10.1007/s10584-012-0541-2	Anthropogenic impacts; Food production; Human pressures; Increasing temperatures; Marine ecosystem; Marine Fishery; Operational tools; Terrestrial systems, Climate change; Coastal zones; Sea level, Fisheries, acidification; anthropogenic effect; climate change; climate effect; coastal zone; fishery production; food production; management practice; marine ecosystem; marine resource; overfishing; s…	scopus	/	/	16_08_21				Out outcomes - no values (no ES values)	no	44572	Sylvie		no			Out Outcome - no values	no
36049	Salinger, M.J.	A brief introduction to the issue of climate and marine fisheries	Climatic variability has profound effects on the distribution, abundance and catch of oceanic fish species around the world. The major modes of this climate variability include the El NiÃ±o-SOuthern Oscillation (ENSO) events, the Pacific Decadal Oscillation (PDO) also referred to as the Interdecadal Pacific Oscillation (IPO), the Indian Ocean Dipole (IOD), the SOuthern Annular Mode (SAM) and the …	https://www.scopus.com/inward/record.uri?eid=2-s2.0-84879187200&doi=10.1007%2fs10584-013-0762-z&partnerID=40&md5=6f0dccb58c52f4015d9f560d8015319f	Climatic Change	2013	ARTICLE	119	10.1007/s10584-013-0762-z	Atlantic multidecadal oscillations; Inter-decadal pacific oscillations; Interannual time scale; North Atlantic oscillations; Pacific decadal oscillation; Sea surface temperature (SST); Teleconnection patterns; Tropical Pacific ocean, Atmospheric pressure; Atmospheric temperature; Climate change; Fish; Fisheries; Oceanography, Population distribution, abundance; air-sea interaction; biomass; catch…	scopus	/	/	16_08_21				Out review	no	44578	Sylvie		no			Out review	no
36050	Salinger, M.J. and Bell, J.D. and Evans, K. and Hobday, A.J. and Allain, V. and Brander, K. and Dexter, P. and Harrison, D.E. and Hollowed, A.B. and Lee, B. and Stefanski, R.	Climate and oceanic fisheries: Recent observations and projections and future needs	Several lines of evidence show that climatic variation and global warming can have a major effect on fisheries production and replenishment. To prevent overfishing and rebuild overfished stocks under changing and uncertain environmental conditions, new research partnerships between fisheries scientists and climate change experts are required. The International Workshop on Climate and Oceanic Fish…	https://www.scopus.com/inward/record.uri?eid=2-s2.0-84879144206&doi=10.1007%2fs10584-012-0652-9&partnerID=40&md5=8c484dc9d4f62249c8459537addbcc25	Climatic Change	2013	ARTICLE	119	10.1007/s10584-012-0652-9	Climate variability and change; Climatic variation; Ecosystem assessment; Environmental conditions; Hydrological services; International workshops; Ocean environment; Sustainable management, Global warming; Research; Research and development management, Fisheries, climate variation; fishery management; fishery production; future prospect; global warming; mariculture; overfishing; sustainable deve…	scopus	/	/	16_08_21				Out review	no	44578	Sylvie		no			Out review	no
39197	van Veelen, T.J. and Karunarathna, H. and Reeve, D.E.	Modelling wave attenuation by quasi-flexible coastal vegetation	Coastal vegetation such as seagrass fields, salt marshes, and mangroves, contributes to coastal defence by damping incoming waves. Yet, plant species differ in flexibility due to which they interact differently with incoming waves and damp waves to a variable degree. Current wave damping models struggle to balance accuracy against computational costs when accounting for wave-vegetation interactio…	https://www.scopus.com/inward/record.uri?eid=2-s2.0-85098672719&doi=10.1016%2fj.coastaleng.2020.103820&partnerID=40&md5=cb6c34cfe4d85395feba8be98dd091ff	Coastal Engineering	2021	ARTICLE	164	10.1016/j.coastaleng.2020.103820	Calibration; Computation theory; Continuum mechanics; Damping; Drag; Drag coefficient, Artificial vegetation; Coastal vegetation; Computational costs; Euler Bernoulli beam theory; Experimental evidence; Relative velocity; Vegetation condition; Water velocities, Vegetation, coastal protection; coastal zone; modeling; plant; saltmarsh; vegetation; wave attenuation; wave damping, Rhizophoraceae	scopus	/	/	16_08_21				Out outcomes - no values	no	44592	Sylvie		no			Out Outcome - no values	no
7414	Johnston, JR and Needham, MD and Cramer, LA and Swearingen, TC month = mar,	Public values and Attitudes toward Marine Reserves and Marine Wilderness	This article examines public values and attitudes associated with the current marine reserves (MRs) in Oregon (United States), and how attitudes might change if these areas were to be designated as marine wilderness. Data were obtained from a representative survey of 530 residents of the most heavily populated region in Oregon. Twenty-one assigned values for Oregon's MRs were statistically groupe…	NA	COASTAL MANAGEMENT	2020	article	48	10.1080/08920753.2020.1732800	MANAGEMENT, ECOSYSTEM SERVICES, RECREATION, PROTECTED AREAS, marine reserves, PERCEPTIONS, SUPPORT, marine protected areas, SOCIAL values, values, PRINCIPLES, PRESERVATION, ACCEPTABILITY, attitudes, marine wilderness	wos	/	/	16_08_21				Out Outcomes (no ES)	no	44609	Sylvie			07/02/2022	L-A	Out Outcomes - no ES	no
19120	Bergstrom, J.C. and Dorfman, J.H. and Loomis, J.B.	Estuary management and recreational fishing benefits	Recognition of the benefits to society supported by estuary ecosystem functions and services, and threats to these benefits posed by human activities, has led to various public programs to restore and protect estuaries at the federal, state, and local levels. As available budgets shrink, program administrators and public elected officials struggle to allocate limited restoration and protection fu…	https://www.scopus.com/inward/record.uri?eid=2-s2.0-5044219897&doi=10.1080%2f08920750490487430&partnerID=40&md5=86d6216dbb034a55136c49f8d6641938	Coastal Management	2004	ARTICLE	32	10.1080/08920750490487430	Catchments; Coastal zones; Costs; Ecosystems; Environmental impact; Fisheries; Industrial economics; Population statistics, Coastal estuaries; Environmental conditions; Estuart ecosystem functions; Estuary management, Estuaries, catch statistics; coastal zone management; decision making; estuarine environment; sport fishing, Atchafalaya Basin; Louisiana; North America; United States, Salmonidae	scopus	/	/	16_08_21								Out comparator	no	07/02/2022	L-A	Out comparator	no
10215	Mendes, S and Martins, J and Mouga, T month = nov,	Ecotourism based on the observation of sea turtles - A sustainable solution for the touristic promotion of sao tome and principe	Wildlife-based ecotourism has been stated as an efficient tool to promote the conservation of endangered species and habitats. These activities also aim to create economic revenue for local communities. Likewise, ecotourism, intends to involve these communities in the management of the conservation programs and develop educational activities, either for children, locals, or tourists, in order to …	NA	COGENT SOCIAL SCIENCES	2019	article	5	10.1080/23311886.2019.1696001	CONSERVATION, MANAGEMENT, IMPACT, NATIONAL-PARK, PROTECTED AREAS, ATTITUDES, BEHAVIOR, ISLANDS, ENVIRONMENTAL CONCERN, sustainable tourism, EDUCATION, flagship species, local communities' development, marine ecotourism, sea turtles' conservation, Turtle-watching, wildlife-tourism	wos	/	/	16_08_21				Out outcomes - no values (no ES values)	no	44609	Sylvie			07/02/2022	L-A	Out Outcome - no values	no
9144	Llausas, A and Vila-Subiros, J and Pueyo-Ros, J and Fraguell, RM month = oct,	Carrying Capacity as a Tourism Management Strategy in a Marine Protected Area: A Political Ecology Analysis	Natural protected areas are often required to concurrently support conservation and tourism development. Estimating the ecosystem's carrying capacity and setting up visitor access limitations is a common approach in maximising resource use to avoid environmental degradation. Our research used a case study strategy and a political ecology approach to analyse the conflict surrounding a carrying cap…	NA	CONSERVATION \& SOCIETY	2019	article	17	10.4103/cs.cs_18_154	CONSERVATION, IMPACT, natural resource management, scuba diving, Carrying capacity, tourism management, case study, commodification of nature, Medes Islands, neoliberal governance, visitor cap	wos	/	/	16_08_21								Out outcomes - no values	no	07/02/2022	L-A	Out Outcome - no values	no
30317	Lynch, T.P.	Incorporation of recreational fishing effort into design of marine protected areas	Theoretical models of marine protected areas (MPAs) that explore benefits to fisheries or biodiversity conservation often assume a dynamic pool of fishing effort. For instance, effort is homogenously distributed over areas from which subsets of reserves are chosen. I tested this and other model assumptions with a case study of the multiple-use Jervis Bay Marine Park. Prior to zoning of the park I…	https://www.scopus.com/inward/record.uri?eid=2-s2.0-33748927658&doi=10.1111%2fj.1523-1739.2006.00509.x&partnerID=40&md5=fcbaccee8277d5286681c3ca6b24e527	Conservation Biology	2006	ARTICLE	20	10.1111/j.1523-1739.2006.00509.x	analytical method; biodiversity; fishing effort; protected area; recreational activity; survey, article; Australia; biological model; ecosystem; environmental protection; food industry; recreation; sea, Conservation of Natural Resources; Ecosystem; Fisheries; Models, Biological; New SOuth Wales; Oceans and Seas; Recreation, Australasia; Australia; Jervis Bay	scopus	/	/	16_08_21								Out outcomes - no values	no	06/02/2022	L-A	Out Outcome - no values	no
24805	Gelcich, S. and MartÃ­nez-Harms, M.J. and Tapia-Lewin, S. and Vasquez-Lavin, F. and Ruano-Chamorro, C.	Comanagement of small-scale fisheries and ecosystem services	Marine ecosystem services are in global decline, which requires new transformational changes in governance to cope with multiple anthropogenic stressors. We perform a systematic literature review of the biodiversity and ecosystem services Outcomes of a governance transformation toward comanagement through the allocation of territorial user rights to artisanal fisher associations (TURFs) in Chile.…	https://www.scopus.com/inward/record.uri?eid=2-s2.0-85062371041&doi=10.1111%2fconl.12637&partnerID=40&md5=a1587fdf3ca538414d929909f8b69757	Conservation Letters	2019	ARTICLE	12	10.1111/conl.12637	NA	scopus	/	/	16_08_21								Out outcomes - no values	no	06/02/2022	L-A	Out Outcome - no values	no
15472	Trujillo, JC and Navas, EJ and Vargas, DM month = jan,	Valuing Coral Reef Preservation in a Caribbean Marine Protected Area. Economic Impact of Scuba Diving in Corals of Rosario and San Bernardo National Natural Park, Colombia	This study estimates the financial benefits of scuba diving services in the coral reefs of Rosario and San Bernardo National Natural Park, in Colombia. Although this park attracts a high number of divers, the dredging of an adjacent channel threatens the sustainability of its reefs system. Adopting the travel charge approach, we apply abridged count data simulations to estimate demand for scuba d…	NA	CUADERNOS DE DESARROLLO RURAL	2017	article	14	10.11144/Javeriana.cdr14-79.vcrp	CLIMATE-CHANGE, ecosystem services, ECOSYSTEMS, coral reefs, MODELS, CONTINGENT VALUATION, scuba diving, TRAVEL COST-ANALYSIS, EXPERIENCE, DIVERS, environmental valuation, RECREATION values	wos	/	/	16_08_21								Out outcomes - no values	no	06/02/2022	L-A	Out Outcome - no values	no
11069	Newton, K and Cote, IM and Pilling, GM and Jennings, S and Dulvy, NK month = apr,	Current and future sustainability of island coral reef fisheries	Overexploitation is one of the principal threats to coral reef diversity, structure, function, and resilience [1, 2]. Although it is generally held that coral reef fisheries are unsustainable [3-5], little is known of the overall scale of exploitation or which reefs are overfished [6]. Here, on the basis of ecological footprints and a review of exploitation status [7, 8], we report widespread uns…	NA	CURRENT BIOLOGY	2007	article	17	10.1016/j.cub.2007.02.054	IMPACTS, CATCH, CASCADES	wos	/	/	16_08_21								Out comparator	no	06/02/2022	L-A	Out comparator	no
26761	Hopkinson, C.S. and Cai, W.-J. and Hu, X.	Carbon sequestration in wetland dominated coastal systems-a global sink of rapidly diminishing magnitude	Coastal vegetated wetlands have recently been identified as very important global C sinks but vulnerable to degradation by direct human alteration of their habitats. While their expanse is small globally, areal rates of C burial, or sequestration, are among the highest of Earth's ecosystems. There is considerable uncertainty in the magnitude of total global sequestration in these systems for two …	https://www.scopus.com/inward/record.uri?eid=2-s2.0-84860622247&doi=10.1016%2fj.cosust.2012.03.005&partnerID=40&md5=3886789a483abfee1eaf6fe4141e7e1f	Current Opinion in Environmental Sustainability	2012	ARTICLE	4	10.1016/j.cosust.2012.03.005	anthropogenic effect; biodegradation; carbon dioxide; carbon sequestration; coastal wetland; disturbance; emission; environmental impact assessment; eutrophication; global warming; habitat type; human activity; magnitude; nature-society relations; river system; timber harvesting; uncertainty analysis; vegetation structure; vulnerability	scopus	/	/	16_08_21								Out outcomes - no values	no	06/02/2022	L-A	Out Outcome - no values	no
28138	Kermagoret, C. and Claudet, J. and Derolez, V. and Nugues, M.M. and Ouisse, V. and Quillien, N. and Bailly, D.	Dataset on marine ecosystem services supplied by coral reefs, sandy beaches and coastal lagoons in different eutrophication states	This data article provides indicators of Ecosystem Service (ES) supply for coral reefs, sandy beaches and coastal lagoons in different ecological states regarding eutrophication. 14 ES are considered: food through fisheries; material; molecules; coastal protection; nutrient regulation; pathogen regulation; climate regulation; support of recreational and leisure activities; contribution to a pleas…	https://www.scopus.com/inward/record.uri?eid=2-s2.0-85067233281&doi=10.1016%2fj.dib.2019.104078&partnerID=40&md5=55003e4335b8630bc173ce97f82d859b	Data in Brief	2019	ARTICLE	25	10.1016/j.dib.2019.104078	NA	scopus	/	/	16_08_21								Out outcomes - no values	no	06/02/2022	L-A	Out Outcome - no values	no
8953	Lima, FAD and de Almeida, FB and Torres, RP and Scherer, MEG month = aug,	Conceptual Model of Threat Assessment of Ecosystem Services on the dunes system. Case study: The Dune Fields of Santa Catarina Island/SC, Brazil	This article aims to develop a conceptual framework for the identification of dunes ecosystem services (ES), it's main pressure sources, the beneficiaries of those services and management responses based on the use of a framework developed by the Integrated Coastal Management Laboratory of UFSC. It refers to a case study on three protected areas with dunes systems located on Santa Catarina Island…	NA	DESENVOLVIMENTO E MEIO AMBIENTE	2016	article	38	10.5380/dma.v38i0.46992	ecosystem services, human wellbeing, ecosystem-based management, dunes	wos	/	/	16_08_21		Portugese						Out language	no	o6/02/2022	L-A	Out language	no
39782	Wang, P. and Zhang, L. and Li, Y. and Jiao, L. and Wang, H. and Yan, J. and LÃ¼, Y. and Fu, B.	Spatio-temporal characteristics of the trade-off and synergy relationships among multiple ecosystem services in the Upper Reaches of Hanjiang River Basin	The research on the interactions among multiple ecosystem services (ES) is a hotspot. Most of the previous studies focused on the qualitative description of ES interactions, however, there have been relatively few studies on spatially explicit and quantitative assessment of ES interactions. In this paper, we mapped the ecosystem service of soil conservation (SC), net primary production (NPP) and …	https://www.scopus.com/inward/record.uri?eid=2-s2.0-85048247593&doi=10.11821%2fdlxb201711011&partnerID=40&md5=4a13b59d28809070f53da3e609d5426e	Dili Xuebao/Acta Geographica Sinica	2017	ARTICLE	72	10.11821/dlxb201711011	Climate change; Correlation methods; Economic and social effects; Land use; Landforms; Rivers; Soil conservation; Watersheds, Ecosystem services; Hanjiang rivers; Land use and land cover; Quantitative assessments; Spatiotemporal characteristics; Sustainable land managements; Trade off; Variation characteristics, Ecosystems, assessment method; climate change; conservation management; ecosystem ser…	scopus	/	/	16_08_21								Out language	no	06/02/2022	L-A	Out language	no
37855	Sudirman, N. and Helmi, M. and Susetyo Adi, N.	Modeling mangrove 'blue carbon' ecosystem service in Jakarta bayas an impact of coastal development	Coastal ecosystems provide various ecosystem services in the form of natural resources, life support services, aesthetical values and comfort.The key ecosystems providing those services include estuaries, mangroves, coral reefs and seagrass beds.Some ecosystem services provided by the key coastal ecosystems function as producers, life supporters, wave absorbers, litter provider for detritus and d…	https://www.scopus.com/inward/record.uri?eid=2-s2.0-85059608890&doi=10.1051%2fe3sconf%2f20187304023&partnerID=40&md5=b7d202e6195ec6c7b46caf392bb2193c	E3S Web of Conferences	2018	CONFERENCE	73	10.1051/e3sconf/20187304023	Carbon; Coastal engineering; Economics; Information systems; Information use; Land reclamation, Aesthetical values; Coastal development; Coastal ecosystems; Descriptive studies; Ecosystem services; INVEST; Jakarta; Valuation of ecosystem services, Ecosystems	scopus	/	/	16_08_21								Out outcomes - no values	no	06/02/2022	L-A	Out Outcome - no values	no
29449	Lenton, A. and Matear, R.J. and Keller, D.P. and Scott, V. and Vaughan, N.E.	Assessing carbon dioxide removal through global and regional ocean alkalinization under high and low emission pathways	Atmospheric carbon dioxide (CO2) levels continue to rise, increasing the risk of severe impacts on the Earth system, and on the ecosystem services that it provides. Artificial ocean alkalinization (AOA) is capable of reducing atmospheric CO2 concentrations and surface warming and addressing ocean acidification. Here, we simulate global and regional responses to alkalinity (ALK) addition (0.25gPmo…	https://www.scopus.com/inward/record.uri?eid=2-s2.0-85045125175&doi=10.5194%2fesd-9-339-2018&partnerID=40&md5=6bfce7ed683f4f83fef518db54bac5ef	Earth System Dynamics	2018	ARTICLE	9	10.5194/esd-9-339-2018	Acidification; Alkalinity; Atmospheric chemistry; Ecosystems; Global warming; Oceanography; pH, Atmospheric carbon dioxide; Carbon dioxide removal; CO2 concentration; Earth system model; Ecosystem services; Ocean acidifications; Regional response; Saturation state, Carbon dioxide, alkalinization; carbon dioxide; carbon emission; climate change; global ocean; ocean acidification; remediation	scopus	/	/	16_08_21									yes	06/02/2022	L-A	Out Outcomes - no ES	no
2164	Cameron, C and Hutley, LB and Friess, DA and Brown, B month = jan,	Community structure dynamics and carbon stock change of rehabilitated mangrove forests in Sulawesi, Indonesia	To date, discourse associated with the potential application of \blue carbon\" within real-world carbon markets has focused on blue carbon as a mitigation strategy in the context of avoided deforestation (e.g., REDD+). Here, we report structural dynamics and carbon storage gains from mangrove sites that have undergone rehabilitation to ascertain whether reforestation can complement conservation a…	NA	ECOLOGICAL APPLICATIONS	2019	article	29	10.1002/eap.1810	RESTORATION, PRODUCTIVITY, BIOMASS, ECOSYSTEM SERVICES, MARINE, RATES, mangroves, ELEVATION, carbon sequestration, geomorphology, rehabilitation, CONVERSION, land use and land cover change, aquaculture ponds, PLANTATION, RHIZOPHORA-APICULATA	wos	/	/	16_08_21								Out outcomes - no values	no	04/02/2022	L-A	Out Outcome - no values	no
23535	Essington, T.E. and Munch, S.B.	Trade-offs between supportive and provisioning ecosystem services of forage species in marine food webs	Ecosystem-based management of natural resources involves an explicit consideration of trade-offs among ecosystem services. In marine fisheries, there is the potential for a trade-off between the supporting role of small pelagic fish and cephalopods in food webs, and the provisioning service they play as a major target of fisheries. Because these species play central roles in food webs by providin…	https://www.scopus.com/inward/record.uri?eid=2-s2.0-84902325051&doi=10.1890%2f13-1403.1&partnerID=40&md5=9ae47bc170340c7505a531120b90f084	Ecological Applications	2014	ARTICLE	24	10.1890/13-1403.1	analytical framework; ecosystem service; fishing; food web; forage; marine environment; mortality; pelagic fish; predation; top-down control; trade-off; trophic level, Cephalopoda, animal; feeding behavior; food chain; sea, Animals; Feeding Behavior; Food Chain; Oceans and Seas	scopus	/	/	16_08_21								Out Outcomes	no	04/02/2022	L-A	Out Outcomes - no ES	no
26019	Hare, J.A. and Alexander, M.A. and Fooarty, M.J. and Williams, E.H. and Scott, J.D.	Forecasting the dynamics of a coastal fishery species using a coupled climate - Population model	Marine fisheries management strives to maintain sustainable populations while allowing exploitation. However, well-intentioned management plans may not meet this balance as most do not include the effect of climate change. Ocean temperatures are expected to increase through the 21st century, which will have far-reaching and complex impacts on marine fisheries. To begin to quantify these impacts f…	https://www.scopus.com/inward/record.uri?eid=2-s2.0-77950178256&doi=10.1890%2f08-1863.1&partnerID=40&md5=4f3faa91e28e8c9463ebe3545c3fac0c	Ecological Applications	2010	ARTICLE	20	10.1890/08-1863.1	abundance; benchmarking; carbon emission; climate change; coastal fishery; community response; environmental impact; estuary; fishing mortality; habitat type; hypothesis testing; juvenile; numerical model; perciform; population distribution; population modeling; recruitment (population dynamics); spawning population; sustainability; sustainable development; temperature effect; twenty first centur…	scopus	/	/	16_08_21								Out outcomes - no values	no	04/02/2022	L-A	Out Outcome - no values	no
32234	Munsch, S.H. and Greene, C.M. and Johnson, R.C. and Satterthwaite, W.H. and Imaki, H. and Brandes, P.L.	Warm, dry winters truncate timing and size distribution of seaward-migrating salmon across a large, regulated watershed	Ecologists are pressed to understand how climate constrains the timings of annual biological events (phenology). Climate influences on phenology are likely significant in estuarine watersheds because many watersheds provide seasonal fish nurseries where juvenile presence is synched with favorable conditions. While ecologists have long recognized that estuaries are generally important to juvenile …	https://www.scopus.com/inward/record.uri?eid=2-s2.0-85066603229&doi=10.1002%2feap.1880&partnerID=40&md5=423fc6d297757848827f6e9948fcc421	Ecological Applications	2019	ARTICLE	29	10.1002/eap.1880	dam; drought; ecosystem dynamics; estuarine ecosystem; estuarine environment; juvenile; life history; nursery ground; phenology; population migration; rearing; salmonid; size distribution; snow; temperature tolerance; watershed; winter, Salmonidae, animal; climate; climate change; ecosystem; fish; salmonine; season, Animals; Climate; Climate Change; Ecosystem; Fishes; Salmon; Seasons	scopus	/	/	16_08_21								Out Outcomes	no	04/02/2022	L-A	Out Outcomes - no ES	no
551	Armstrong, CW month = apr,	A note on the ecological-economic modelling of marine reserves in fisheries	This paper gives an overview of the bioeconomic modelling of marine reserves, and illustrates how economists have responded to the modelling results found in the ecological literature. The economic analysis is shown to be far more pessimistic with regards to the potential of marine reserves as a fisheries management tool, than what one finds in the purely ecological analysis, the reason being the…	NA	ECOLOGICAL ECONOMICS	2007	article	62	10.1016/j.ecolecon.2006.03.027	HABITAT, MANAGEMENT, EXPLOITATION, PROTECTED AREAS, marine reserves, habitat, bioeconomic modelling, BIOECONOMIC MODEL	wos	/	/	16_08_21								Out comparator	no	04/02/2022	L-A	Out comparator	no
6967	Hussain, SS and Winrow-Giffin, A and Moran, D and Robinson, LA and Fofana, A and Paramor, OAL and Frid, CLJ month = feb,	An ex ante ecological economic assessment of the benefits arising from marine protected areas designation in the UK	This paper presents an estimate of the benefits of the proposed designation of a network of marine conservation zones (MCZs) in English territorial and UK offshore waters. This ex ante analysis was undertaken as part of a cost-benefit evidence base to inform implementation of the proposed UK Marine and Coastal Access Bill. This Bill is part of an ambitious plan to designate and manage UK marine a…	NA	ECOLOGICAL ECONOMICS	2010	article	69	10.1016/j.ecolecon.2009.10.007	ECOSYSTEMS, SERVICES, IMPACT, VALUATION, SEDIMENT, NORTH-SEA, Marine protected areas, ENVIRONMENTS, Benefits transfer, Areas valuation, Ecosystem services approach	wos	/	/	16_08_21								Out comparator	no	04/02/2022	L-A	Out comparator	no
1470	Boerema, A and Meire, P month = jan,	Management for estuarine ecosystem services: A review	The challenge of estuarine management is to maintain existing estuarine natural structure and functioning, to rectify historical damage and negative impacts of human actions which produced socio-economic problems, and at the same time to guarantee present and future economic development. Applying a multidisciplinary and functional, holistic approach is essential to maintain a healthy natural syst…	NA	ECOLOGICAL ENGINEERING	2017	article	98	10.1016/j.ecoleng.2016.10.051	HABITAT, Biodiversity, SEA-LEVEL RISE, HUMBER ESTUARY, SALT-MARSH, Trade-offs, ARTIFICIAL STRUCTURES, SCHELDT ESTUARY, Hydrology, Morphology, COASTAL DEFENSE STRUCTURES, EASTERN ENGLAND, Additional benefits, FLOOD DEFENSES, Main target, REALIGNMENT	wos	/	/	16_08_21								Out comparator	no	04/02/2022	L-A	Out comparator	no
28847	La Peyre, M.K. and Humphries, A.T. and Casas, S.M. and La Peyre, J.F.	Temporal variation in development of ecosystem services from oyster reef restoration	Restoration ecology relies heavily on ecosystem development theories that generally assume development of fully functioning natural systems over time, but often fail to identify the time-frame required for provision of desired functions, or acknowledge different pathways of functional development. In estuaries, a decline of overall habitat quality and functioning has led to significant efforts to…	https://www.scopus.com/inward/record.uri?eid=2-s2.0-84891316259&doi=10.1016%2fj.ecoleng.2013.12.001&partnerID=40&md5=d25ab6f2f917f19704a34c607988cbab	Ecological Engineering	2014	ARTICLE	63	10.1016/j.ecoleng.2013.12.001	Crassostrea virginica; Ecosystem development; Ecosystem services; Fish production; Gulf of Mexico; Restoration ecology; Shoreline stabilization; Temporal variation, Ecosystems; Fish; Image reconstruction; Molluscs; Restoration; Shellfish; Stabilization; Sustainable development; Water quality, Reefs, abundance; bivalve; coastal protection; coral reef; decision making; ecosystem service; estuarine …	scopus	/	/	16_08_21									yes	04/02/2022	L-A	Out population	no
31459	Mercader, M. and MerciÃ¨re, A. and Saragoni, G. and Cheminee, A. and Crec'hriou, R. and Pastor, J. and Rider, M. and Dubas, R. and Lecaillon, G. and Boissery, P. and Lenfant, P.	Small artificial habitats to enhance the nursery function for juvenile fish in a large commercial port of the Mediterranean	The concentration of human activities along the shoreline induces high levels of pressure, notably seascape urbanization caused by the proliferation of coastal and marine infrastructures such as ports, harbors, marinas and coastal defense structures. Because they are localized in sheltered and shallow coastal areas, these infrastructures inevitably lead to the loss of natural essential habitats o…	https://www.scopus.com/inward/record.uri?eid=2-s2.0-85019013679&doi=10.1016%2fj.ecoleng.2017.03.022&partnerID=40&md5=ef1c530d577324f5c9db57482042bda4	Ecological Engineering	2017	ARTICLE	105	10.1016/j.ecoleng.2017.03.022	Docks; Ecology; Environmental management; Fish; Hydraulic structures; Ports and harbors; Societies and institutions, Artificial habitats; Coastal urbanization; Juvenile fish; Nursery; Port; Restoration ecology, Ecosystems, artificial reef; coastal development; coastal protection; ecological engineering; ecological footprint; fish; human activity; infrastructural development; juvenile; nursery gro…	scopus	/	/	16_08_21									yes	04/02/2022	L-A	Out comparator	no
40562	Xie, L. and Wang, B. and Xin, M. and Wei, Q. and Wang, W. and He, X. and Wang, J. and Shi, X. and Sun, X.	Impacts of coppicing on Tamarix chinensis growth and carbon stocks in coastal wetlands in northern China	Coppicing is a highly effective method of producing a great deal of fast growing, sustainable timber without the need for replanting. Tamarix chinensis, a native salt-tolerant species, plays an important role in the ecosystems of arid saline alkali soil and coastal wetlands in northern China. In this study, we conducted a coppicing field experiment on T. chinensis to study the vigor of resproutin…	https://www.scopus.com/inward/record.uri?eid=2-s2.0-85080994869&doi=10.1016%2fj.ecoleng.2020.105760&partnerID=40&md5=c45e17d96168e53af018e13f164c6711	Ecological Engineering	2020	ARTICLE	147	10.1016/j.ecoleng.2020.105760	Carbon; Ecology; Harvesting; Reforestation, Carbon stocks; Coastal wetlands; Coppicing; Tamarix chinensis; Vegetation management, Wetlands, aboveground biomass; carbon sequestration; coastal wetland; coppice; regrowth; resprouting; timber harvesting; vigor, China; Laizhou Bay; Shandong, Tamarix; Tamarix chinensis	scopus	/	/	16_08_21									yes	04/02/2022	L-A	Out population	no
1833	Broszeit, S and Beaumont, NJ and Uyarra, MC and Heiskanen, AS and Frost, M and Somerfield, PJ and Rossberg, AG and Teixeira, H and Austen, MC month = oct,	What can indicators of good environmental status tell us abOut ecosystem services?: Reducing efforts and increasing cost-effectiveness by reapplying biodiversity indicator data	The EU Marine Strategy Framework Directive (MSFD) requires member states to manage their marine ecosystems with the goal of achieving Good Environmental Status (GES) of all European Seas by 2020. Member states assess GES according to 11 descriptors set Out in the MSFD, and their associated indicators. An ecosystem service approach is increasingly being advocated to ensure sustainable use of the e…	NA	ECOLOGICAL INDICATORS	2017	article	81	10.1016/j.ecolind.2017.05.057	CARBON, IMPACT, Marine ecosystem services, MARINE, FRAMEWORK, Marine strategy framework directive, Biodiversity strategy indicators, Marine biodiversity assessment	wos	article of reference	/	16_08_21		English	to change !	Out expo	no	44536	Sylvie					Out comparator	no
8548	Lazzari, N and Martin-Lopez, B and Sanabria-Fernandez, JA and Becerro, MA month = feb,	Alpha and beta diversity across coastal marine social-ecological systems: Implications for conservation	Cumulative anthropogenic activities in coastal regions are a major threat to their marine biodiversity. The consideration of coastal marine areas as social-ecological systems (CMSESs) can be useful for marine biodiversity conservation. This integrative approach incorporates social information that can link anthropogenic activities to marine biodiversity, providing opportunities for improving cons…	NA	ECOLOGICAL INDICATORS	2020	article	109	10.1016/j.ecolind.2019.105786	BIODIVERSITY, FRAMEWORK, REDUNDANCY, DYNAMICS, FUNCTIONAL DIVERSITY, Mediterranean Sea, HOTSPOTS, ABUNDANCE, COMPONENTS, Marine biodiversity, Coastal management, ECOSYSTEM SERVICE, Andalusia, Littoral fish	wos	/	/	16_08_21								Out Outcomes	no	04/02/2022	L-A	Out Outcomes - no ES	no
11933	Pena-Alonso, C and Hernandez-Calvente, L and Perez-Chacon, E and Ariza-Sole, E month = nov,	The relationship between heritage, recreational quality and geomorphological vulnerability in the coastal zone: A case study of beach systems in the Canary Islands	The relationships between geomorphological vulnerability, recreational quality and heritage at beaches in the Canary Islands (Spain) are studied using three sets of indicators. Processes and their interactions are analysed at urban, semi-urban and natural beaches. Natural, cultural and landscape heritage acts as an attractor of recreational activity, which has intensified significantly on Canaria…	NA	ECOLOGICAL INDICATORS	2017	article	82	10.1016/j.ecolind.2017.07.014	IMPACTS, MANAGEMENT, SUSTAINABILITY, FRAMEWORK, Indicators, Recreation, SOCIAL-ECOLOGICAL SYSTEMS, Beaches, SCENERY, CARIBBEAN COAST, CATALAN COAST, Geomorphological vulnerability, GRAN-CANARIA, Heritage, Processes, TOURIST BEACHES	wos	/	/	16_08_21				Out outcomes - no values	no	44609	Sylvie			04/02/2022	L-A	Out Outcome - no values	no
22579	Depellegrin, D. and Menegon, S. and Gusatu, L. and Roy, S. and MisiunÄ—, I.	Assessing marine ecosystem services richness and exposure to anthropogenic threats in small sea areas: A case study for the Lithuanian sea space	The Lithuanian sea space belongs to the smallest sea areas in Europe. The sea space incorporates multiple marine ecosystem services (MES) that support human-wellbeing and sustain maritime economies, but is also subjected to intensive anthropogenic activities that can affect its vulnerable ecological components. We present a flexible geospatial methodology to assess MES richness (MESR) and to anal…	https://www.scopus.com/inward/record.uri?eid=2-s2.0-85072512321&doi=10.1016%2fj.ecolind.2019.105730&partnerID=40&md5=32164bfdbd930984b1df35bff405a1fc	Ecological Indicators	2020	ARTICLE	108	10.1016/j.ecolind.2019.105730	Marine pollution; Offshore oil well production; Oil spills; Pile driving; Piles; Ships, Anthropogenic activity; Baltic sea; Cumulative effects assessments; Ecosystem services; Geospatial techniques; Lithuania; Marine Spatial Planning; Marine strategy framework directives, Ecosystems, anthropogenic effect; ecosystem service; environmental assessment; environmental impact assessment; human activity…	scopus	/	/	16_08_21								Out outcomes - no values	no	03/02/2022	L-A	Out Outcome - no values	no
24336	Friess, D.A. and Yando, E.S. and Wong, L.-W. and Bhatia, N.	Indicators of scientific values: An under-recognised ecosystem service of coastal and marine habitats	Coastal ecosystems provide a broad range of ecosystem services, which can be used to justify habitat conservation. The cultural ecosystem services of coastal ecosystems are generally underappreciated, and this is particularly the case when quantifying their scientific values. We created a tiered set of indicators to quantify scientific values spatially, and tested them using the case study of the…	https://www.scopus.com/inward/record.uri?eid=2-s2.0-85080978475&doi=10.1016%2fj.ecolind.2020.106255&partnerID=40&md5=d1781ca7c5aa13f756d2efd2db1fc6db	Ecological Indicators	2020	ARTICLE	113	10.1016/j.ecolind.2020.106255	Reefs; Reviews, Coral reef; Ecosystem services; Educational values; Mangrove; Marine; Singapore, Ecosystems, coral reef; ecosystem service; environmental education; habitat conservation; mangrove; marine ecosystem, Singapore [SOutheast Asia], Anthozoa; Rhizophoraceae	scopus	/	/	16_08_21								Out Outcomes	no	03/02/2022	L-A	Out Outcomes - no ES	no
38292	Terrado, M. and AcuÃ±a, V. and Ennaanay, D. and Tallis, H. and Sabater, S.	Impact of climate extremes on hydrological ecosystem services in a heavily humanized Mediterranean basin	Climate change projections in the Mediterranean region are associated with more frequent extreme climate conditions, which could alter water availability and impact the delivery of ecosystem services. We assess the change in the delivery of three hydrological ecosystem services, one provisioning (water), and two regulating (water purification and erosion control), in the heavily humanized Llobreg…	https://www.scopus.com/inward/record.uri?eid=2-s2.0-84890013582&doi=10.1016%2fj.ecolind.2013.01.016&partnerID=40&md5=1534ac63bd6ab3d89de0afadd8750390	Ecological Indicators	2014	ARTICLE	37	10.1016/j.ecolind.2013.01.016	Climate change projections; Ecosystem services; Hydro power production; Mediterranean basin; Mediterranean region; Semi arid; Water availability; Water scarcity, Climate change; Water quality; Water treatment plants, Water supply, basin management; climate change; climate effect; ecosystem service; precipitation intensity; semiarid region; water availability; water quality; water supply, Cataloni…	scopus	/	/	16_08_21								Out population	no	03/02/2022	L-A	Out population	no
1969	Buonocore, E and Appolloni, L and Russo, GF and Franzese, PP month = mar,	Assessing natural capital value in marine ecosystems through an environmental accounting model: A case study in Southern Italy	Coastal and marine natural capital stocks provide a bundle of ecosystem services vital to humans. The delivery of these benefits depends on the protection and sustainable management of natural capital through effective nature conservation strategies. Marine Protected Areas (MPAs) are recognized worldwide as important tools to protect biodiversity while ensuring the delivery of ecosystem services …	NA	ECOLOGICAL MODELLING	2020	article	419	10.1016/j.ecolmodel.2020.108958	CONSERVATION, SERVICES, IMPACT, INDICATORS, MEDITERRANEAN SEA, PROTECTED AREAS, Emergy, FLOWS, ECO-EXERGY, EMERGY BASE-LINE, Marine habitats, Environmental accounting, NAPLES, Natural resources	wos	/	/	16_08_21									yes	03/02/2022	L-A	Out Outcomes - no ES	no
39277	Vassallo, P. and Paoli, C. and Buonocore, E. and Franzese, P.P. and Russo, G.F. and Povero, P.	Assessing the values of natural capital in marine protected areas: A biophysical and trophodynamic environmental accounting model	Changes imposed to nature by human activities and related impacts on all environmental matrices have become a critical issue. Gradually, humans began to perceive and face the magnitude of the impact of human economy on natural ecosystems and the implications for human well-being. From this perception, the concepts of natural capital and ecosystem services arose, highlighting the relationships bet…	https://www.scopus.com/inward/record.uri?eid=2-s2.0-85017475642&doi=10.1016%2fj.ecolmodel.2017.03.013&partnerID=40&md5=5fd870eb5e0e04bb24009d488f2dca10	Ecological Modelling	2017	ARTICLE	355	10.1016/j.ecolmodel.2017.03.013	Conservation; Ecology; Economics; Ecosystems; Environmental protection, Benthic habitats; Emergy; Environmental accountings; Marine protected area; Natural capital, Biophysics, benthos; biophysics; ecosystem service; emergy; environmental impact; environmental modeling; human activity; marine environment; natural capital; perception; primary production; protected area; resource assessment	scopus	/	/	16_08_21								Out outcomes - no values	no	03/02/2022	L-A	Out Outcome - no values	no
1883	Brueckner-Irwin, I and Armitage, D and Courtenay, S month = sep,	Applying a social-ecological well-being approach to enhance opportunities for marine protected area governance	The design and implementation of ecologically effective marine protected areas (MPAs) are influenced by social acceptance and the impact of MPAs on communities. Integrative analyses of the social and ecological determinants of marine conservation efforts and MPA networks are lacking but are needed to achieve desired Outcomes. We developed and applied a \social-ecological well-being\" (SEWB) appro…	NA	ECOLOGY AND SOCIETY	2019	article	24	10.5751/ES-10995-240307	biodiversity, conservation, CONSERVATION, MANAGEMENT, fisheries, resilience, ECOSYSTEM SERVICES, TRADE-OFFS, OCEAN, FISHERIES, governance, DISPLACEMENT, PERCEPTIONS, well-being, marine protected areas, FISHING EFFORT, perceptions, Bay of Fundy, RESILIENCE THINKING	wos	/	/	16_08_21								Out outcomes - no values	no	03/02/2022	L-A	Out Outcome - no values	no
18582	Ban, N.C. and Evans, L.S. and Nenadovic, M. and Schoon, M.	Interplay of multiple goods, ecosystem services, and property rights in large social-ecological marine protected areas	Protected areas are a cornerstone of biodiversity conservation, and increasingly, conservation science is integrating ecological and social considerations in park management. Indeed, both social and ecological factors need to be considered to understand processes that lead to changes in environmental conditions. Here, we use a social-ecological systems lens to examine changes in governance throug…	https://www.scopus.com/inward/record.uri?eid=2-s2.0-84953206173&doi=10.5751%2fES-07857-200402&partnerID=40&md5=f895ec87c5258de3bc81ae6d7e9d7ca4	Ecology and Society	2015	ARTICLE	20	10.5751/ES-07857-200402	biodiversity; conservation management; ecosystem service; governance approach; marine park; nature conservation; property rights, Australia; Coral Sea; Great Barrier Reef; Queensland	scopus	/	/	16_08_21								Out outcomes - no values	no	03/02/2022	L-A	Out Outcome - no values	no
20140	Burkhard, B. and Gee, K.	Establishing the resilience of a coastal-marine social-ecological system to the installation of offshore wind farms	Offshore wind farming is a contentious new form of sea use and a prominent driver of change across Europe. Drawing on the results of the research program Zukunft KÃ¼ste - Coastal Futures, this contribution considers the resilience of the social-ecological system to the introduction of offshore wind farming in a northern German case study region. We do so by focusing on regime shifts and cross-sca…	https://www.scopus.com/inward/record.uri?eid=2-s2.0-84871949414&doi=10.5751%2fES-05207-170432&partnerID=40&md5=72732c78cf9c2281a58b1b4cd90ea746	Ecology and Society	2012	ARTICLE	17	10.5751/ES-05207-170432	coastal zone management; cultural landscape; ecosystem service; feasibility study; land use planning; offshore application; social network; socioeconomic impact; sustainability; wind farm, Germany; North Sea Coast [Germany]	scopus	/	/	16_08_21				Out outcomes - no values	no	44609	Sylvie			03/02/2022	L-A	Out Outcome - no values	no
32543	Nash, K.L. and Bijoux, J. and Robinson, J. and Wilson, S.K. and Graham, N.A.J.	Harnessing fishery-independent indicators to aid management of data-poor fisheries: Weighing habitat and fishing effects	State indicators, e.g., mean size and trophic level of the fish assemblage, can provide important insights into the effects of fishing on ecosystems and the resource potential of the fishery. On coral reefs, few studies have examined the relative effects of fishing and other drivers, such as habitat, on these indicators. In light of habitat heterogeneity and increasing habitat degradation, this l…	https://www.scopus.com/inward/record.uri?eid=2-s2.0-84982797303&doi=10.1002%2fecs2.1362&partnerID=40&md5=7ad5ec501caf3f7f59c7b3f454d9c32f	Ecosphere	2016	ARTICLE	7	10.1002/ecs2.1362	NA	scopus	/	/	16_08_21								Out Outcomes	no	03/02/2022	L-A	Out Outcomes - no ES	no
1057	Bax, N and Williams, A and Davenport, S and Bulman, C and UNIV. OF ALASKA SEA GRANT COLLEGE PROGRAM and UNIV. OF ALASKA SEA GRANT COLLEGE PROGRAM and UNIV. OF ALASKA SEA GRANT COLLEGE PROGRAM	Managing the ecosystem by leverage points: A model for a multispecies fishery	Ecosystem management has been popularly adopted as a goal of fisheries management, but what does it really mean? In stressed ecosystems, ecosystem functions may remain unchanged while changes in species composition-particularly dominance-and the health of individuals can change dramatically (Schindler et al. 1985). The species are more sensitive indicators of stress than the system. We suggest, t…	NA	ECOSYSTEM APPROACHES FOR FISHERIES MANAGEMENT	1999	article	16	NA	MANAGEMENT, IMPACT, COASTAL, CONTINENTAL-SHELF	wos	/	/	16_08_21								Out Outcomes	no	03/02/2022	L-A	Out Outcomes - no ES	no
11881	Pearson, J and McNamara, KE and Nunn, PD month = aug,	Gender-specific perspectives of mangrove ecosystem services: Case study from Bua Province, Fiji Islands	In many Pacific Island Countries, mangroves deliver ecosystem goods and services that are essential to the livelihoods of local people. For coastal and rural communities throughOut Fiji, it is common for women to be the main caretakers of mangroves, and to access and utilise their resources on a regular basis. This paper explores local perspectives of Fijian men and women on the use, benefit and …	NA	ECOSYSTEM SERVICES	2019	article	38	10.1016/j.ecoser.2019.100970	CLIMATE-CHANGE, RESTORATION, DECISION-MAKING, FRAMEWORK, Mangroves, ECONOMIC VALUATION, ADAPTIVE CAPACITY, PACIFIC, Sustainable livelihoods, Gender equity, Local environmental knowledge (LEK), Pacific Island Countries, PARTICIPANT OBSERVATION, QUALITATIVE RESEARCH, WOMEN	wos	/	/	16_08_21				Out Outcomes (no ES values)	no	44609	Sylvie			03/02/2022	L-A	Out Outcome - no values	no
12701	Rasheed, AR month = feb,	Marine protected areas and human well-being - A systematic review and recommendations	This paper reviews literature relating to Marine Protected Areas (MPAs) and human well-being. It finds that explicit studies on human well-being from MPAs are limited and empirical studies quantifying these relationships are rare. Most MPA papers, including those examining MPA effectiveness, focus on just a few aspects of well-being in the context of a sub-set of stakeholders, and consider only a…	NA	ECOSYSTEM SERVICES	2020	article	41	10.1016/j.ecoser.2019.101048	CONSERVATION, MANAGEMENT, ECOSYSTEM SERVICES, INDICATORS, FRAMEWORK, FISHERIES, GOVERNANCE, Sustainability, PERCEPTIONS, Marine protected area, PARTICIPATION, Effectiveness, Human wellbeing, SOCIAL IMPACTS, Outcomes	wos	/	/	16_08_21				Out Outcomes (no ES)	no	44609	Sylvie			03/02/2022	L-A	Out Outcomes - no ES	no
20251	Cabral, P. and Levrel, H. and Schoenn, J. and Thiebaut, E. and Le Mao, P. and Mongruel, R. and Rollet, C. and Dedieu, K. and Carrier, S. and Morisseau, F. and Daures, F.	Marine habitats ecosystem service potential: A vulnerability approach in the Normand-Breton (Saint Malo) Gulf, France	In this paper is assessed the vulnerability of the benthic habitats potential to deliver ES caused by physical, chemical and biological pressures identified by the Marine Strategy Framework Directive (MSFD) in the Normand-Breton (Saint Malo) Gulf (GNB), in France. The InVEST Habitat Risk Assessment (HRA) model provides useful information for identifying the regions on the seascape where the impac…	https://www.scopus.com/inward/record.uri?eid=2-s2.0-84962135649&doi=10.1016%2fj.ecoser.2014.09.007&partnerID=40&md5=6d22049a72a3e2bd6f8815158652de36	Ecosystem Services	2015	ARTICLE	16	10.1016/j.ecoser.2014.09.007	NA	scopus	/	/	16_08_21				Out outcomes - no values (no ES values)	no	44609	Sylvie			03/02/2022	L-A	Out Outcome - no values	no
20847	Chan, C. and Armitage, D. and Alexander, S.M. and Campbell, D.	Examining linkages between ecosystem services and social wellbeing to improve governance for coastal conservation in Jamaica	This research examines perceptions of the linkages between ecosystem services (ES) and social wellbeing in a small-scale fishing community in Bluefields, Jamaica. It analyzes the perceived changes to these linkages based on the impacts of a marine protected area (MPA) on this coastal social-ecological system. MPAs can have positive long-term social and ecological effects, but in the short-term th…	https://www.scopus.com/inward/record.uri?eid=2-s2.0-85072174751&doi=10.1016%2fj.ecoser.2019.100997&partnerID=40&md5=0cdb4c1c36856e6f5b24c8e8f3beb55e	Ecosystem Services	2019	ARTICLE	39	10.1016/j.ecoser.2019.100997	NA	scopus	/	/	16_08_21								Out outcomes - no values	no	03/02/2022	L-A	Out Outcome - no values	no
22898	Drakou, E.G. and Virdin, J. and Pendleton, L.	Mapping the global distribution of locally-generated marine ecosystem services: The case of the West and Central Pacific Ocean tuna fisheries	Ecosystem service (ES) maps are instrumental for the assessment and communication of the costs and benefits of human-nature interactions. Yet, despite the increased understanding that we live a globalized tele-coupled world where such interactions extend globally, ES maps are usually place-based and fail to depict the global flows of locally produced ES. We aim to shift the way ES maps are develo…	https://www.scopus.com/inward/record.uri?eid=2-s2.0-85047398546&doi=10.1016%2fj.ecoser.2018.05.008&partnerID=40&md5=b18efb5a3a65df4bffc35b73bc48f065	Ecosystem Services	2018	ARTICLE	31	10.1016/j.ecoser.2018.05.008	NA	scopus	/	/	16_08_21								Out outcomes - no values	no	03/02/2022	L-A	Out Outcome - no values	no
27075	Hynes, S. and Ghermandi, A. and Norton, D. and Williams, H.	Marine recreational ecosystem service values estimation: A meta-analysis with cultural considerations	Marine and coastal ecosystems provide a wide variety of recreational opportunities that are highly valuesd by society. For the purposes of conducting a meta-analysis we build an extensive global dataset of marine recreational ecosystem service values from the literature. Using this database we developed a number of meta-regression specifications with the objective of evaluating the study specific…	https://www.scopus.com/inward/record.uri?eid=2-s2.0-85042025745&doi=10.1016%2fj.ecoser.2018.02.001&partnerID=40&md5=b6e893cb3c7e6ba0c58047f2a26fa31d	Ecosystem Services	2018	ARTICLE	31	10.1016/j.ecoser.2018.02.001	NA	scopus	/	/	16_08_21								Out outcomes - no values	no	03/02/2022	L-A	Out Outcome - no values	no
28123	Kenter, J.O. and Jobstvogt, N. and Watson, V. and Irvine, K.N. and Christie, M. and Bryce, R.	The impact of information, values-deliberation and group-based decision-making on values for ecosystem services: Integrating deliberative monetary valuation and storytelling	Monetary valuation quantifies exchange values, but broader approaches are needed to understand the meaning of those monetary values and the shared, plural and cultural values that underpin them. In this study, we integrated deliberative monetary valuation, storytelling, subjective well-being and psychometric approaches to comprehensively elicit cultural ecosystem service values for proposed UK ma…	https://www.scopus.com/inward/record.uri?eid=2-s2.0-85007560540&doi=10.1016%2fj.ecoser.2016.06.006&partnerID=40&md5=dff6fdd6ef419d94532a5461407411a1	Ecosystem Services	2016	ARTICLE	21	10.1016/j.ecoser.2016.06.006	NA	scopus	/	/	16_08_21				Out expo (no change)	no	44609	Sylvie			03/02/2022	L-A	Out comparator	no
41629	S Chakraborty, A Gasparatos, R Blasiak	Multiple values for the management and sustainable use of coastal and marine ecosystem services	The highest WTP were for biodiversity, followed for shoreline erosion protection, nursery and habitat for fish, and education and research Out multiple values dimensions, and could be applied to different types of decision-making processes in coastal and marine settings	https://www.researchgate.net/profile/Shamik-Chakraborty-2/project/Journal-Special-Issue-Multiple-values-for-the-Management-and-Sustainable-Use-of-Coastal-and-Marine-Ecosystem-Services/attachment/5e13e9fdcfe4a777d401a4d8/AS:844531419324446@1578363389471/download/Chakraborty+et+al+2019.pdf?context=ProjectUpdatesLog	Ecosystem Services	2020	/	/	/	/	googlescholar	/	/	16_08_21								Out outcomes - no values	no	03/02/2022	L-A	Out Outcome - no values	no
22460	Dearing, J.A. and Hossain, M.S.	Recent trends in ecosystem services in Coastal Bangladesh	Coastal Bangladesh has experienced social and economic progress over the last 30 years. Rising average income, literacy levels and health Outcomes have occurred, often by developing local ecosystem services such as agriculture and fisheries. At the same time, other ecosystem services such as water availability and quality and land stability have deteriorated. Environment-income analysis suggests …	https://www.scopus.com/inward/record.uri?eid=2-s2.0-85053299081&doi=10.1007%2f978-3-319-71093-8_5&partnerID=40&md5=d5a846c073261c84837c9f9a5b037038	Ecosystem Services for Well-Being in Deltas: Integrated Assessment for Policy Analysis	2018	BOOK	NA	10.1007/978-3-319-71093-8_5	NA	scopus	/	/	16_08_21				Out review	no	44609	Sylvie			03/02/2022	L-A	Out review	no
7044	Igulu, MM and Nagelkerken, I and van der Velde, G and Mgaya, YD month = nov,	Mangrove Fish Production is Largely Fuelled by External Food Sources: A Stable Isotope Analysis of Fishes at the Individual, Species, and Community Levels from Across the Globe	Coastal ecosystems are energetically connected through passive transport of nutrients but also by migrations of motile organisms. Mangroves are highly productive tropical ecosystems that replenish offshore populations of many species, but we know little abOut the degree to which this production is fuelled by prey from mangroves, especially in the cases in which mangroves are only accessible at hi…	NA	ECOSYSTEMS	2013	article	16	10.1007/s10021-013-9687-7	ORGANIC-MATTER, seagrass, mangrove, CORAL-REEF FISH, SEAGRASS BEDS, CARBON DYNAMICS, SHALLOW-WATER, connectivity, stable isotopes, RELATIVE IMPORTANCE, JUVENILE FISH, NURSERY HABITATS, carbon flux, CARIBBEAN MANGROVES, FEEDING HABITATS	wos	/	/	16_08_21								Out Outcomes	no	03/02/2022	L-A	Out Outcomes - no ES	no
29072	Lapointe, M. and Gurney, G.G. and Cumming, G.S.	Urbanization affects how people perceive and benefit from ecosystem service bundles in coastal communities of the Global SOuth	Urbanization profoundly transforms ecosystems and the bundles of services they provide to people. The relationship between urbanization and how ecosystem services are produced together to form bundles has received increased research interest. However, there is limited understanding of how peopleâ€™s perceptions of the benefits they receive from ecosystem service bundles change with urbanization, …	https://www.scopus.com/inward/record.uri?eid=2-s2.0-85102352750&doi=10.1080%2f26395916.2021.1890226&partnerID=40&md5=dd2a50f282072cc93511908ebcd5bfea	Ecosystems and People	2021	ARTICLE	17	10.1080/26395916.2021.1890226	coastal zone; design method; developing world; ecosystem service; island state; questionnaire survey; urban area; urbanization, Solomon Islands	scopus	/	/	16_08_21				Out expo (no change)	no	44609	Sylvie			03/02/2022	L-A	Out comparator	no
25819	Hall-Spencer, J.M. and Harvey, B.P.	Ocean acidification impacts on coastal ecosystem services due to habitat degradation	The oceanic uptake of anthropogenic carbon dioxide emissions is changing seawater chemistry in a process known as ocean acidification. The chemistry of this rapid change in surface waters is well understood and readily detectable in oceanic observations, yet there is uncertainty abOut the effects of ocean acidification on society since it is difficult to scale-up from laboratory and mesocosm test…	https://www.scopus.com/inward/record.uri?eid=2-s2.0-85068554541&doi=10.1042%2fETLS20180117&partnerID=40&md5=4913a4f6ac119ed90dde4778b623a771	Emerging Topics in Life Sciences	2019	ARTICLE	3	10.1042/ETLS20180117	NA	scopus	article of reference	/	16_08_21		English				44537	Sylvie	Out outcomes - no values	no	03/02/2022	L-A	Out Outcome - no values	no
18903	Beddington, J. and Hilborn, R.	Resource Exploitation, Fisheries	Fisheries have been an important source of food for thousands of years, but since the middle of the twentieth century the capacity to catch fish worldwide has been greater than the capacity of the oceans to support the fishing pressure. This article reviews the history of fisheries, the ways that fisheries are managed, and the biodiversity issues associated with overfishing and sustainable fisher…	https://www.scopus.com/inward/record.uri?eid=2-s2.0-85042819383&doi=10.1016%2fB978-0-12-384719-5.00055-1&partnerID=40&md5=9c0f90e78e12a4b5eebe50477f5786e8	Encyclopedia of Biodiversity: Second Edition	2013	BOOK	NA	10.1016/B978-0-12-384719-5.00055-1	NA	scopus	/	/	16_08_21					yes	44609	Sylvie			03/02/2022	L-A	Out review	no
27777	Kaeriyama, M. and Seo, H. and Kudo, H. and Nagata, M.	Perspectives on wild and hatchery salmon interactions at sea, potential climate effects on Japanese chum salmon, and the need for sustainable salmon fishery management reform in Japan	Pacific salmon (Oncorhynchus spp.) play an important role as a keystone species and provider of ecosystem services in the North Pacific ecosystem. We review our studies on recent production trends, marine carrying capacity, climate effects and biological interactions between wild and hatchery origin populations of Pacific salmon in the open sea, with a particular focus on Japanese chum salmon (O.…	https://www.scopus.com/inward/record.uri?eid=2-s2.0-84859650768&doi=10.1007%2fs10641-011-9930-z&partnerID=40&md5=6c170396b02543d800f00df0abe1add4	Environmental Biology of Fishes	2012	ARTICLE	94	10.1007/s10641-011-9930-z	biomass; carrying capacity; climate effect; conservation management; density dependence; ecosystem service; fishery management; global warming; hatchery; keystone species; open ocean; salmonid; sustainability; wild population, Pacific Ocean; Pacific Ocean (North), Oncorhynchus; Oncorhynchus gorbuscha; Oncorhynchus keta; Oncorhynchus nerka	scopus	/	/	16_08_21								Out outcomes - no values	no	03/02/2022	L-A	Out Outcome - no values	no
18426	Badalamenti, F. and Ramos, A.A. and Voultsiadou, E. and SÃ¡nchez Lizaso, J.L. and D'Anna, G. and Pipitone, C. and Mas, J. and Ruiz Fernandez, J.A. and Whitmarsh, D. and Riggio, S.	Cultural and socio-economic impacts of Mediterranean marine protected areas	Marine protected areas (mpas) may be important for protecting the marine environment, but they may also have substantial socio-cultural impacts abOut which very little is currently known, or acknowledged. In the Mediterranean, few data are available on the socio-economic consequences of Mpas. The present study reviews the existing data on Mpas in Spain, France, Italy and Greece. A general increas…	https://www.scopus.com/inward/record.uri?eid=2-s2.0-0033830226&doi=10.1017%2fS0376892900000163&partnerID=40&md5=88962d428e62e383dca5c5b07887f545	Environmental Conservation	2000	ARTICLE	27	10.1017/S0376892900000163	cultural influence; environmental management; marine park; nature conservation; protected area, cultural factor; diving; environmental impact assessment; environmental management; environmental planning; environmental protection; Europe; fishing; marine environment; Mediterranean Sea; review; socioeconomics; tourism, Mediterranean Sea	scopus	/	/	16_08_21								Out outcomes - no values	no	02/02/2022	L-A	Out Outcome - no values	no
18053	Araujo, R.M. and Bartsch, I. and Bekkby, T. and Erzini, K. and Sousa-Pinto, I.	What is the impact of kelp forest density and/or area on fisheries?	Background: Kelp forests are highly productive ecosystem engineers of rocky cold-water marine coastlines, providing shelter, habitat and food for a variety of associated organisms. Several factors have been related with an observed trend of kelp deforestation in some regions of the globe. The effect of this trend on fisheries has been poorly studied. The European directives addressing the conserv…	https://www.scopus.com/inward/record.uri?eid=2-s2.0-84941056169&doi=10.1186%2f2047-2382-2-15&partnerID=40&md5=709f3408a3fcc428485ec328de7ff5c4	Environmental Evidence	2013	ARTICLE	2	10.1186/2047-2382-2-15	NA	scopus	/	/	16_08_21								Out outcomes - no values	no	02/02/2022	L-A	Out Outcome - no values	no
6747	Holmlund, CM and Hammer, M month = jun,	Effects of fish stocking on ecosystem services: An overview and case study using the Stockholm archipelago	In this article, we focus on documented and possible effects of fish stocking in terms of ecosystem services. The increasing use of fish stocking between 1970 and 2000 in the semiurban setting of Stockholm archipelago, Sweden, is used as case study. The objective is to analyze this management practice from an ecosystem perspective, accounting for both the ecological and social context of releasin…	NA	ENVIRONMENTAL MANAGEMENT	2004	article	33	10.1007/s00267-004-0051-8	MANAGEMENT, ecosystem services, PACIFIC SALMON, BALTIC SEA, ecosystem approach, LAKE, BROWN TROut, ENHANCEMENT, fish enhancement, fish stocking, fisheries management, HATCHERY, INTRODUCTIONS, LOWER TROPHIC LEVELS, SALMON SALMO-SALAR	wos	/	/	16_08_21								Out outcomes - no values	no	02/02/2022	L-A	Out Outcome - no values	no
15399	Tran, J and Divine, LM and Heffner, LR month = jan,	\What are you going to do, Protest the Wind?\": Community Perceptions of Emergent and Worsening Coastal Erosion from the Remote Bering Sea Community of St. Paul, Alaska"	The state of Alaska is experiencing increased coastal erosion due to climatic changes that threaten shoreline, infrastructure, and Alaska Native ways of life. While several Alaska Native villages have been impacted by severe erosion, additional communities face burgeoning erosion concerns. St. Paul, a remote island located in the Bering Sea, Alaska, and home to similar to 450 Unangan, or Aleut, r…	NA	ENVIRONMENTAL MANAGEMENT	2021	article	67	10.1007/s00267-020-01382-6	CLIMATE-CHANGE, GOVERNANCE, Climate change, HEALTH, STRATEGIES, ENVIRONMENTAL-CHANGE, ADAPTATION, Climate adaptation, PERSPECTIVES, Arctic, VARIABILITY, INFRASTRUCTURE, Coastal management, Erosion, ISLAND, Community perceptions	wos	/	/	16_08_21								Out outcomes - no values	no	02/02/2022	L-A	Out Outcome - no values	no
33371	O'Toole, A.C. and Hanson, K.C. and Cooke, S.J.	The effect of shoreline recreational angling activities on aquatic and riparian habitat within an Urban environment: Implications for conservation and management	There is growing concern that recreational shoreline angling activity may negatively impact littoral and riparian habitats independent of any direct or indirect influences of fish harvest or fishing mortality through mechanisms such as disturbance (e.g., trampling, erosion) and pollution (e.g., littering). We sampled a suite of aquatic and terrestrial variables (i.e., water quality, aquatic and t…	https://www.scopus.com/inward/record.uri?eid=2-s2.0-68149152982&doi=10.1007%2fs00267-009-9299-3&partnerID=40&md5=95681903985f30930c75786335724f3e	Environmental Management	2009	ARTICLE	44	10.1007/s00267-009-9299-3	Angling litter; Ecosystem health; Macrophyte; Riparian; Shoreline angling; Soil compaction, Ecosystems; Ocean habitats; Parks; Refuse compaction; Soil mechanics; Soils; Waste disposal; Water pollution; Water quality, Soil conservation, angling; compaction; ecosystem health; macrophyte; mortality; nature conservation; riparian zone; shoreline; urban area, aquatic environment; article; Canada; envi…	scopus	/	/	16_08_21								Out population	no	02/02/2022	L-A	Out population	no
25365	Gratani, L. and Catoni, R. and Varone, L.	Quercus ilex L. carbon sequestration capability related to shrub size	CO2 sequestration capacity of Quercus ilex L.; an evergreen species developing in shrub and forest communities widely distributed in the Mediterranean Basin, was analysed. Experiments were carried Out in the period of January to December 2009 on 20 shrubs of different size, growing at the Botanical Garden of Rome. At shrub level, the largest differences concern total photosynthetic leaf surface a…	https://www.scopus.com/inward/record.uri?eid=2-s2.0-79960385295&doi=10.1007%2fs10661-010-1697-8&partnerID=40&md5=43b70ea3935653e512f78c0ac1d80b92	Environmental Monitoring and Assessment	2011	ARTICLE	178	10.1007/s10661-010-1697-8	Carbon sequestration; Leaf anatomy; Leaf morphology; Quercus ilex; Shrub structure, Forestry, Carbon dioxide, air temperature; anatomy; carbon dioxide; carbon sequestration; irradiation; leaf morphology; photosynthesis; shrub, air temperature; article; canopy; carbon sequestration; controlled study; drought; leaf area; leaf gas exchange; leaf structure; leaf surface; microclimate; nonhuman; photo…	scopus	/	/	16_08_21								Out population	no	02/02/2022	L-A	Out population	no
21218	Christoforou, E. and Dominoni, D.M. and LindstrÃ¶m, J. and Stilo, G. and Spatharis, S.	Effects of long-term exposure to microfibers on ecosystem services provided by coastal mussels	The biofiltration capacity of bivalve populations is known to alleviate the effects of coastal eutrophication. However, this important ecosystem service could potentially be impaired by the increasing microplastic abundance in near shore environments. It is known that relatively large microplastics (âˆ¼500 Î¼m) impair the filtration capacity of bivalves. However, the effect of smaller microplasti…	https://www.scopus.com/inward/record.uri?eid=2-s2.0-85087958938&doi=10.1016%2fj.envpol.2020.115184&partnerID=40&md5=cdca1ee9b296923bc961f7021156a685	Environmental Pollution	2020	ARTICLE	266	10.1016/j.envpol.2020.115184	Biofilters; Biofiltration; Digestive system; Eutrophication; Microfibers; Microplastic; Molluscs; Phytoplankton, Coastal eutrophication; Ecosystem services; Filtration capacity; Long term exposure; Microplastics; Mytilus edulis; Natural systems; Short-term exposure, Ecosystems, biofiltration; bivalve; coastal zone; ecosystem service; eutrophication; phytoplankton; plastic waste; pollution exposur…	scopus	/	/	16_08_21								Out Outcomes	no	02/02/2022	L-A	Out Outcomes - no ES	no
14565	Sridharan, S and Kumar, M and Bolan, NS and Singh, L and Kumar, S and Kumar, R and You, SM month = jul,	Are microplastics destabilizing the global network of terrestrial and aquatic ecosystem services?	Plastic has created a new man-made ecosystem called plastisphere. The plastic pieces including microplastics (MPs) and nanoplastics (NPs) have emerged as a global concern due to their omnipresence in ecosystems and their ability to interact with the biological systems. Nevertheless, the long-term impacts of MPs on biotic and abiotic resources are not completely understood, and existing evidence s…	NA	ENVIRONMENTAL RESEARCH	2021	article	198	10.1016/j.envres.2021.111243	LAND-USE, Biodiversity, Ecosystem services, PROTECTED AREAS, WASTE-WATER, Microplastics, SEDIMENTS, MARINE DEBRIS, SOIL, blue economy, FISH LARVAE, Green, PLASTIC POLLUTION, Plastisphere, POLYSTYRENE, SURFACE WATERS	wos	/	/	16_08_21								Out outcomes - no values	no	02/02/2022	L-A	Out Outcome - no values	no
20729	Causon, P.D. and Gill, A.B.	Linking ecosystem services with epibenthic biodiversity change following installation of offshore wind farms	The growing awareness of climate change and the recognised need to secure energy production has been a driving force behind the expansion of the offshore wind industry across the world. Benefits from offshore wind farms (OWFs) may extend further than low CO2 energy production. Wind turbine substructures introduce hard surfaces that are rapidly colonised by epibenthic marine organisms, altering bi…	https://www.scopus.com/inward/record.uri?eid=2-s2.0-85052892743&doi=10.1016%2fj.envsci.2018.08.013&partnerID=40&md5=fccbc37f641e7ceae5ec4ba74e888b98	Environmental Science and Policy	2018	ARTICLE	89	10.1016/j.envsci.2018.08.013	carbon dioxide, biodiversity; biomass; ecosystem; energy yield; habitat; human; marine species; nonhuman; priority journal; Review; wind farm	scopus	/	/	16_08_21								Out outcomes - no values	no	02/02/2022	L-A	Out Outcome - no values	no
39350	Vergiev, S.	Tall wheatgrass (Thinopyrum ponticum): Flood resilience, growth response to seawater immersion, and its capacity for erosion and flooding control of coastal areas	Integrated coastal zone management proposes nature-based mitigation strategies based on the replacement of artificial coastal stabilization and protection structures with dunes stabilized with plant species. These psammophytes stabilize sands and act as supporters, increasing dunesâ€™ ability to reduce storm damages and effectively minimize erosion with minimal negative impacts to natural ecosyst…	https://www.scopus.com/inward/record.uri?eid=2-s2.0-85073499821&doi=10.3390%2fenvironments6090103&partnerID=40&md5=6f0e769b23da6d1d1f8ac03799063189	Environments - MDPI	2019	ARTICLE	6	10.3390/environments6090103	NA	scopus	/	/	16_08_21								Out Outcomes	no	02/02/2022	L-A	Out Outcomes - no ES	no
39541	Vogel, C. and Ripken, M. and Klenke, T.	Linking marine ecosystem services to the north sea s energy fields in transnational marine spatial planning	Marine spatial planning temporally and spatially allocates marine resources to different users. The ecosystem approach aims at optimising the social and economic benefits people derive from marine resources while preserving the ecosystemâ€™s health. Marine ecosystem services are defined as the benefits people obtain from marine ecosystems. The aim of this study is to determine which interrelation…	https://www.scopus.com/inward/record.uri?eid=2-s2.0-85087759895&doi=10.3390%2fenvironments5060067&partnerID=40&md5=a19dc442751c0461ce10120653ac049a	Environments - MDPI	2018	ARTICLE	5	10.3390/environments5060067	NA	scopus	/	/	16_08_21								Out outcomes - no values	no	02/02/2022	L-A	Out Outcome - no values	no
1766	Bricker, SB and Grizzle, RE and Trowbridge, P and Rose, JM and Ferreira, JG and Wellman, K and Zhu, CB and Galimany, E and Wikfors, GH and Saurel, C and Miller, RL and Wands, J and Rheault, R and Steinberg, J and Jacob, AP and Davenport, ED and Ayvazian, S and Chintala, M and Tedesco, MA month = jan,	Bioextractive Removal of Nitrogen by Oysters in Great Bay Piscataqua River Estuary, New Hampshire, USA	Eutrophication is a challenge to coastal waters around the globe. In many places, nutrient reductions from land-based sources have not been sufficient to achieve desired water quality improvements. Bivalve shellfish have shown promise as an in-water strategy to complement land-based nutrient management. A local-scale production model was used to estimate oyster (Crassostrea virginica) harvest and…	NA	ESTUARIES AND COASTS	2020	article	43	10.1007/s12237-019-00661-8	CHESAPEAKE BAY, EUTROPHICATION, WATER-QUALITY, BIODEPOSITION, HYPOXIA, EASTERN OYSTER, LONG-TERM CHANGES, NUTRIENT, Economic valuation, Ecosystem service, SHELLFISH AQUACULTURE, TAMPA BAY, Nutrient removal, Bioextraction, Oyster production model	wos	/	/	16_08_21								Out comparator	no	02/02/2022	L-A	Out comparator	no
31254	McKinley, E. and PagÃ¨s, J.F. and Alexander, M. and Burdon, D. and Martino, S.	Uses and management of saltmarshes: A global survey	Saltmarshes are important coastal fringe ecosystems supporting a myriad of coastal uses and users. However, saltmarshes have undergone a significant period of global decline, losing 25%â€“50% of their coverage due to a range of drivers, but mainly as a result of anthropogenic pressures and land-use change. While the values of these coastal systems to society is recognised, global data are fragmen…	https://www.scopus.com/inward/record.uri?eid=2-s2.0-85089188221&doi=10.1016%2fj.ecss.2020.106840&partnerID=40&md5=e2b30bd70c732ef282bfc729502bb1cf	Estuarine, Coastal and Shelf Science	2020	ARTICLE	243	10.1016/j.ecss.2020.106840	anthropogenic effect; coastal zone; ecosystem service; land use change; management practice; perception; prioritization; questionnaire survey; saltmarsh	scopus	/	/	16_08_21				Out expo (no change)	no	44608	Sylvie			02/02/2022	L-A	Out comparator	no
31437	Meng, W. and Feagin, R.A. and Hu, B. and He, M. and Li, H.	The spatial distribution of blue carbon in the coastal wetlands of China	Coastal wetland losses in China are globally-relevant issues, as formerly sequestered soil organic carbon is released as CO 2 into the atmosphere. Wetland losses also reduce the primary production by plants that would otherwise bury carbon in the future. More than 50% of these ecosystems have been lost globally over the last half century, with this number approaching 58% in China. The negotiation…	https://www.scopus.com/inward/record.uri?eid=2-s2.0-85063885762&doi=10.1016%2fj.ecss.2019.03.010&partnerID=40&md5=7ac8c13be250fde30b5ddcb2d79c07ad	Estuarine, Coastal and Shelf Science	2019	ARTICLE	222	10.1016/j.ecss.2019.03.010	air-soil interaction; belowground biomass; carbon emission; carbon sequestration; coastal wetland; mangrove; organic carbon; primary production; saltmarsh; soil carbon; soil column; spatial distribution, China, Rhizophoraceae	scopus	/	/	16_08_21								Out outcomes - no values	no	02/02/2022	L-A	Out Outcome - no values	no
37904	Sun, B. and Cui, L. and Li, W. and Kang, X. and Pan, X. and Lei, Y.	A meta-analysis of coastal wetland ecosystem services in Liaoning Province, China	Wetlands are impacted by economic and political initiatives, and their ecosystem services are attracting increasing public attention. It is crucial that management decisions for wetland ecosystem services quantify the economic values of the ecosystem services. In this paper, we aimed to estimate a monetary values for coastal wetland ecosystem services in Liaoning Province, China. We selected 433 …	https://www.scopus.com/inward/record.uri?eid=2-s2.0-85035346228&doi=10.1016%2fj.ecss.2017.11.006&partnerID=40&md5=b1c13925992bf3d2f5060f534cccf939	Estuarine, Coastal and Shelf Science	2018	ARTICLE	200	10.1016/j.ecss.2017.11.006	coastal wetland; coastal zone management; decision making; economic activity; ecosystem service; environmental economics; Gross Domestic Product; meta-analysis; politics; valuation; wetland management, China; Liaoning	scopus	/	/	16_08_21									no	02/02/2022	L-A	Out review	no
39770	Wang, M. and Cao, W. and Jiang, C. and Yan, Y. and Guan, Q.	Potential ecosystem service values of mangrove forests in sOutheastern China using high-resolution satellite data	Mangrove forests provide a large number of important ecological, economic, and social benefits. This study proposes a pixel-based method for estimating the spatial variability of mangrove ecosystem services (coastal protection, carbon sequestration, nutrient retention and heavy metal retention) in the Jiulong River Estuary using a combination of high-resolution satellite data with market price an…	https://www.scopus.com/inward/record.uri?eid=2-s2.0-85047457946&doi=10.1016%2fj.ecss.2018.05.023&partnerID=40&md5=d4bd1e4c916b080191566cf99e529e4a	Estuarine, Coastal and Shelf Science	2018	ARTICLE	209	10.1016/j.ecss.2018.05.023	carbon sequestration; ecosystem service; forest; heavy metal; mangrove; pixel; Pleiades; satellite data; spatial variation, China; Fujian; Jiulong Estuary, Rhizophoraceae	scopus	/	/	16_08_21								Out comparator	no	02/02/2022	L-A	Out comparator	no
40507	Wu, Z. and Zhang, X. and Lozano-Montes, H.M. and Loneragan, N.R.	Trophic flows, kelp culture and fisheries in the marine ecosystem of an artificial reef zone in the Yellow Sea	This study evaluates the ecosystem structure and function of the nearshore reefs in the Lidao coastal ecosystem of northern China, a region of intensive kelp aquaculture, and fisheries enhancements, including the deployment of artificial reefs and release of cultured marine species. An Ecopath model, with 20 functional groups representing 81 species, was developed for a representative area in the…	https://www.scopus.com/inward/record.uri?eid=2-s2.0-84991570880&doi=10.1016%2fj.ecss.2016.08.021&partnerID=40&md5=1d257b937f81345217599580f73f386a	Estuarine, Coastal and Shelf Science	2016	ARTICLE	182	10.1016/j.ecss.2016.08.021	algal culture; artificial reef; ecosystem function; environmental impact; fish culture; fishery; functional group; kelp forest; marine ecosystem; mass balance; primary production; trophic structure; water column, China; Pacific Ocean; Yellow Sea, algae; Apostichopus japonicus; Asterias amurensis; Echinodermata; Echinoidea; Haliotidae; Haliotis discus hannai; Holothuroidea; Invertebrata; Pisces; S…	scopus	/	/	16_08_21								Out Outcomes	no	02/02/2022	L-A	Out Outcomes - no ES	no
5261	Garcia-Lorenzo, I and Varela-Lafuente, MM month = sep,	GOVERNANCE INTERACTIONS IN THE SMALL SCALE FISHERIES OF GALICIA: PERCEPTIONS AND DYNAMICS IN THE FISHERMEN'S FRATERNITIES	Small-scale fisheries have specific dynamics in the relationships between resource systems, governance systems and actors. In Galicia, this reality has a central point in the organization of fishermen and shell fishermen in the so-called Cofradias, associative entities with administrative recognition and participation in the fishery resources management. These organisations have a public-private …	NA	ESTUDIOS DE ECONOMIA APLICADA	2019	article	37	NA	ECOLOGICAL-SYSTEM FRAMEWORK, small-scale fisheries, ROBUSTNESS, cofradias, COFRADIAS, FISHING RIGHTS, governance interactions, socio ecological system	wos	/	/	16_08_21		Espanish		Out language (not english)	No	44472	Sylvie					Out language	No
2247	Cardinale, M and Bartolino, V and Llope, M and Maiorano, L and Skold, M and Hagberg, J month = sep,	Historical spatial baselines in conservation and management of marine resources	Increased knowledge on the spatial distribution of marine resources is crucial for the implementation of a true ecosystem approach to management and the conservation of marine organisms. For exploited fish species characterized by aggregation behaviour during spawning time, the identification and tracking of spawning areas is essential for a correct assessment of their productivity and population…	NA	FISH AND FISHERIES	2011	article	12	10.1111/j.1467-2979.2010.00393.x	FISHERIES MANAGEMENT, management, COD GADUS-MORHUA, Conservation, POPULATIONS, KATTEGAT, NORTH-SEA PLAICE, spatial distribution, FISH COMMUNITY, ATLANTIC COD, SKAGERRAK, PLAICE PLEURONECTES-PLATESSA, STOCK DYNAMICS, historical data, plaice	wos	/	/	16_08_21									no	02/02/2022	L-A	Out Outcomes - no ES	no
23474	Eriksson, H. and Byrne, M.	The sea cucumber fishery in Australia's Great Barrier Reef Marine Park follows global patterns of serial exploitation	Tropical sea cucumber fisheries follow a predictable pattern of serial depletion. Overfishing is exacerbated in developing countries where management systems lack capacity to control large numbers of fishers influenced by poverty. In contrast, the tropical sea cucumber fishery in Australia's World Heritage listed Great Barrier Reef Marine Park (GBRMP) is operating in a developed high-income count…	https://www.scopus.com/inward/record.uri?eid=2-s2.0-84926420546&doi=10.1111%2ffaf.12059&partnerID=40&md5=8e9bcb0b8c57ca9803c73bcdb8b3b292	Fish and Fisheries	2015	ARTICLE	16	10.1111/faf.12059	Actinopyga; Anthozoa; Holothuria whitmaei; Holothuroidea; Invertebrata; Stichopus	scopus	/	/	16_08_21								Out outcomes - no values	no	02/02/2022	L-A	Out Outcome - no values	no
31133	Mcclanahan, T. and Allison, E.H. and Cinner, J.E.	Managing fisheries for human and food security	We evaluate the current status of the global marine fisheries using the frameworks of conflict, food security and vulnerability. Existing trends suggest that there is likely to be greater food insecurity and fisheries conflicts due to issues such as: declining fishery resources; a North-SOuth divide in investment; changing consumption patterns; increasing reliance on fishery resources for coastal…	https://www.scopus.com/inward/record.uri?eid=2-s2.0-84923105343&doi=10.1111%2ffaf.12045&partnerID=40&md5=90526ac2a3b8c27e82ad67e60831e2a0	Fish and Fisheries	2015	ARTICLE	16	10.1111/faf.12045	NA	scopus	/	/	16_08_21								Out outcomes - no values	no	02/02/2022	L-A	Out Outcome - no values	no
31300	Mcowen, C.J. and Cheung, W.W.L. and Rykaczewski, R.R. and Watson, R.A. and Wood, L.J.	Is fisheries production within Large Marine Ecosystems determined by bottom-up or top-down forcing?	Understanding the mechanisms driving fisheries production is essential if we are to accurately predict changes under climate change and exploit fish stocks in a sustainable manner. Traditionally, studies have sought to distinguish between the two most prominent drivers, 'bottom-up' (resource driven) and 'top-down' (consumer driven); however, this dichotomy is increasingly proving to be artificial…	https://www.scopus.com/inward/record.uri?eid=2-s2.0-84944515582&doi=10.1111%2ffaf.12082&partnerID=40&md5=b8d6c41a1e6dc0bc12cc713c38bc24a4	Fish and Fisheries	2015	ARTICLE	16	10.1111/faf.12082	biological oceanography; bottom-up control; chemical oceanography; climate forcing; commercial activity; exploitation; fishery management; fishery production; fishing effort; marine ecosystem; overfishing; top-down control	scopus	/	/	16_08_21								Out outcomes - no values	no	02/02/2022	L-A	Out Outcome - no values	no
35956	Sadovy, Y.	Trouble on the reef: The imperative for managing vulnerable and valuable fisheries	Reef fishes are significant socially, nutritionally and economically, yet biologically they are vulnerable to both over-exploitation and degradation of their habitat. Their importance in the tropics for living conditions, human health, food security and economic development is enormous, with millions of people and hundreds of thousands of communities directly dependent, and many more indirectly s…	https://www.scopus.com/inward/record.uri?eid=2-s2.0-29144487259&doi=10.1111%2fj.1467-2979.2005.00186.x&partnerID=40&md5=82aeb58104c6c3676b0b4bb1f2894704	Fish and Fisheries	2005	ARTICLE	6	10.1111/j.1467-2979.2005.00186.x	biodiversity; conservation management; endangered species; reef; species conservation, Anthozoa; Pisces	scopus	/	/	16_08_21								Out review	no	02/02/2022	L-A	Out review	no
36886	Sherley, R.B. and Ladd-Jones, H. and Garthe, S. and Stevenson, O. and Votier, S.C.	Scavenger communities and fisheries waste: North Sea discards support 3 million seabirds, 2 million fewer than in 1990	Every year fisheries discard >10 million tonnes of fish. This provides a bounty for scavengers, yet the ecological impact of discarding is understudied. Seabirds are the best-studied discard scavengers and fisheries have shaped their movement ecology, demography and community structure. However, we know little abOut the number of scavenging seabirds that discards support, how this varies over tim…	https://www.scopus.com/inward/record.uri?eid=2-s2.0-85074824232&doi=10.1111%2ffaf.12422&partnerID=40&md5=34bae369a5d14fb1ceefac9673450e5d	Fish and Fisheries	2020	ARTICLE	21	10.1111/faf.12422	bioenergetics; buffering; community structure; demography; ecological impact; fishery; numerical model; scavenger; seabird, Atlantic Ocean; North Sea, Aves	scopus	/	/	16_08_21								Out Outcomes	no	02/02/2022	L-A	Out Outcomes - no ES	no
37745	Stockner, J.G. and Rydin, E. and Hyenstrand, P.	Cultural oligotrophication: Causes and consequences for fisheries resources	Research on the impacts and processes of eutrophication has dominated limnological research for several decades, and it is only recently that implications of nutrient removal and declining ecosystem production (oligotrophication) on fisheries and food chains have been reported. To many persons, oligotrophication is synonymous with \clean\" water and aesthetic improvements, but to others, it often…	https://www.scopus.com/inward/record.uri?eid=2-s2.0-0034178975&doi=10.1577%2f1548-8446%282000%29025%3c0007%3aCO%3e2.0.CO%3b2&partnerID=40&md5=048780f821e6be1a9f65c67d916a74ed	Fisheries	2000	ARTICLE	25	10.1577/1548-8446(2000)025<0007:CO>2.0.CO;2	NA	scopus	/	/	16_08_21								Out outcomes - no values	no	02/02/2022	L-A	Out Outcome - no values	no
5812	Greiner, R and Franklin, DC and Gregg, D month = apr,	Towards an improved understanding of angler tourism in northern Australia	A human dimensions investigation into tourist anglers in a coastal recreational fishing hotspot in northern Australia is presented. Tourist anglers target one species, javelin grunter, Pomadasys kaakan (Cuvier), raising concerns abOut the sustainability of the fishery. Data from a survey of 427 tourist angling parties that fished in the coastal water off Karumba (Queensland) were analysed. Explor…	NA	FISHERIES MANAGEMENT AND ECOLOGY	2013	article	20	10.1111/fme.12004	IMPACTS, FISHERIES MANAGEMENT, BEHAVIOR, regulation, human dimensions, HARVEST, VISITORS, REGULATIONS, recreational fishing, motivation, \grunter hunters', consumptive use, Pomadasys kaakan"	wos	/	/	16_08_21								Out outcomes - no values	no	02/02/2022	L-A	Out Outcome - no values	no
6298	Hart, AR and Fay, G month = may,	Applying tree analysis to assess combinations of Ecosystem-Based Fisheries Management actions in Management Strategy Evaluation	There is growing need to evaluate the performance of possible Ecosystem-Based Fisheries Management (EBFM) procedures to develop feasible operational alternatives to single species management. We used Management Strategy Evaluation (MSE) to examine consequences of implementing combinations of three EBFM actions and used tree analysis to assess drivers of management performance. We used a multi-spe…	NA	FISHERIES RESEARCH	2020	article	225	10.1016/j.fishres.2019.105466	INDICATORS, FRAMEWORK, COMMUNITY, UNCERTAINTY, SEA, Trade-offs, MECHANISMS, FISHING IMPACTS, MULTISPECIES FISHERIES, STOCK ASSESSMENT, Multi-species, PRODUCTION MODELS, Management Strategy Evaluation, Ecosystem-Based Fisheries Management, MSE, Regression trees	wos	/	/	16_08_21				Out expo (no change)	no	44608	Sylvie			01/02/2022	L-A	Out comparator	no
7974	Knight, BR and Jiang, WM month = sep,	Assessing primary production constraints in New Zealand fisheries	We investigate the use of an energetically based fishing pressure index (FPI) as a rapid assessment tool to investigate harvests of fishing stocks in relation to energetic limits in New Zealand's (NZ) exclusive economic zone (EEZ). Calculation of the FPI is undertaken by comparing satellite-derived spatial estimates of net primary production (NPP) with estimates of primary production required to …	NA	FISHERIES RESEARCH	2009	article	100	10.1016/j.fishres.2009.06.001	BIOMASS, OCEAN, PHYTOPLANKTON, MODEL, DYNAMICS, Sustainability, ECONOMICS, PHOTOSYNTHESIS, Management, FOOD WEBS, PACIFIC, Net primary production, Primary production required, OVEREXPLOITATION, Rapid assessment, Tool	wos	/	/	16_08_21								Out Outcomes	no	01/02/2022	L-A	Out Outcomes - no ES	no
8041	Kolody, DS and Eveson, JP and Preece, AL and Davies, CR and Hillary, RM month = sep,	Recruitment in tuna RFMO stock assessment and management: A review of current approaches and challenges	We review recent approaches and challenges in monitoring and estimating recruitment for the main commercial tuna species managed under the auspices of the five tuna Regional Fisheries Management Organizations (tRFMOs), including: (i) the stock assessment and management context, (ii) fisheries-independent recruitment monitoring successes, failures and future options, (iii) recruitment estimation m…	NA	FISHERIES RESEARCH	2019	article	217	10.1016/j.fishres.2018.11.031	LIFE-HISTORY, FISHERIES, GULF-OF-MEXICO, PACIFIC-OCEAN, ATLANTIC, BLUEFIN TUNA, Management strategy evaluation, YELLOWFIN TUNA, Stock assessment, AERIAL SURVEYS, Fisheries recruitment, FLOUNDERING ATTEMPT, THUNNUS-THYNNUS LARVAE, tuna RFMOs	wos	/	/	16_08_21								Out Outcomes	no	01/02/2022	L-A	Out Outcomes - no ES	no
14328	Smallwood, CB and Beckley, LE month = aug,	Spatial distribution and zoning compliance of recreational fishing in Ningaloo Marine Park, north-western Australia	Recreational fishing is often permitted in multiple-use marine parks and, to ensure a balance with biodiversity conservation, sanctuary (no-take) zones are frequently demarcated. However, compliance with such measures is rarely quantified. Aerial and land-based coastal observation surveys were conducted within Ningaloo Marine Park, north-western Australia, with the aim of identifying the spatio-t…	NA	FISHERIES RESEARCH	2012	article	125	10.1016/j.fishres.2012.01.019	CONSERVATION, IMPACTS, MANAGEMENT, PATTERNS, GREAT-BARRIER-REEF, RESERVES, TOURISM, FISHERY, Marine protected area, PROTECTED AREA, CATCH-AND-RELEASE, Aerial survey, Land-based coastal survey	wos	/	/	16_08_21				Out expo (no change)	no	44608	Sylvie			01/02/2022	L-A	Out comparator	no
19703	Boyle, P.R. and Pierce, G.J.	Fishery biology of northeast Atlantic squid: an overview	The aims of this project were to improve understanding of the basic life-cycle biology, stock structure, trophic interactions and fisheries exploitation of northeast Atlantic squid, in particular the loliginids Loligo forbesi and Loligo vulgaris. Multivariate analysis of morphometric data and isozyme electrophoresis shows that L. forbesi populations from the coast of mainland Europe are fairly ho…	https://www.scopus.com/inward/record.uri?eid=2-s2.0-3543135619&doi=10.1016%2f0165-7836%2894%2990093-0&partnerID=40&md5=e9577afa1e90eac334b7631438d31666	Fisheries Research	1994	ARTICLE	21	10.1016/0165-7836(94)90093-0	NA	scopus	/	/	16_08_21								Out outcomes - no values	no	01/02/2022	L-A	Out Outcome - no values	no
3832	Dineshbabu, AP and Thomas, S and Salian, S	Impact of Trawling in Indian Waters - A Review	Trawling which is the highest contributor to the marine fishery in India has undergone sea change as a fishing technique and fishing pattern. During recent years, the reduction of catch per unit effort from existing fishing grounds led to various modifications in trawl net design and trawling operations, which has resulted in increase in fish production. Impacts of trawling in Indian waters have …	NA	FISHERY TECHNOLOGY	2016	article	53	NA	biodiversity, FISHERY, BYCATCH, vulnerable marine ecosystems, spatial analysis, APPRAISAL, bycatch and discards, Impact of trawling, INSHORE WATERS, trawl footprint, VERAVAL COAST	wos	/	/	16_08_21									no	01/02/2022	L-A	Out Outcome - no values	no
32299	Mutalipassi, M. and Esposito, R. and Ruocco, N. and Viel, T. and Costantini, M. and Zupo, V.	Bioactive compounds of nutraceutical values from fishery and aquaculture discards	Seafood by-products, produced by a range of different organisms, such as fishes, shellfishes, squids, and bivalves, are usually discarded as wastes, despite their possible use for innovative formulations of functional foods. Considering that wastesâ€ of industrial processing represent up to 75% of the whole organisms, the loss of profit may be coupled with the loss of ecological sustainability, …	https://www.scopus.com/inward/record.uri?eid=2-s2.0-85109293216&doi=10.3390%2ffoods10071495&partnerID=40&md5=8614872dae3cec88fd35bc8637304fcc	Foods	2021	ARTICLE	10	10.3390/foods10071495	NA	scopus	/	/	16_08_21								Out outcomes - no values	no	01/02/2022	L-A	Out Outcome - no values	no
36544	Schulz, K. and Voigt, K. and Beusch, C. and Almeida-Cortez, J.S. and Kowarik, I. and Walz, A. and Cierjacks, A.	Grazing deteriorates the soil carbon stocks of Caatinga forest ecosystems in Brazil	Grazing by domestic ungulates can have substantial impacts on forests in arid and semi-arid regions, possibly including severe loss of carbon from the soil. Predicting net livestock impacts on soil organic carbon stocks remains challenging, however, due to the dependence on animal loads and on soil and environmental parameters. The objective of this study was to better understand grazing effects …	https://www.scopus.com/inward/record.uri?eid=2-s2.0-84958964563&doi=10.1016%2fj.foreco.2016.02.011&partnerID=40&md5=987d10331cee7f952ce3ccf63bf7e3a5	Forest Ecology and Management	2016	ARTICLE	367	10.1016/j.foreco.2016.02.011	Agriculture; Degradation; Ecology; Ecosystems; Forestry; Organic carbon; Plants (botany); Reservoirs (water); Sea level, Above ground biomass; Arid and semi-arid regions; Carbon cycles; Desertification; Environmental parameter; Livestock; Semi arid; Soil organic Carbon stocks, Soils, aboveground biomass; caatinga; carbon sequestration; cattle; desertification; goat; grazing; livestock; physicoche…	scopus	/	/	16_08_21								Out population	no	01/02/2022	L-A	Out population	no
27520	Jimenez, E. and Vega, J.A. and FernÃ¡ndez, C. and Fonturbel, T.	Is pre-commercial thinning compatible with carbon sequestration? A case study in a maritime pine stand in northwestern Spain	The mid-term effects on carbon sequestration of two consecutive pre-commercial thinnings with different intensities were analysed in a heavily stocked Pinus pinaster Ait. stand in northwestern Spain. Thinning was carried Out 5 and 8 years after seedling establishment. Intense thinning reduced the initial sapling density by 92 per cent after the first treatment and by 87 per cent after the second;…	https://www.scopus.com/inward/record.uri?eid=2-s2.0-79954449747&doi=10.1093%2fforestry%2fcpr002&partnerID=40&md5=e61835e8389cb6065a575c6b456a0271	Forestry	2011	ARTICLE	84	10.1093/forestry/cpr002	biomass; carbon sequestration; commercial species; commercialization; coniferous tree; population density; sapling; seedling establishment; stand structure; thinning, Spain, Pinus pinaster	scopus	/	/	16_08_21								Out population	no	01/02/2022	L-A	Out population	no
17232	Zheng, XW and Guo, JM and Song, WM and Feng, JX and Lin, GH month = dec,	Methane Emission from Mangrove Wetland Soils Is Marginal but Can Be Stimulated Significantly by Anthropogenic Activities	Mangrove wetland soils have been considered as important sources for atmospheric CH4, but the magnitude of CH4 efflux in mangrove wetlands and its relative contribution to climate warming compared to CO2 efflux remains controversial. In this study, we measured both CH4 and CO2 effluxes from mangrove soils during low or no tide periods at three tidal zones of two mangrove ecosystems in SOutheaster…	NA	FORESTS	2018	article	9	10.3390/f9120738	COASTAL WETLANDS, CARBON SEQUESTRATION, FORESTS, BAY, coastal wetlands, SEDIMENTS, NITROUS-OXIDE, GREENHOUSE-GAS FLUXES, NATURAL WETLANDS, NE COAST, greenhouse gas emission, soil respiration, TROPICAL MANGROVE, anthropogenic effect	wos	/	/	16_08_21									no	01/02/2022	L-A	Out Outcome - no values	no
1125	Belgrano, A and Novaglio, C and Svedang, H and Villasante, S and Melian, CJ and Blenckner, T and Bergstrom, U and Bryhn, A and Bergstrom, L and Bartolino, V and Skold, M and Tomczak, M and Wikstrom, SA and Hansen, AS and Linke, S and Emmerson, R and Morf, A and Tonnesson, K month = apr,	Mapping and Evaluating Marine Protected Areas and Ecosystem Services: A Transdisciplinary Delphi Forecasting Process Framework	Marine Protected Areas (MPAs) are an important tool for management and conservation and play an increasingly recognised role in societal and human well-being. However, the assessment of MPAs often lacks a simultaneous consideration of ecological and socio-economic Outcomes, and this can lead to misconceptions on the effectiveness of MPAs. In this perspective, we present a transdisciplinary approa…	NA	FRONTIERS IN ECOLOGY AND EVOLUTION	2021	article	9	10.3389/fevo.2021.652492	biodiversity, BIODIVERSITY, MANAGEMENT, fisheries, SPECIES-DIVERSITY, MODEL, DYNAMICS, SYSTEM, Outcomes, ecosystem-based management, blue economy, human well-being, KATTEGAT, LAST CENTURY, socio-ecological systems, surveys	wos	article of reference	/	16_08_21		English	to change !	Out Outcomes	no	44536	Sylvie					Out Outcomes - no ES	no
22299	De Battisti, D. and Fowler, M.S. and Jenkins, S.R. and Skov, M.W. and Rossi, M. and Bouma, T.J. and Neyland, P.J. and Griffin, J.N.	Intraspecific root trait variability along environmental gradients affects salt marsh resistance to lateral erosion	Recent studies in salt marshes have demonstrated the role of plant roots in sediment stabilisation, and hence the importance of marshes in providing coastal protection. However, the relative role of root traits and environmental factors in controlling sediment stability, and how intraspecific variability of root traits vary within and among marshes, remain poorly understood. In this study, we inv…	https://www.scopus.com/inward/record.uri?eid=2-s2.0-85066783532&doi=10.3389%2ffevo.2019.150&partnerID=40&md5=08ac77182b39b69b11559e1a7b7719ef	Frontiers in Ecology and Evolution	2019	ARTICLE	7	10.3389/fevo.2019.150	NA	scopus	/	/	16_08_21									no	01/02/2022	L-A	Out Outcome - no values	no
28456	Koch, E.W. and Barbier, E.B. and Silliman, B.R. and Reed, D.J. and Perillo, G.M.E. and Hacker, S.D. and Granek, E.F. and Primavera, J.H. and Muthiga, N. and Polasky, S. and Halpern, B.S. and Kennedy, C.J. and Kappel, C.V. and Wolanski, E.	Non-linearity in ecosystem services: Temporal and spatial variability in coastal protection	Natural processes tend to vary over time and space, as well as between species. The ecosystem services these natural processes provide are therefore also highly variable. It is often assumed that ecosystem services are provided linearly (unvaryingly, at a steady rate), but natural processes are characterized by thresholds and limiting functions. In this paper, we describe the variability observed…	https://www.scopus.com/inward/record.uri?eid=2-s2.0-59849116687&doi=10.1890%2f080126&partnerID=40&md5=1ea86ac3d9961dcf022989993987c4ba	Frontiers in Ecology and the Environment	2009	ARTICLE	7	10.1890/080126	coastal protection; ecosystem service; spatial variation; temporal variation; valuation; wave attenuation, Anthozoa; Rhizophoraceae; Anthozoa; Rhizophoraceae	scopus	/	/	16_08_21									no	01/02/2022	L-A	Out review	no
33602	Palumbi, S.R. and Sandifer, P.A. and Allan, J.D. and Beck, M.W. and Fautin, D.G. and Fogarty, M.J. and Halpera, B.S. and Incze, L.S. and Leong, J.-A. and Norse, E. and Stachowicz, J.J. and Wall, D.H.	Managing for ocean biodiversity to sustain marine ecosystem services	Managing a complex ecosystem to balance delivery of all of its services is at the heart of ecosystem-based management. But how can this balance be accomplished amidst the conflicting demands of stakeholders, managers, and policy makers? In marine ecosystems, several common ecological mechanisms link biodiversity to ecosystem functioning and to a complex of essential services. As a result, the eff…	https://www.scopus.com/inward/record.uri?eid=2-s2.0-69249142313&doi=10.1890%2f070135&partnerID=40&md5=3e6399a8729558ed71100e059d6dd2ad	Frontiers in Ecology and the Environment	2009	ARTICLE	7	10.1890/070135	anthropogenic effect; biodiversity; ecosystem dynamics; ecosystem function; ecosystem management; ecosystem service; human activity; marine ecosystem; nature conservation; species diversity; water quality	scopus	article of reference	/	16_08_21		English						Out outcomes - no values	no	01/02/2022	L-A	Out Outcome - no values	no
27947	Karstens, S. and InÃ¡cio, M. and Schernewski, G.	Expert-based evaluation of ecosystem service provision in coastal reed wetlands under different management regimes	A characteristic feature of lagoons and estuaries along the Baltic Sea is the dominance of reed (Phragmites australis) along their coasts. Reed wetlands are ecologically valuable ecosystems and play an important role for nutrient and matter cycling as well as for biodiversity. They provide a broad spectrum of ecosystem services and have been utilized by humans already for centuries. We assess the…	https://www.scopus.com/inward/record.uri?eid=2-s2.0-85066813200&doi=10.3389%2ffenvs.2019.00063&partnerID=40&md5=9488d44fdd1c4d56763a9ad15428f1bb	Frontiers in Environmental Science	2019	ARTICLE	7	10.3389/fenvs.2019.00063	NA	scopus	/	/	16_08_21									no	01/02/2022	L-A	Out population	no
2446	Cavanagh, RD and Melbourne-Thomas, J and Grant, SM and Barnes, DKA and Hughes, KA and Halfter, S and Meredith, MP and Murphy, EJ and Trebilco, R and Hill, SL month = jun,	Future Risk for SOuthern Ocean Ecosystem Services Under Climate Change (vol 7, 615214, 2021)	NA	NA	FRONTIERS IN MARINE SCIENCE	2021	article	8	10.3389/fmars.2021.707934	ecosystem services, climate change, Antarctic krill, Antarctic tourism, Antarctic Treaty System, blue carbon, IPCC (Intergovernmental Panel on Climate Change), SOuthern Ocean	wos	/	/	16_08_21								Out outcomes - no values	no	01/02/2022	L-A	Out Outcome - no values	no
7357	Jin, P and Hutchins, DA and Gao, KS month = oct,	The Impacts of Ocean Acidification on Marine Food Quality and Its Potential Food Chain Consequences	Dissolution of anthropogenic CO2 into the oceans results in ocean acidification (OA), altering marine chemistry with consequences for primary, secondary, and tertiary food web producers. Here we examine how OA could affect the food quality of primary producers and subsequent trophic transfer to second and tertiary producers. Changes in food quality induced by OA are often related to secondary met…	NA	FRONTIERS IN MARINE SCIENCE	2020	article	7	10.3389/fmars.2020.543979	CARBON, GROWTH, COMMUNITY, RESPONSES, PHYTOPLANKTON, CO2, PLANKTON, ocean acidification, PH, SPECIES COMPOSITION, fatty acids, PARAMETERS, food quality, primary producers, secondary producers, trophic transfer	wos	/	/	16_08_21								Out outcomes - no values	no	01/02/2022	L-A	Out Outcome - no values	no
18127	Armstrong, C.W. and Vondolia, G.K. and Foley, N.S. and Henry, L.-A. and Needham, K. and Ressurreicao, A.M.	Expert assessment of risks posed by climate change and anthropogenic activities to ecosystem services in the deep North Atlantic	Sustainable development of the ocean is a central policy objective in Europe through the Blue Growth Strategy and globally through parties to the Convention on Biological Diversity. Achieving sustainable exploitation of deep sea resources is challenged by the huge uncertainty around the many risks posed by human activities on these remote ecosystems and the goods and services they provide.We used…	https://www.scopus.com/inward/record.uri?eid=2-s2.0-85065452115&doi=10.3389%2ffmars.2019.00158&partnerID=40&md5=2d4e244f610824f04ed8f9a83443e51c	Frontiers in Marine Science	2019	ARTICLE	6	10.3389/fmars.2019.00158	NA	scopus	/	/	16_08_21								Out outcomes - no values	no	01/02/2022	L-A	Out Outcome - no values	no
21409	Coghlan, A.R. and White, R. and Dawson, T.P. and Irving, R.A. and Zeller, D. and Palomares, M.L.D.	Reconstructed marine fisheries catches at a Remote Island Group: Pitcairn Islands (1950-2014)	The remote Pitcairn Island Group in the SOuth Pacific was designated one of the world's largest marine reserves in 2016, encompassing some of the few remaining near-pristine areas within EEZ boundaries. Pitcairn's domestic fisheries are small-scale, and consist mainly of subsistence (non-commercial) and limited artisanal (commercial) catches. There is no locally-based industrial (large-scale comm…	https://www.scopus.com/inward/record.uri?eid=2-s2.0-85037643038&doi=10.3389%2ffmars.2017.00320&partnerID=40&md5=730819427e947e3b436a061035057413	Frontiers in Marine Science	2017	ARTICLE	4	10.3389/fmars.2017.00320	NA	scopus	/	/	16_08_21								Out outcomes - no values	no	01/02/2022	L-A	Out Outcome - no values	no
21431	Cole, S.G. and Moksnes, P.-O.	Valuing multiple eelgrass ecosystem services in sweden: Fish production and uptake of carbon and nitrogen	Valuing nature's benefits in monetary terms is necessary for policy-makers facing trade-offs in how to spend limited financial resources on environmental protection. We provide information to assess trade-offs associated with the management of seagrass beds, which provide a number of ecosystem services, but are presently impacted by many stressors. We develop an interdisciplinary framework for va…	https://www.scopus.com/inward/record.uri?eid=2-s2.0-85008716315&doi=10.3389%2ffmars.2015.00121&partnerID=40&md5=4e1b120f2a854e1a2d91ce5fbdf1a373	Frontiers in Marine Science	2016	ARTICLE	2	10.3389/fmars.2015.00121	NA	scopus	/	/	16_08_21								Out oomp	no	01/02/2022	L-A	Out comparator	no
24434	Fumagalli, M. and Guerra, M. and Brough, T. and Carome, W. and Constantine, R. and Higham, J. and Rayment, W. and Slooten, E. and Stockin, K. and Dawson, S.	Looking Back to Move Forward: Lessons From Three Decades of Research and Management of Cetacean Tourism in New Zealand	Cetacean tourism in Aotearoa New Zealand is now over 30 years old and has experienced substantial growth in visitor numbers and operations. The industry is remarkably diverse, targeting several dolphin and whale species, and encompassing varied habitats in coastal waters, fiords and submarine canyons. The knowledge and experience collected over these past 30 years has both advanced the global und…	https://www.scopus.com/inward/record.uri?eid=2-s2.0-85101937595&doi=10.3389%2ffmars.2021.624448&partnerID=40&md5=8bf506dbf3cc05da6822e1ec3d76d3b5	Frontiers in Marine Science	2021	ARTICLE	8	10.3389/fmars.2021.624448	NA	scopus	/	/	16_08_21								Out outcomes - no values	no	01/02/2022	L-A	Out Outcome - no values	no
29717	LillebÃ¸, A.I. and Willaert, T. and Garcia-Alegre, A.G. and Queiroga, H. and Cunha e SÃ¡, M.A.	Measuring vulnerability of marine and coastal habitats' potential to deliver ecosystem services: Complex Atlantic region as case study	The main objective of this work is to promote Ecosystem Based Management (EBM) using a complex Atlantic region to demonstrate how InVEST model tool and associated methods can be applied to calculate benthic habitats cumulative risk and create a vulnerability index of the potential of these habitats to deliver ecosystem services (ES). The study area, in the Western-Atlantic coast of Portugal, incl…	https://www.scopus.com/inward/record.uri?eid=2-s2.0-85065446699&doi=10.3389%2ffmars.2019.00199&partnerID=40&md5=cec8e4052e7dff040f1a8aa9014ad2e2	Frontiers in Marine Science	2019	ARTICLE	6	10.3389/fmars.2019.00199	NA	scopus	/	/	16_08_21				Out Outcomes (no ES values)	no	44608	Sylvie			01/02/2022	L-A	Out Outcome - no values	no
30758	Marcos, C. and DÃ­az, D. and Fietz, K. and Forcada, A. and Ford, A. and GarcÃ­a-Charton, J.A. and GoÃ±i, R. and Lenfant, P. and Mallol, S. and Mouillot, D. and Perez-Marcos, M. and Puebla, O. and Manel, S. and Perez-Ruzafa, A.	Reviewing the Ecosystem Services, Societal Goods, and Benefits of Marine Protected Areas	Marine protected areas (MPAs) are globally important environmental management tools that provide protection from the effects of human exploitation and activities, supporting the conservation of marine biological diversity, habitats, ecosystems and the processes they host, as well as resources in a broad sense. Consequently, they are also expected to manage and enhance marine ecosystem services an…	https://www.scopus.com/inward/record.uri?eid=2-s2.0-85108223321&doi=10.3389%2ffmars.2021.613819&partnerID=40&md5=999f3a5acbd35e8d52c559b2399e9c62	Frontiers in Marine Science	2021	ARTICLE	8	10.3389/fmars.2021.613819	NA	scopus	article of reference	/	16_08_21		English			yes	44608	Sylvie			01/02/2022	L-A	Out review	no
37895	Sumaila, U.R. and Tai, T.C.	End Overfishing and Increase the Resilience of the Ocean to Climate Change	Marine fish stocks and the ecosystems they inhabit are in decline in many parts of our ocean, including in some European waters, because of overfishing and the ecosystem effect of fishing in general. Simultaneously, climate change is disrupting the physics, chemistry and ecology of the ocean, with significant consequences on the life it holds. While the positive effects of mitigating climate chan…	https://www.scopus.com/inward/record.uri?eid=2-s2.0-85088806169&doi=10.3389%2ffmars.2020.00523&partnerID=40&md5=c314317a76804c91aba58569a1992783	Frontiers in Marine Science	2020	ARTICLE	7	10.3389/fmars.2020.00523	NA	scopus	/	/	16_08_21								Out outcomes - no values	no	31/01/2022	L-A	Out Outcome - no values	no
18279	Atwood, T.B. and Hammill, E.	The importance of marine predators in the provisioning of ecosystem services by coastal plant communities	Food web theory predicts that current global declines in marine predators could generate unwanted consequences for many marine ecosystems. In coastal plant communities (kelp, seagrass, mangroves, and salt marsh), several studies have documented the far-reaching effects of changing predator populations. Across coastal ecosystems, the loss of marine predators appears to negatively affect coastal pl…	https://www.scopus.com/inward/record.uri?eid=2-s2.0-85054498844&doi=10.3389%2ffpls.2018.01289&partnerID=40&md5=f5db9223aede8a5a59557726e7d70040	Frontiers in Plant Science	2018	ARTICLE	9	10.3389/fpls.2018.01289	NA	scopus	/	/	16_08_21								Out outcomes - no values	no	31/01/2022	L-A	Out Outcome - no values	no
41604	P Leenhardt, N Low, N Pascal, F Micheli, ...	The role of marine protected areas in providing ecosystem services	date exploring these relationships and defining and quantifying functional traits and attributes of marine communities and services (eg, herbivory and maintenance of corals, predatory control of invasive species, recruitment and recovery potential, coastal protection, fisheries	https://www.sciencedirect.com/science/article/pii/B9780124170155000098	functional biodiversity	2015	/	/	/	/	googlescholar	article of reference	/	16_08_21		English						Out outcomes - no values	no	31/01/2022	L-A	Out Outcome - no values	no
40421	Woodhead, A.J. and Hicks, C.C. and NorstrÃ¶m, A.V. and Williams, G.J. and Graham, N.A.J.	Coral reef ecosystem services in the Anthropocene	Coral reefs underpin a range of ecosystem goods and services that contribute to the well-being of millions of people. However, tropical coral reefs in the Anthropocene are likely to be functionally different from reefs in the past. In this perspective piece, we ask, what does the Anthropocene mean for the provision of ecosystem services from coral reefs? First, we provide examples of the provisio…	https://www.scopus.com/inward/record.uri?eid=2-s2.0-85066075159&doi=10.1111%2f1365-2435.13331&partnerID=40&md5=1934f6e0c899929010e1d72aefb92839	Functional Ecology	2019	ARTICLE	33	10.1111/1365-2435.13331	Anthropocene; coral reef; ecosystem function; ecosystem service; holistic approach; service provision; uncertainty analysis, Anthozoa	scopus	/	/	16_08_21								Out outcomes - no values	no	31/01/2022	L-A	Out Outcome - no values	no
38389	Thomas, K. and Thanopoulos, R. and KnÃ¼pffer, H. and Bebeli, P.J.	Plant genetic resources in a touristic island: The case of Lefkada (Ionian Islands, Greece)	Lefkada is one of the islands of the Ionian Sea and disposes interesting biodiversity both in crop landraces and in wild relatives. It is also one of the most famous touristic attractions in the Eastern Mediterranean basin, thus traditional agriculture is under great pressure from tourism. Nevertheless, Lefkada's mountainous relief has apparently preserved some diversity of landraces in upland vi…	https://www.scopus.com/inward/record.uri?eid=2-s2.0-84890237358&doi=10.1007%2fs10722-013-0011-3&partnerID=40&md5=5484256ea0e29bf70a210e6ffb68178a	Genetic Resources and Crop Evolution	2013	ARTICLE	60	10.1007/s10722-013-0011-3	anthropogenic effect; biodiversity; genetic resource; habitat management; spatiotemporal analysis; tourist destination; traditional agriculture; upland region; wild population, Aegean Islands; Greece; Ionian Islands; Lefkada; Mediterranean Sea; Mediterranean Sea (East)	scopus	/	/	16_08_21								Out population	no	31/01/2022	L-A	Out population	no
31529	Meyer, K.M. and Ridgwell, A. and Payne, J.L.	The influence of the biological pump on ocean chemistry: Implications for long-term trends in marine redox chemistry, the global carbon cycle, and marine animal ecosystems	The net export of organic matter from the surface ocean and its respiration at depth create vertical gradients in nutrient and oxygen availability that play a primary role in structuring marine ecosystems. Changes in the properties of this 'biological pump' have been hypothesized to account for important shifts in marine ecosystem structure, including the Cambrian explosion. However, the influenc…	https://www.scopus.com/inward/record.uri?eid=2-s2.0-84959261431&doi=10.1111%2fgbi.12176&partnerID=40&md5=c69ddce611e2840bc1f81f2d3600c513	Geobiology	2016	ARTICLE	14	10.1111/gbi.12176	biogeochemistry; Cambrian; carbon cycle; concentration (composition); global change; long-term change; marine ecosystem; nutrient cycling; organic matter; Paleozoic; redox conditions; source-sink dynamics; three-dimensional modeling, Animalia, sea water, animal; aquatic species; carbon cycle; chemistry; ecosystem; oxidation reduction reaction; physiology; theoretical model; time factor, Animals; …	scopus	/	/	16_08_21								Out Outcomes	no	31/01/2022	L-A	Out Outcomes - no ES	no
30442	MacKenzie, F.T. and Andersson, A.J.	Geochemical perspectives: The marine carbon system and ocean acidification during phanerozoic time	The global CO2-carbonic acid-carbonate system of seawater, although certainly a well-researched topic of interest in the past, has risen to the fore in recent years because of the environmental issue of ocean acidification (often simply termed OA). Despite much previous research, there remain pressing questions abOut how this most important chemical system of seawater operated at the various time…	https://www.scopus.com/inward/record.uri?eid=2-s2.0-84896287241&partnerID=40&md5=7d68a1cac04e19f5f96b08dd1e30e7f8	Geochemical Perspectives	2013	ARTICLE	2	NA	accretion; Anthropocene; aragonite; bleaching; buffering; calcification; calcite; calcium carbonate; carbonate sediment; coral reef; deglaciation; dolomite; geochemical survey; Last Glacial Maximum; ocean acidification	scopus	/	/	16_08_21								Out expo	no	31/01/2022	L-A	Out comparator	no
20995	Chen, J.M. and Chen, B. and Higuchi, K. and Liu, J. and Chan, D. and Worthy, D. and Tans, P. and Black, A.	Boreal ecosystems sequestered more carbon in warmer years	A 13-year (1990-1996, 1999-2004), hourly air CO2 record measured on a 40 m tower in northern Canada is analyzed against interpolated marine boundary layer CO2 data representing the free troposphere above the tower. In warmer years, the planetary boundary layer was more depleted with CO2, suggesting that the land area (103-104km2) upwind of the tower sequestered more carbon. After using a novel ap…	https://www.scopus.com/inward/record.uri?eid=2-s2.0-33745810126&doi=10.1029%2f2006GL025919&partnerID=40&md5=9d26fcfe687a73e91aace3c7a3bf03ac	Geophysical Research Letters	2006	ARTICLE	33	10.1029/2006GL025919	Boundary layers; Carbon dioxide; Ecosystems; Interpolation; Photosynthesis, Boreal ecosystem photosynthesis; Diurnal variation pattern; Interpolated marine boundary layer; Photosynthetic flux, Troposphere, carbon dioxide; carbon sequestration; diurnal variation; ecosystem dynamics; photosynthesis; respiration, Canada; North America	scopus	/	/	16_08_21								Out comparator	no	31/01/2022	L-A	Out comparator	no
21076	Cheung, W.W.L. and Jones, M.C. and Reygondeau, G. and FrÃ¶licher, T.L.	Opportunities for climate-risk reduction through effective fisheries management	Risk of impact of marine fishes to fishing and climate change (including ocean acidification) depend on the speciesâ€™ ecological and biological characteristics, as well as their exposure to over-exploitation and climate hazards. These human-induced hazards should be considered concurrently in conservation risk assessment. In this study, we aim to examine the combined contributions of climate cha…	https://www.scopus.com/inward/record.uri?eid=2-s2.0-85052454639&doi=10.1111%2fgcb.14390&partnerID=40&md5=af5fd296479bbe1950bdd69a667ee041	Global Change Biology	2018	ARTICLE	24	10.1111/gcb.14390	adaptive management; climate change; climate effect; fish; fishery management; fishing; fuzzy mathematics; marine ecosystem; risk assessment; vulnerability, Atlantic Ocean; Atlantic Ocean (North); Pacific Ocean; Pacific Ocean (SOuth), Pisces, animal; climate change; ecosystem; environmental protection; fish; fishery; human; Pacific Ocean; risk assessment; sea, Animals; Climate Change; Conservatio…	scopus	/	/	16_08_21				Out Outcomes (no ES values)	no	44608	Sylvie			31/01/2022	L-A	Out Outcome - no values	no
23942	Filgueira, R. and Guyondet, T. and Comeau, L.A. and Tremblay, R.	Bivalve aquaculture-environment interactions in the context of climate change	Coastal embayments are at risk of impacts by climate change drivers such as ocean warming, sea level rise and alteration in precipitation regimes. The response of the ecosystem to these drivers is highly dependent on their magnitude of change, but also on physical characteristics such as bay morphology and river discharge, which play key roles in water residence time and hence estuarine functioni…	https://www.scopus.com/inward/record.uri?eid=2-s2.0-84977090753&doi=10.1111%2fgcb.13346&partnerID=40&md5=91970eaed3e713ffb6463225fe3ba72f	Global Change Biology	2016	ARTICLE	22	10.1111/gcb.13346	aquaculture; bivalve; climate change; ecosystem function; environmental impact; hydrodynamics; precipitation (climatology); primary production; sea level change; warming, Bivalvia; Crassostrea virginica; Mytilus edulis, animal; aquaculture; bay; bivalve; climate change; ecosystem; estuary, Animals; Aquaculture; Bays; Bivalvia; Climate Change; Ecosystem; Estuaries	scopus	/	/	16_08_21								Out outcomes - no values	no	31/01/2022	L-A	Out Outcome - no values	no
26714	Holt, T.V. and Moreno, C.A. and Binford, M.W. and Portier, K.M. and Mulsow, S. and Frazer, T.K.	Influence of landscape change on nearshore fisheries in sOuthern Chile	At least half of the world's population resides in the coastal zone and the livelihoods of billions of people are affected either directly or indirectly by the production and sustainability of nearshore fisheries. Landscape change, specifically development of tree plantations, is accelerating worldwide as developing countries integrate into global markets to sell goods, offer climate-mitigation s…	https://www.scopus.com/inward/record.uri?eid=2-s2.0-84861850638&doi=10.1111%2fj.1365-2486.2012.02674.x&partnerID=40&md5=482fad6000a6a749d0a47251b4eda5f2	Global Change Biology	2012	ARTICLE	18	10.1111/j.1365-2486.2012.02674.x	coastal zone; ecological impact; eutrophication; fishery management; land-sea interaction; landscape change; nearshore environment; shellfish; tree planting, Chile, Concholepas concholepas; Phoroniformea; Polychaeta; Thoracica	scopus	/	/	16_08_21								Out Outcomes	no	31/01/2022	L-A	Out Outcomes - no ES	no
40898	Yuan, J. and Ding, W. and Liu, D. and Kang, H. and Freeman, C. and Xiang, J. and Lin, Y.	Exotic Spartina alterniflora invasion alters ecosystem-atmosphere exchange of CH4 and N2O and carbon sequestration in a coastal salt marsh in China	Coastal salt marshes are sensitive to global climate change and may play an important role in mitigating global warming. To evaluate the impacts of Spartina alterniflora invasion on global warming potential (GWP) in Chinese coastal areas, we measured CH4 and N2O fluxes and soil organic carbon sequestration rates along a transect of coastal wetlands in Jiangsu province, China, including open water…	https://www.scopus.com/inward/record.uri?eid=2-s2.0-84924533623&doi=10.1111%2fgcb.12797&partnerID=40&md5=50c9e7f68b3441c69a73b7036826d56c	Global Change Biology	2015	ARTICLE	21	10.1111/gcb.12797	atmosphere-biosphere interaction; biological invasion; carbon sequestration; coastal wetland; global warming; grass; methane; nitrous oxide; saltmarsh; sulfate, China; Jiangsu, Phragmites australis; Spartina alterniflora; Suaeda salsa, air pollutant; carbon; methane; nitrous oxide; soil, air pollutant; analysis; carbon sequestration; chemistry; China; introduced species; physiology; Poaceae; seas…	scopus	/	/	16_08_21								Out comparator	no	31/01/2022	L-A	Out comparator	no
41370	Zunino, S. and Canu, D.M. and Zupo, V. and Solidoro, C.	Direct and indirect impacts of marine acidification on the ecosystem services provided by coralligenous reefs and seagrass systems	Increasing emissions of CO 2 and the resultant ocean acidification (OA) will have large implications for the marine ecosystems sustained by habitat-forming species and their related ecosystem services (ES), with potentially significant impacts on human well-being. Here, we provide an assessment of the direct and indirect impacts of OA on ES. The changes in the functioning of coralligenous reefs a…	https://www.scopus.com/inward/record.uri?eid=2-s2.0-85065896735&doi=10.1016%2fj.gecco.2019.e00625&partnerID=40&md5=b5b7d0b8b371b7142c5a82d6a7cd0487	Global Ecology and Conservation	2019	ARTICLE	18	10.1016/j.gecco.2019.e00625	NA	scopus	/	/	16_08_21								Out outcomes - no values	no	31/01/2022	L-A	Out Outcome - no values	no
21274	Cinner, J. and Folke, C. and Daw, T. and Hicks, C.	Responding to change: Using scenarios to understand how socioeconomic factors may influence amplifying or dampening exploitation feedbacks among Tanzanian fishers	Environmental change often requires societies to adapt. In some instances, these adaptations can create feedbacks that amplify the change. Alternatively, other adaptations may dampen the change. We used semi-structured interviews with 240 fishers from nine Tanzanian coastal communities to explore responses to four hypothetical scenarios of increasingly severe declines in their average catch (10%,…	https://www.scopus.com/inward/record.uri?eid=2-s2.0-78751705923&doi=10.1016%2fj.gloenvcha.2010.09.001&partnerID=40&md5=1f69d4cfe889c338defc14f42576895e	Global Environmental Change	2011	ARTICLE	21	10.1016/j.gloenvcha.2010.09.001	adaptation; catch statistics; climate change; coastal zone; coral reef; exploitation; perception; policy analysis; questionnaire survey; socioeconomic conditions; sustainability, Tanzania, Anthozoa	scopus	/	/	16_08_21				Out Outcomes (no ES values)	no	44608	Sylvie			31/01/2022	L-A	Out Outcome - no values	no
21280	Cinner, J.E. and McClanahan, T.R. and Graham, N.A.J. and Daw, T.M. and Maina, J. and Stead, S.M. and Wamukota, A. and Brown, K. and Bodin, O.	Vulnerability of coastal communities to key impacts of climate change on coral reef fisheries	Coral reefs support the livelihood of millions of people especially those engaged in marine fisheries activities. Coral reefs are highly vulnerable to climate change induced stresses that have led to substantial coral mortality over large spatial scales. Such climate change impacts have the potential to lead to declines in marine fish production and compromise the livelihoods of fisheries depende…	https://www.scopus.com/inward/record.uri?eid=2-s2.0-84856005905&doi=10.1016%2fj.gloenvcha.2011.09.018&partnerID=40&md5=b23eae7948884628967762e66f6efe31	Global Environmental Change	2012	ARTICLE	22	10.1016/j.gloenvcha.2011.09.018	climate change; coastal zone; coral; coral bleaching; coral reef; economic impact; environmental stress; fishery economics; fishery production; global change; mortality; nature-society relations; policy approach; vulnerability, Indian Ocean; Indian Ocean (West), Anthozoa	scopus	article of reference	/	16_08_21		English	no	Out Outcomes	no	44537	Sylvie					Out Outcomes - no ES	no
21591	Coombes, E.G. and Jones, A.P.	Assessing the impact of climate change on visitor behaviour and habitat use at the coast: A UK case study	Although tourism and recreation can bring economic benefits to an area, the presence of visitors may adversely impact biodiversity, particularly if they make use of sensitive environments. It is anticipated that the effects of global climate change alone may increase the vulnerability of many environments, but these effects may be magnified if warmer and drier weather encourages more visitors, or…	https://www.scopus.com/inward/record.uri?eid=2-s2.0-77951257359&doi=10.1016%2fj.gloenvcha.2009.12.004&partnerID=40&md5=4ae3b370cc6695c2584a82850793c894	Global Environmental Change	2010	ARTICLE	20	10.1016/j.gloenvcha.2009.12.004	anthropogenic effect; climate change; climate effect; coastal zone management; GIS; habitat use; human activity; human behavior; tourism, United Kingdom, Aves	scopus	/	/	16_08_21				Out expo (no change)	no	44608	Sylvie			31/01/2022	L-A	Out comparator	no
36115	Sanders, R. and Henson, S.	Ecological carbon sequestration in the oceans and climate change	The biological carbon pump helps regulate the partitioning of carbon dioxide between the atmosphere and the ocean and is expected to play a fundamental role in future climate change. Â© Springer Science+Business Media Dordrecht 2014.	https://www.scopus.com/inward/record.uri?eid=2-s2.0-84953403343&doi=10.1007%2f978-94-007-5784-4_44&partnerID=40&md5=f0ba7368308e0269a15eb29c3acaffc7	Global Environmental Change	2014	BOOK	NA	10.1007/978-94-007-5784-4_44	NA	scopus	/	/	16_08_21								Out outcomes - no values	no	31/01/2022	L-A	Out Outcome - no values	no
37217	Smart, L.S. and Vukomanovic, J. and Sills, E.O. and Sanchez, G.	Cultural ecosystem services caught in a coastal squeeze between sea level rise and urban expansion	Sea level rise and urbanization exert complex synergistic pressures on the provision of ecosystem services (ES) in coastal regions. Anticipating when and where both biophysical and cultural ES will be affected by these two types of coastal environmental change is critical for sustainable land-use planning and management. Biophysical (provisioning and regulating) services can be mapped using secon…	https://www.scopus.com/inward/record.uri?eid=2-s2.0-85098093471&doi=10.1016%2fj.gloenvcha.2020.102209&partnerID=40&md5=a239c6fb1f9a806ac0526f0c4fbed882	Global Environmental Change	2021	ARTICLE	66	10.1016/j.gloenvcha.2020.102209	agricultural production; carbon sequestration; decision making; ecosystem service; risk assessment; urban ecosystem; urbanization, SOuth Carolina; United States, Rosa carolina carolina	scopus	/	/	16_08_21				Out expo (no change)	no	44608	Sylvie			31/01/2022	L-A	Out comparator	no
39787	Wang, Q. and Song, J. and Zhou, J. and Zhao, W. and Liu, H. and Tang, X.	Temporal Evolution of the Yellow Sea Ecosystem Services (1980-2010)	Marine ecosystem services refer to benefits that people obtain from marine ecosystem. Understanding temporal evolution of these services is a fundamental challenge of natural resource management in marine ecosystems. Yellow Sea is one of the most intensely exploited shallow seas in the Northwest Pacific Ocean. In this study, we analyzed the values of the four classes services (provisioning servic…	https://www.scopus.com/inward/record.uri?eid=2-s2.0-84962094457&doi=10.1016%2fj.heliyon.2016.e00084&partnerID=40&md5=d6d7d950c376acd800b5928b887afc6c	Heliyon	2016	ARTICLE	2	10.1016/j.heliyon.2016.e00084	NA	scopus	/	/	16_08_21								Out language	no	31/01/2022	L-A	Out language	no
23731	Fashchuk, D.Y.	The Black Sea Bioresource Potential and Its Exploitation in National Commercial Fisheries in the 20thâ€“21st Centuries	Abstract: This article analyzes the history of the development and dynamics of the structure and species composition of the principal target species of the national commercial fisheries in the Black Sea from the time of the demise of the Crimean Khanate in 1783Â to the present day, as well as the structure of the Black Sea exploitable bioresources that had evolved throughOut the geological histor…	https://www.scopus.com/inward/record.uri?eid=2-s2.0-85078947290&doi=10.1134%2fS1019331619060042&partnerID=40&md5=1e6343dbc3cd3a00f8183680d8e4efc4	Herald of the Russian Academy of Sciences	2019	ARTICLE	89	10.1134/S1019331619060042	NA	scopus	/	/	16_08_21								Out review	no	31/01/2022	L-A	Out review	no
571	Arreguin-Sanchez, F and Arcos-Huitron, E month = dec,	Fishing in Mexico: state of exploitation and use of ecosystems	Based on information from official catch statistics of commercial fisheries in Mexico, for the period 1956 to 2009, an analysis is developed of the current state of the fisheries in terms of resource exploitation and of target trophic levels used by fishing. Two criteria were used: a classification based on the annual percent of catch volumes, considering the largest historical values as referenc…	NA	HIDROBIOLOGICA	2011	article	21	NA	Mexico, Fishing, trophic level, CAMPECHE BANK, GROUPER EPINEPHELUS-MORIO, small scale fishery	wos	/	/	16_08_21		Espanish		Out language (not english)	no	44608	Sylvie					Out language	no
30529	Magnan, G. and Garneau, M.	Climatic and autogenic control on Holocene carbon sequestration in ombrotrophic peatlands of maritime Quebec, eastern Canada	Ombrotrophic peatlands (bogs) act as important terrestrial sinks of organic carbon (C). These ecosystems are widespread in coastal maritime regions of eastern Canada. This study aims to evaluate and compare Holocene peatland C dynamics between two maritime ecoclimatic regions along the St. Lawrence North Shore. The investigated bogs are located on two postglacial deltas along the Estuary (Baie-Co…	https://www.scopus.com/inward/record.uri?eid=2-s2.0-84907155473&doi=10.1177%2f0959683614540727&partnerID=40&md5=2b52f85ae532a03bf6b624b94e1121dc	Holocene	2014	ARTICLE	24	10.1177/0959683614540727	carbon sequestration; climate forcing; estuary; Holocene; humification; organic carbon; peatland; Postglacial; primary production; regional climate; water table, Atlantic Ocean; Canada; Gulf of Saint Lawrence; Quebec [Canada]	scopus	/	/	16_08_21								Out population	no	31/01/2022	L-A	Out population	no
19804	Breber, P. and Povilanskas, R. and Armaitiene, A.	Recent evolution of fishery and land reclamation in Curonian and Lesina lagoons	The evolution of fishery and land reclamation in Lesina (Italy) and Curonian (Lithuania/Russia) lagoons was analysed as an example of recent trends in European coastal lagoons. Social and political changes were considered, addressing resource exploitation and inherent impacts on ecosystems. In both lagoons, the mismanagement of the fish stock led to the depletion of fish resources and to the decl…	https://www.scopus.com/inward/record.uri?eid=2-s2.0-48349113806&doi=10.1007%2fs10750-008-9453-6&partnerID=40&md5=f8a61ee4e645bfb074f37da9f5cc1370	Hydrobiologia	2008	ARTICLE	611	10.1007/s10750-008-9453-6	Agriculture; Aquaculture; Fisheries; Lakes; Management, Adriatic; Baltic; Coastal lagoons; European; Fish stocks; Fishing; Political changes; Recent trends, Land reclamation, coastal lagoon; environmental management; environmental restoration; exploitation; fishery; fishery management; lagoon; land reclamation; political change; social change, Adriatic Sea; Atlantic Ocean; Baltic Sea; Baltic Stat…	scopus	/	/	16_08_21								Out outcomes - no values	no	31/01/2022	L-A	Out Outcome - no values	no
30395	Maccord, P.F.L. and Silvano, R.A.M. and Ramires, M.S. and Clauzet, M. and Begossi, A.	Dynamics of artisanal fisheries in two Brazilian Amazonian reserves: Implications to co-management	In this study we compare the dynamics of artisanal fishery in two adjacent reserves located in the Brazilian Amazon, MamirauÃ¡ (being managed for more than 12 years) and AmanÃ£ (initiating a management process), through the record of 485 fish landings in one fishing community in each reserve during high and low water seasons in 2003. Our goals were, first, to make a rapid and comparative assessme…	https://www.scopus.com/inward/record.uri?eid=2-s2.0-34047142145&doi=10.1007%2fs10750-006-0486-4&partnerID=40&md5=1c8a2d9a8db62ee0071405ec31e6588e	Hydrobiologia	2007	ARTICLE	583	10.1007/s10750-006-0486-4	Biomass; Climate change; Ecosystems; Fish; Fisheries, Amazonian fisheries; Fishing community; Floodplain lakes; Freshwater fisheries, Reservoirs (water), artisanal fishery; catch per unit effort; comanagement; exploitation; fishery management; fishery survey; marine park; overfishing, Amana Sustainable Development Reserve; Amazonas [Brazil]; Brazil; Mamiraua Sustainable Development Reserve; SOuth…	scopus	/	/	16_08_21									no	31/01/2022	L-A	Out population	no
39445	Vilardy, S.P. and GonzÃ¡lez, J.A. and MartÃ­n-LÃ³pez, B. and Montes, C.	Relationships between hydrological regime and ecosystem services supply in a Caribbean coastal wetland: A social-ecological approach [Relations entre reacute;gime hydrologique et fourniture de services eacute;cosysteacute;miques dans une zonehumide cÃ´tiÃ¨re des CaraÃ¯bes: Une approche socio-ecologique]	The Cienaga Grande of Santa Marta is Colombia's largest coastal wetland and one of the most important in the Caribbean. In this paper we evaluate the complex linkages existing among the social-ecological history, provision of ecosystem services and human well-being as perceived by local stakeholders. The most critical anthropogenic impacts occurred during the last 50 years in the period following…	https://www.scopus.com/inward/record.uri?eid=2-s2.0-84858240568&doi=10.1080%2f02626667.2011.631497&partnerID=40&md5=b5e3d39f02e8f9cef6b44ad6d552e351	Hydrological Sciences Journal	2011	ARTICLE	56	10.1080/02626667.2011.631497	Artisanal fisheries; ecosystem services; human well-being; hydrological regime; mangroves, Fisheries; Wetlands, Ecology, adaptive management; anthropogenic effect; artisanal fishery; coastal wetland; decision making; ecosystem service; mangrove; wetland management, Cienaga Grande de Santa Marta; Colombia; Magdalena, Rhizophoraceae	scopus	/	/	16_08_21									no	31/01/2022	L-A	Out comparator	no
5895	Gruss, A and Robinson, J and Heppell, SS and Heppell, SA and Semmens, BX month = sep,	Conservation and fisheries effects of spawning aggregation marine protected areas: {What} we know, where we should go, and what we need to get there	There is a global trend in the depletion of transient reef fish spawning aggregations (\FSAs\"), making them a primary target for management with marine protected areas (MPAs). Here, we review the observed and likely effectiveness of FSA MPAs, discuss how future studies could fill knowledge gaps, and provide recommendations for MPA design based on species' life history and behaviour, enforcement …	NA	ICES JOURNAL OF MARINE SCIENCE	2014	article	71	10.1093/icesjms/fsu038	monitoring, GULF-OF-MEXICO, marine conservation, fisheries management, knowledge gaps, modelling, SOUND PRODUCTION, STOCK DYNAMICS, NASSAU GROUPER, RED HIND, SPATIAL DYNAMICS, GROUPER EPINEPHELUS-STRIATUS, BROWN-MARBLED GROUPER, PLECTROPOMUS-AREOLATUS, design implications, marine protected areas (MPAs), reef fish spawning aggregations (FSAs), SNAPPER LUTJANUS-ANALIS, transient spawning aggregatio…	wos	/	/	16_08_21								Out outcomes - no values	no	31/01/2022	L-A	Out Outcome - no values	no
12022	Pernet, F and Browman, HI month = jan,	The future is now: marine aquaculture in the anthropocene Introduction	Aquaculture now produces more seafood than wild capture fisheries and this production is expected to at least double by 2050. Representing almost half of global production, marine aquaculture will contribute to sustainably feeding the growing humanity. However, climate change will undoubtedly challenge the future growth of marine aquaculture. Temperature and sea-level rise, shifts in precipitatio…	NA	ICES JOURNAL OF MARINE SCIENCE	2021	article	78	10.1093/icesjms/fsaa248	IMPACTS, climate change, CARBON, sustainability, OCEAN ACIDIFICATION, seaweed, blue economy, adaptation, ocean acidification, bivalve, mitigation, salmon, carbon, DISEASES, plasticity, marine diseases	wos	/	/	16_08_21								Out outcomes - no values	no	31/01/2022	L-A	Out Outcome - no values	no
12912	Rice, J and Duplisea, D month = jan,	Management of fisheries on forage species: the test-bed for ecosystem approaches to fisheries	In the 1970s and 1980s, core ideas abOut management of fisheries on forage species emerged from work on the dynamics of foodweb models and multispecies assessments, leading to proposals for management that took some account of the role of forage species in marine ecosystems. Key developments in those years are summarized in the first part of this paper. From the 1980s to the 2000s, studies of the…	NA	ICES JOURNAL OF MARINE SCIENCE	2014	article	71	10.1093/icesjms/fst151	PATTERNS, RECRUITMENT, sustainability, REGIME SHIFTS, FISH STOCKS, HERRING CLUPEA-HARENGUS, SARDINE, PREDATORS, POSSIBLE MECHANISMS, ecosystem effects, REFERENCE POINTS, evaluation frameworks, forage species, management strategies, SUSTAINABLE EXPLOITATION	wos	/	/	16_08_21								Out outcomes - no values	no	31/01/2022	L-A	Out Outcome - no values	no
29327	Lee, S. and Hartstein, N.D. and Jeffs, A.	Modelling carbon deposition and dissolved nitrogen discharge from sea cage aquaculture of tropical spiny lobster	The tropical spiny lobster, Panulirus ornatus, is farmed in floating sea cages situated in shallow coastal waters in many parts of the Asia-Pacific region. Despite the rapid expansion of this aquaculture activity, very little is known abOut its environmental impacts. This study combines computer modelling with previous laboratory measures to provide information on benthic carbon deposition and th…	https://www.scopus.com/inward/record.uri?eid=2-s2.0-84939541625&doi=10.1093%2ficesjms%2ffsu189&partnerID=40&md5=036ff5e6718f6168d7cc9e6864ed4a9f	ICES Journal of Marine Science	2015	ARTICLE	72	10.1093/icesjms/fsu189	cage culture; coastal water; dissolved inorganic carbon; dissolved inorganic nitrogen; dissolved matter; ecological modeling; environmental effect; environmental impact; fish culture; fishery management; fishery modeling; lobster; stock assessment; tropical environment, Pacific Ocean; Pacific Rim, lobster; Palinuridae; Panulirus ornatus	scopus	/	/	16_08_21									no	29/01/2022	L-A	Out comparator	no
30499	Madsen, N. and Valentinsson, D.	Use of selective devices in trawls to support recovery of the Kattegat cod stock: A review of experiments and experience	The spawning-stock biomass of cod (Gadus morhua) in the Kattegat area is at a historically low level. ThroughOut the past decade considerable efforts have been devoted to research on improving both species and size selectivity of the trawls used in the mixed demersal fishery in the area, because this provides a valuable management tool for reducing the bycatch of cod and reducing mortality, and t…	https://www.scopus.com/inward/record.uri?eid=2-s2.0-78649384450&doi=10.1093%2ficesjms%2ffsq153&partnerID=40&md5=50588e87e6723c9b7402bb60e10b277c	ICES Journal of Marine Science	2010	ARTICLE	67	10.1093/icesjms/fsq153	biomass; bycatch; commercial activity; demersal fishery; experimental study; fishing effort; gadoid fishery; incentive; legal system; lobster; mesh size; mortality; recovery plan; size selection; spawning; stock assessment; trawling, Kattegat, Gadus morhua; Nephrops; Nephrops norvegicus; Pleuronectiformes	scopus	/	/	16_08_21								Out outcomes - no values	no	29/01/2022	L-A	Out Outcome - no values	no
30574	Makino, M. and Sakurai, Y.	Adaptation to climate-change effects on fisheries in the Shiretoko World Natural Heritage area, Japan	In the Shiretoko World Natural Heritage area, many factors have been observed that imply effects of climate change on ecosystems, such as decreases in seasonal sea ice, changes in fishing grounds, and the appearance of non-local species. This study summarizes observed and anticipated effects of such climate change on fisheries in the heritage area and discusses policy and research needs for adapt…	https://www.scopus.com/inward/record.uri?eid=2-s2.0-84865495374&doi=10.1093%2ficesjms%2ffss098&partnerID=40&md5=c8279e8bee5a88cb9123a00d5c2cb26a	ICES Journal of Marine Science	2012	ARTICLE	69	10.1093/icesjms/fss098	adaptive management; climate change; climate effect; fishery policy; fishing; marine ecosystem; sea ice; UNESCO; World Heritage Site, Hokkaido; Japan; Shiretoko Peninsula	scopus	/	/	16_08_21									no	29/01/2022	L-A	Out Outcome - no values	no
31115	McBride, M.M. and Dalpadado, P. and Drinkwater, K.F. and GodÃ¸, O.R. and Hobday, A.J. and Hollowed, A.B. and Kristiansen, T. and Murphy, E.J. and Ressler, P.H. and Subbey, S. and Hofmann, E.E. and Loeng, H.	Krill, climate, and contrasting future scenarios for Arctic and Antarctic fisheries	Arctic and Antarcticmarine systems have incommon high latitudes, large seasonal changes in light levels, cold air and sea temperatures, and sea ice. In other ways, however, they are strikingly different, including their: age, extent, geological structure, ice stability, and foodweb structure. Both regions contain very rapidly warming areas and climate impacts have been reported, as have dramatic …	https://www.scopus.com/inward/record.uri?eid=2-s2.0-84925362637&doi=10.1093%2ficesjms%2ffsu002&partnerID=40&md5=92c8f283698463c3eca313e66b75f0c0	ICES Journal of Marine Science	2014	ARTICLE	71	10.1093/icesjms/fsu002	biomass; climate effect; crustacean; fishery production; food web; future prospect; life history trait; marine ecosystem; polar region; spatiotemporal analysis; stock assessment; warming; zooplankton, Arctic and Antarctic; SOuthern Ocean, Calanus; Copepoda; Euphausiacea	scopus	/	/	16_08_21								Out outcomes - no values	no	29/01/2022	L-A	Out Outcome - no values	no
38457	Thorson, J.T. and Jensen, O.P. and Hilborn, R.	Probability of stochastic depletion: An easily interpreted diagnostic for stock assessment modelling and fisheries management	Marine fish populations have high variation in cohort strength, and the production of juveniles (recruitment) may have persistent positive or negative residuals (autocorrelation) after accounting for spawning biomass. Autocorrelated recruitment will occur whenever average recruitment levels change between oceanographic regimes or due to predator release, but may also indicate persistent environme…	https://www.scopus.com/inward/record.uri?eid=2-s2.0-84922530484&doi=10.1093%2ficesjms%2ffsu127&partnerID=40&md5=e62b444fee1edac34d4be8ec1ffef5b9	ICES Journal of Marine Science	2014	ARTICLE	72	10.1093/icesjms/fsu127	abundance; biomass; clupeoid; ecological modeling; fishery management; juvenile; recruitment (population dynamics); spawning; stochasticity; stock assessment, Clupeidae; Scombridae	scopus	/	/	16_08_21								Out outcomes - no values	no	29/01/2022	L-A	Out Outcome - no values	no
40534	Xi, H. and Cui, W. and Cai, L. and Chen, M. and Xu, C.	Spatiotemporal evolution characteristics of ecosystem service values based on NDVI changes in island cities	Vegetation plays a dominant role in and serves as the structural foundation of island-land ecosystems. Island cities, as sea-land ecological complexes, are able to somewhat reflect the general realities of island ecological environments. By using the Landsat series remote-sensing images and an ecosystem service values (ESV) evaluation system, in this paper, the temporal and spatial evolution char…	https://www.scopus.com/inward/record.uri?eid=2-s2.0-85099578611&doi=10.1109%2fACCESS.2021.3051244&partnerID=40&md5=5a1e1e5f8ba8a3aaec22ad257d52b4f4	IEEE Access	2021	ARTICLE	9	10.1109/ACCESS.2021.3051244	Ecosystems; Remote sensing; Vegetation, Ecological environments; Ecosystem service values; Remote sensing images; Research results; Spatial characteristics; Spatiotemporal evolution; Temporal and spatial evolutions; Vegetation protection, Landforms	scopus	/	/	16_08_21									no	29/01/2022	L-A	Out population	no
26392	Hernaez, P. and Hereman, M.J. and Pimenta, C.E.R. and Rio, J.P.P. and JoÃ£o, M.C.A. and Pinheiro, M.A.A.	The effectiveness of a protection law in favor of conservation of an marine resource: The example of the ghost shrimp Callichirus major (Decapoda, Callianassidae) of the coast of Brazil [La efectividad de una ley de protecciÃ³n al servicio de la conservaciÃ³n de un recurso marino: El ejemplo del camarÃ³n fantasma Callichirus major (Decapoda, Callianassidae) de la costa de Brasil]	Studies on mortality due to fishing based on isolating the effect caused by catches are scarce. The present study analyzed this aspect using the ghost shrimp Callichirus major (Say, 1818) as a biological model, which is heavily harvested along the Brazilian coast. For that purpose, density of burrows and population structure of C. major was examined at two adjacent beaches, Gonzaga and Itarare, f…	https://www.scopus.com/inward/record.uri?eid=2-s2.0-85068903783&doi=10.1590%2f1678-4766e2019001&partnerID=40&md5=c52c66982e1d8b3b08673513ed2f5446	Iheringia - Serie Zoologia	2019	ARTICLE	109	10.1590/1678-4766e2019001	NA	scopus	/	/	16_08_21								Out language	no	29/01/2022	L-A	Out language	no
28	Abdussamad, EM and Pillai, NGK and Zacharia, PU and Jeyabalan, K month = jan,	Dorab fishery of {Gulf} of {Mannar} waters and population characteristics of the species {Chirocentrus} dorab ({Forsskal}, 1775) and {Chirocentrus} nudus {Swainson}, 1839	Dorab (wolf-herrings) fishery of Gulf of Mannar and species diversity, biology as well as population characteristics of the species, Chirocentrus dorab (Forsskal, 1775) and Chirocentrus nudus Swainson, 1839 were studied to understand the dynamics of the resource, evaluate extent of their exploitation and to propose appropriate strategies for sustaining the stock and yield. Almost all gears operat…	NA	INDIAN JOURNAL OF FISHERIES	2011	article	58	NA	Gulf of Mannar, Chirocentrus dorab, Chirocentrus nudus, Dorab fishery, Population characteristics, Wolf herring	wos	/	/	16_08_21								Out comparator	no	08-02-2022	L-A	Out comparator	no
39177	van Putten, I. and Metcalf, S. and Frusher, S. and Marshall, N. and Tull, M.	Fishing for the impacts of climate change in the marine sector: A case study	Purpose - This paper aims, using a case study-based research approach, to investigate the role of climate and non-climate drivers in shaping three commercial marine sectors: fishing, aquaculture and marine tourism. Essential elements of climate change research include taking a whole of systems approach, which entails a socio-ecological perspective, and considering climate challenges alongside oth…	https://www.scopus.com/inward/record.uri?eid=2-s2.0-84914155490&doi=10.1108%2fIJCCSM-01-2013-0002&partnerID=40&md5=a3027382190cd17a5a23f0a02ee279c4	International Journal of Climate Change Strategies and Management	2014	ARTICLE	6	10.1108/IJCCSM-01-2013-0002	aquaculture system; climate change; climate effect; fishery management; research work; resource use; tourism market	scopus	/	/	16_08_21								Out outcomes - no values	no	28/01/2022	L-A	Out Outcome - no values	no
20986	Chen, H. and Tang, L. and Qiu, Q. and Wang, B. and Hu, W.	Spatial trade-offs and temporal evolution of multiple ecosystem services in a marine-terrestrial urban-agglomeration zone	It takes some time for changes to come in ecosystem services, and trade-offs occur in the process of changes. As opposed to a point in time, we use data spanning the years 2000â€“2005, 2005â€“2010, and 2010â€“2015 to study this research. After quantifying types of ecosystem services, this paper uses spatial correlation analysis and root-mean square deviation (RMSD) method to explore the relations…	https://www.scopus.com/inward/record.uri?eid=2-s2.0-85079637631&doi=10.3390%2fijerph17041231&partnerID=40&md5=b7cce9f43271141ebf8983ab2b2370d6	International Journal of Environmental Research and Public Health	2020	ARTICLE	17	10.3390/ijerph17041231	ecosystem service; marine environment; spatial analysis; temporal evolution; terrestrial environment; trade-off; urban area, article; correlation analysis; ecosystem; growth rate; industrialization; land use; quantitative analysis; environmental protection; spatial analysis, Conservation of Natural Resources; Ecosystem; Spatial Analysis	scopus	/	/	16_08_21									no	28/01/2022	L-A	Out population	no
28328	Kirchner, J.S. and Lettmann, K.A. and Schnetger, B. and Wolff, J.-O. and Brumsack, H.-J.	Carbon capture via accelerated weathering of limestone: Modeling local impacts on the carbonate chemistry of the sOuthern North Sea	Human activities are responsible for a &gt; 45 % rise of atmospheric CO2 since the industrial revolution started; burning of fossil fuels being the largest source. Via accelerated weathering of limestone (AWL), CO2 can be captured from effluent gas streams and stored in the marine environment primarily in the form of bicarbonate. We studied the CO2 storage capacity and how AWL-derived water impac…	https://www.scopus.com/inward/record.uri?eid=2-s2.0-85075163634&doi=10.1016%2fj.ijggc.2019.102855&partnerID=40&md5=ff8dc44011bae517ae5606ee3a045016	International Journal of Greenhouse Gas Control	2020	ARTICLE	92	10.1016/j.ijggc.2019.102855	Calcite; Carbon dioxide; Carbonation; Coal; Cogeneration plants; Ecosystems; Effluents; Fossil fuel power plants; Lime; Limestone; Silicate minerals; Weathering, Accelerated weathering; CO2 mitigation; Coal-fired power plant; FVCOM; Industrial revolutions; Ocean acidifications; SOuthern North Sea; Three-dimensional hydrodynamic modeling, Carbon capture, carbon dioxide; carbon sequestration; carbo…	scopus	/	/	16_08_21					yes	44608	Sylvie			28/01/2022	L-A	Out Outcome - no values	no
33668	Paquay, F.S. and Zeebe, R.E.	Assessing possible consequences of ocean liming on ocean pH, atmospheric CO2 concentration and associated costs	More than 380Pg of carbon have been released by human activities from fossil fuel combustion and cement manufacturing since the beginning of the Industrial Revolution. This carbon release has caused atmospheric CO2 levels to increase by ~100ppmv compared to the highest interglacial values of the last ~800,000 years. Net uptake of carbon by the oceans has caused the surface ocean pH to drop by ~0.…	https://www.scopus.com/inward/record.uri?eid=2-s2.0-84879338907&doi=10.1016%2fj.ijggc.2013.05.005&partnerID=40&md5=e0ccd846f3e1facc790d3df8187efa43	International Journal of Greenhouse Gas Control	2013	ARTICLE	17	10.1016/j.ijggc.2013.05.005	Carbon capture and storage; Carbon sequestration; Fossil fuel combustion; Fossil fuel emissions; Gross domestic products; Industrial revolutions; Mitigation; Pre-industrial levels, Acidification; Carbon; Carbon capture; Carbon dioxide; Climate change; Fossil fuels; Fuels; Lime; Marine biology; Oceanography; pH, Alkalinity, acidification; alkalinity; alkalinization; atmospheric chemistry; carbon d…	scopus	/	/	16_08_21									no	28/01/2022	L-A	Out Outcome - no values	no
38675	Tremosa, J. and Castillo, C. and Vong, C.Q. and Kervevan, C. and Lassin, A. and Audigane, P.	Long-term assessment of geochemical reactivity of CO2 storage in highly saline aquifers: Application to ketzin, in salah and snÃ¸hvit storage sites	Saline aquifers are choice targets for geological storage of CO2 because of their storage potential and because these formations are not suitable for other uses. Geochemical modeling is an interesting tool to assess the geochemical behavior of CO2 in the saline aquifer, including its dissolution in the brine and its interactions with minerals. Two key parameters which determine the confidence one…	https://www.scopus.com/inward/record.uri?eid=2-s2.0-84888114366&doi=10.1016%2fj.ijggc.2013.10.022&partnerID=40&md5=6a598fbece73b7e6c0e9c01c6e9c1f28	International Journal of Greenhouse Gas Control	2014	ARTICLE	20	10.1016/j.ijggc.2013.10.022	Aquifers; Computer simulation; Database systems; Digital storage; Hydrochemistry; Hydrogeology; Minerals; Quartz; Salinity measurement; Sandstone; Tin, Chemical interactions; Geochemical behaviors; Geochemical simulation; Ketzin; Mineral trapping; Saline aquifers; Sedimentary aquifers; Thermodynamic database, Carbon dioxide, aquifer; carbon dioxide; carbon sequestration; dawsonite; dissolution; g…	scopus	/	/	16_08_21								Out outcomes - no values	no	28/01/2022	L-A	Out Outcome - no values	no
19241	Bianchi, R.V.	The contested landscapes of world heritage on a tourist Island: The case of Garajonay National Park, la Gomera	This paper considers the World Heritage Site of Garajonay National Park on the island of La Gomera (Canary Islands). It is based on a research project carried Out during 1999-2000 that explored the circumstances surrounding its declaration as a National Park and inclusion into the World Heritage List, in conjunction with the consequences for local communities which ensued. The proximity of Garajo…	https://www.scopus.com/inward/record.uri?eid=2-s2.0-10244230634&doi=10.1080%2f13527250220143896&partnerID=40&md5=f9918133dcc7e1e897b5d18bc1e3aa57	International Journal of Heritage Studies	2002	ARTICLE	8	10.1080/13527250220143896	NA	scopus	/	/	16_08_21								Out outcomes - no values	no	28/01/2022	L-A	Out Outcome - no values	no
37492	Speake, M.A. and Carbone, M.E. and Spetter, C.V.	Analysis of the socio-ecological system of the BahÃ­a Blanca estuary (Argentina) and its impact on ecosystem services and human well-being [AnÃ¡lisis del sistema socio-ecolÃ³gico del estuario BahÃ­a Blanca (Argentina) y su impacto en los servicios ecosistemicos y el bienestar humano]	Coastal wetlands are one of the most productive ecosystems in the world and provide diverse environmental services such as water, climate regulation, food, and recreation and spiritual enjoyment. Nevertheless, the rapid processes of degradation and destruction that wetlands face have managed to dramatically alter their biocapacity and resilience. Complete and updated information is vital for coas…	https://www.scopus.com/inward/record.uri?eid=2-s2.0-85091484620&doi=10.14198%2fINGEO2020.SCS&partnerID=40&md5=53a8e223df096846971d826537de56f7	Investigaciones Geograficas (Spain)	2020	ARTICLE	NA	10.14198/INGEO2020.SCS	NA	scopus	/	/	16_08_21		Portugese		Out language (not english)				Out language (not english)	no	28/01/2022	L-A	Out language	no
18113	Arkwright, D. and Kaomaneng, I.S.	Mangrove Ecotourism Development on Kakaralamo Island North Halmahera: Community perception, participation and development strategies	Kakaralamo is one of small islands cluster at Tobelo, North Halmahera, Indonesia. Kakaralamo also a famous local tourist destinations, with white sandy beaches. There was one village there, namely Kakara. It was also an Indigenous village, which steeped in culture of Hibualamo. Moreover, there also a mangrove ecosystem that due to errors in management has been degraded. This research aims to deve…	https://www.scopus.com/inward/record.uri?eid=2-s2.0-85051371555&doi=10.1088%2f1755-1315%2f175%2f1%2f012232&partnerID=40&md5=5d8bb58f52d5f08ee0eeac8e156c197c	IOP Conference Series: Earth and Environmental Science	2018	CONFERENCE	175	10.1088/1755-1315/175/1/012232	Ecosystems; Environmental protection; Information management; Laws and legislation; Rural areas; Strategic planning; Sustainable development, Alternative livelihoods; Community-based management; Development strategies; Eco-tourism development; Eco-tourisms; Kakaralamo island; mangroves; North Halmahera, Economic and social effects	scopus	/	/	16_08_21				Out Outcomes (no ES values)	no	44608	Sylvie			28/01/2022	L-A	Out Outcome - no values	no
27210	Iswandi and Helmi, M. and Hadiyanto	Analysis of Total Mangrove Carbon Stock Degradation in Kendari Bay	Mangrove ecosystems are one of the blue carbon ecosystems in the coastal region. Mangroves can assimilate high carbon and can save carbon in the long term. Settlements and various centres of community activities have developed on the coast of Kendari Bay, which drastically decreased mangrove vegetation. Research on blue carbon placed in mangrove forests is vital to be carried Out to determine cha…	https://www.scopus.com/inward/record.uri?eid=2-s2.0-85083231337&doi=10.1088%2f1755-1315%2f448%2f1%2f012026&partnerID=40&md5=f6f1d25707bf12fea48ae097c011cfe2	IOP Conference Series: Earth and Environmental Science	2020	CONFERENCE	448	10.1088/1755-1315/448/1/012026	Coastal zones; Ecosystems; Mapping; Regional planning; Remote sensing; Sustainable development, Community activities; Ecosystem services; Integrated assessment; Mangrove ecosystems; Mangrove forest; Remote sensing data; Spatial modelling; Temporal mappings, Carbon	scopus	/	/	16_08_21								Out outcomes - no values	no	28/01/2022	L-A	Out Outcome - no values	no
33052	Oda, S. and Jompa, J. and Duli, A.	YOuth potential in developing marine tourism and reducing destructive ecological changes on remote island	The research aims to find Out 1) the types of marine tourism found in Balobaloang Island, 2) the yOuth potentials found in Balobaloang Island. This research is mixed-method by using qualitative approaches and quantitative approaches with sequential exploratory models. Data were analysed by using analysis model 3 A (attraction, amenity, and accessibility) tourism product offering and Likert Scale …	https://www.scopus.com/inward/record.uri?eid=2-s2.0-85085015388&doi=10.1088%2f1755-1315%2f473%2f1%2f012069&partnerID=40&md5=8c6e7745da40c3780f713564318014d2	IOP Conference Series: Earth and Environmental Science	2020	CONFERENCE	473	10.1088/1755-1315/473/1/012069	Ecology; Economic and social effects; Economics; Surveys; Tourism, Analysis models; Descriptive statistics; Ecological changes; In-depth interviews; Product offerings; Qualitative approach; Quantitative approach; Research results, Leisure industry	scopus	/	/	16_08_21				Out Outcomes (no ES)	no	44608	Sylvie			28/01/2022	L-A	Out Outcomes - no ES	no
112	Agius, K and Theuma, N and Deidun, A and Camilleri, L month = nov,	Small islands as ecotourism destinations: a central Mediterranean perspective	A prerequisite for ecotourism development is the presence of natural environments, normally exhibited in protected areas, which serve as ecotourism venues. Little attention has been given to Mediterranean islands in terms of ecotourism. In this paper, nine islands in the central Mediterranean region were studied through a case study approach to investigate their potential as ecotourism destinatio…	NA	ISLAND STUDIES JOURNAL	2019	article	14	10.24043/isj.97	islands, IMPACT, COASTAL, ecotourism, protected areas, TOURISM, tourism, NATURA 2000, BIODIVERSITY HOTSPOTS, GREECE, habitat fragmentation, Central Mediterranean	wos	/	/	16_08_21								Out outcomes - no values	no	28/01/2022	L-A	Out Outcome - no values	no
23732	Fashchuk, D.Ya. and Kumantsov, M.I.	Fishery of the Soviet Union in the black sea in the second half of the 20th century: Period of prosperity (1950-1988)	The scientific, legal and economic prerequisites of development and golden age of the Black Sea fishery in the Soviet Union in the second half of the 20th century prior to \perestroika\" (reconstruction) and demise of the Soviet Union have been investigated. From 1950 to 1988 the total annual fish production in the Black Sea by the Soviet Union increased from 32200 t (the early 1950s) to 56000 t …	https://www.scopus.com/inward/record.uri?eid=2-s2.0-85046883235&doi=10.7868%2fS2587556618020085&partnerID=40&md5=155d09dda05270e29fb2001c4b025c62	Izvestiya Rossiiskoi Akademii Nauk. Seriya Geograficheskaya	2018	ARTICLE	NA	10.7868/S2587556618020085	anthropogenic effect; clupeoid; clupeoid fishery; economic activity; fishery; fishing industry; resource use; twentieth century, Black Sea; USSR, Acipenseridae; Clupeonella engrauliformis; Engraulidae; Katsuwonus pelamis; Mugilidae; Priacanthus hamrur; Rastrelliger; Scophthalmus maeoticus; Squalidae	scopus	/	/	16_08_21		Russian		Out language (not english)				Out language (not english)	no	28/01/2022	L-A	Out language	no
24449	Furukawa, F. and Iwata, A. and Kobayashi, S.	Current state of the mud crab fishery and resource conservation in Indonesia: Case studies of SOuth Sulawesi and Maluku	With the increasing demand for mud crabs (Scylla spp.) in international markets, these crustaceans have emerged as important fishery resources in Indonesia since the early 1980s. As part of the effort to increase the production of mud crabs, the Indonesian government established a department to conduct research into various aspects of mud crab aquaculture techniques. However, mud crab aquaculture…	https://www.scopus.com/inward/record.uri?eid=2-s2.0-84922732354&partnerID=40&md5=812eccb20eff5e6fae5881c1ed7b3ad2	Japanese Journal of SOutheast Asian Studies	2014	ARTICLE	52	NA	conservation management; crab fishery; fishery production; fishing; larval development; management practice; mangrove; resource management; fishery management, Greater Sunda Islands; Indonesia; Maluku [Indonesia]; Sulawesi; Sunda Isles; SOuth Sulawesi, Crustacea; Decapoda (Crustacea); Rhizophoraceae; Scylla	scopus	/	/	16_08_21								Out outcomes - no values	no	28/01/2022	L-A	Out Outcome - no values	no
1272	Bertocci, I and Araujo, R and Oliveira, P and Sousa-Pinto, I month = oct,	REVIEW: Potential effects of kelp species on local fisheries	Kelp species are ecosystem engineers in temperate coasts, where they provide valuable services to humans. Evidence of the declines of kelp forests exists from several regions, but their effects on fisheries still need to be elucidated. More effective management strategies for sustainable fisheries require a synthesis of research findings and an assessment of how research could be improved to fill…	NA	JOURNAL OF APPLIED ECOLOGY	2015	article	52	10.1111/1365-2664.12483	BIODIVERSITY, CONSERVATION, HABITAT, ecosystem services, fisheries, FOOD, SEA OTTERS, ABUNDANCE, ECOSYSTEM-BASED MANAGEMENT, kelp, GIANT-KELP, REEF FISHES, habitat-forming species, FOREST FISHES, plant-animal interactions	wos	/	/	16_08_21								Out outcomes - no values	no	28/01/2022	L-A	Out Outcome - no values	no
16449	West, CD and Hobbs, E and Croft, SA and Green, JMH and Schmidt, SY and Wood, R month = mar,	Improving consumption based accounting for global capture fisheries	Consumption-based accounting has been used to understand the resource and environmental pressures associated with the consumption of goods and services. Capture fisheries have significant economic, cultural, and environmental importance, yet relatively limited attention has been given to understanding their consumption-linked pressures. Where products of marine and inland fisheries are accounted …	NA	JOURNAL OF CLEANER PRODUCTION	2019	article	212	10.1016/j.jclepro.2018.11.298	CARBON, IMPACT, INDICATORS, HABITATS, Sustainability, LIFE-CYCLE ASSESSMENT, Fish, FISHING EFFORT, SEAFOOD PRODUCTION, TRADE, METHODOLOGY, FOOTPRINT, Environmental accounts, Footprinting, MRIO, Supply chains	wos	/	/	16_08_21								Out outcomes - no values	no	28/01/2022	L-A	Out Outcome - no values	no
38177	Tang, X. and Chan, K.-L. and Farzana, S. and Wai, O.W.H. and Leu, S.-Y.	Strategic planting for watershed restoration in coastal urban environment â€“ Toward carbon sequestration by stormwater improvement	Organic compounds and nutrients in urban runoff create negative impacts to global warming. Riparian planting (RP) of urban watershed can enhance the degradation of pollutants, while fixing the carbon and nitrogen in plant biomass. Although a few previous publications have demonstrated the potential benefits of stormwater treatment by RP, the critical plant-specific indexes and corresponding contr…	https://www.scopus.com/inward/record.uri?eid=2-s2.0-85101352401&doi=10.1016%2fj.jclepro.2021.126116&partnerID=40&md5=82108dad987fd59fe219ac57f179b535	Journal of Cleaner Production	2021	ARTICLE	295	10.1016/j.jclepro.2021.126116	Air purification; Ammonia; Carbon; Carbon dioxide; Degradation; Global warming; Greenhouse gases; Nitrogen; Plants (botany); Sewage; Storms; Water quality; Water treatment; Watersheds, Carbon sequestration; Continuous-flow system; Degradation of pollutants; Nitrogen sequestration; Operational conditions; Phragmites australis; Stormwater treatment; Watershed restoration, Water pollution	scopus	/	/	16_08_21								Out population	no	28/01/2022	L-A	Out population	no
29390	Lehodey, P. and Alheit, J. and Barange, M. and Baumgartner, T. and Beaugrand, G. and Drinkwater, K. and Fromentin, J.-M. and Hare, S.R. and Ottersen, G. and Perry, R.I. and Roy, C. and van der Lingen, C.D. and Werner, F.	Climate variability, fish, and fisheries	Fish population variability and fisheries activities are closely linked to weather and climate dynamics. While weather at sea directly affects fishing, environmental variability determines the distribution, migration, and abundance of fish. Fishery science grew up during the last century by integrating knowledge from oceanography, fish biology, marine ecology, and fish population dynamics, largel…	https://www.scopus.com/inward/record.uri?eid=2-s2.0-33750803762&doi=10.1175%2fJCLI3898.1&partnerID=40&md5=14ac52cf586ba124e59a284d4f57313e	Journal of Climate	2006	ARTICLE	19	10.1175/JCLI3898.1	Climate change; Ecosystems; Fisheries; Marine biology; Mathematical models; Oceanography, Climate dynamics; Climate variability; Marine ecosystems; Weather dynamics, Climatology, abundance; climate effect; climate variation; fishery management; Northern Hemisphere; pelagic fish; population dynamics; population viability analysis; sustainability, Clupeidae; Engraulidae; Scombridae gen. sp.	scopus	/	/	16_08_21									no	28/01/2022	L-A	Out review	no
27713	Joyeux, E. and Carpentier, A. and Corre, F. and Haie, S. and Petillon, J.	Impact of salt-marsh management on fish nursery function in the bay of Aiguillon (French Atlantic coast), with a focus on European sea bass diet	The Bay of Aiguillon is a national French Nature Reserve of great importance for birds. Recently, the managers of the Reserve (ONCFS-LPO) paid attention to the influence of saltmarshes management on the nursery function for fish feeding in creeks at high tide. A study carried Out from March to July 2012 aimed to evaluate the use of saltmarshes by fish juvenile fraction according to the mowing int…	https://www.scopus.com/inward/record.uri?eid=2-s2.0-85016006562&doi=10.1007%2fs11852-017-0501-0&partnerID=40&md5=492dcccd280d41e5925e24ad08457590	Journal of Coastal Conservation	2017	ARTICLE	21	10.1007/s11852-017-0501-0	amphipod; diet; European Union; fish; juvenile; saltmarsh; wetland management, Aiguillon Bay; France, Amphipoda; Anser; Atriplex portulacoides; Aves; Clupeidae; Dicentrarchus labrax; Liza ramada; Mugilidae; Orchestia gammarella; Platichthys flesus	scopus	/	/	16_08_21								Out Outcomes	no	28/01/2022	L-A	Out Outcomes - no ES	no
7488	Jumnongsong, S and Gallardo, WG and Ikejima, K and Cochard, R month = jan,	Factors Affecting Fishers' Perceptions of Benefits, Threats, and State, and Participation in Mangrove Management in Pak Phanang Bay, Thailand	Mangrove ecosystems provide a variety of services to people living on the coasts, in particular fishers whose livelihoods depend on healthy stocks of fish and other marine products. Fishers' participation and their understanding abOut mangroves are vital in mangrove management. This research was conducted to identify the factors contributing to the fishers' perceptions of the mangrove resources a…	NA	JOURNAL OF COASTAL RESEARCH	2015	article	31	10.2112/JCOASTRES-D-12-00257.1	CONSERVATION, IMPACTS, AREAS, FORESTS, ECOSYSTEM, EROSION, REHABILITATION, EAST-COAST, Coastal fishers, fishing community, mangrove ecosystem services, ordinal logistic regression, point-centered quarter method	wos	/	/	16_08_21				Out Outcomes (no ES)	no	44608	Sylvie			27/01/2022	L-A	Out Outcomes - no ES	no
22420	De Sousa-Felix, R.C. and Coelho Pessoa, R.M. and Da Costa, R.M. and Jimenez, J.A. and Carneiro Pereira, L.C.	Recreational Beach Management: A Case Study from the Amazon Coast	Coastal tourism is the most important segment of this economic sector, given that a majority of tourists tend to prefer coastal destinations. The sandy beaches of the Brazilian Amazon coast, with their well-preserved environments distributed along 3900 km of coastline, have considerable potential for tourism, in particular, ecotourism. The aim of this study was to evaluate of the tourism scenario…	https://www.scopus.com/inward/record.uri?eid=2-s2.0-85085506891&doi=10.2112%2fSI95-151.1&partnerID=40&md5=886b635f27b1306e602fd50c0ade88ef	Journal of Coastal Research	2020	ARTICLE	95	10.2112/SI95-151.1	beach; biodiversity; coastal zone management; conservation management; ecotourism; environmental issue; recreational activity; sanitation; water treatment, Amazon Estuary; Brazil	scopus	/	/	16_08_21								Out outcomes - no values	no	27/01/2022	L-A	Out Outcome - no values	no
3463	Davis, D and Tisdell, C month = nov,	Economic management of recreational scuba diving and the environment	Increasing use of marine protected areas for pursuits such as recreational scuba diving may lead to biological damage and reduced amenity values in popular locations. The relationships between biological and amenity values are discussed and the work of Dixon et al. (1993, Meeting ecological and economic goals: marine parks in the Caribbean. Ambio 22, 117-125) on allocating divers between sites is…	NA	JOURNAL OF ENVIRONMENTAL MANAGEMENT	1996	article	48	10.1006/jema.1996.0075	management, REEF, economics, marine protected area, thresholds, recreation, carrying capacity, scuba	wos	/	/	16_08_21								Out outcomes - no values	no	27/01/2022	L-A	Out Outcome - no values	no
26424	Herr, D. and Blum, J. and Himes-Cornell, A. and Sutton-Grier, A.	An analysis of the potential positive and negative livelihood impacts of coastal carbon offset projects	Carbon offset credits, and associated projects, are acclaimed to address economic, environmental and social issues simultaneously. However, critics argue that carbon offset mechanisms are ill equipped to assist developing countries in achieving sustainable development. Social standards now exist to provide robust methods for assessing the social and biodiversity performance of carbon offset proje…	https://www.scopus.com/inward/record.uri?eid=2-s2.0-85060941736&doi=10.1016%2fj.jenvman.2019.01.067&partnerID=40&md5=337cbe6811c7e86398577138c3badd36	Journal of Environmental Management	2019	ARTICLE	235	10.1016/j.jenvman.2019.01.067	biodiversity; coastal zone; conceptual framework; developing world; environmental economics; livelihood; pollution tax; social impact; sustainable development, analysis; Article; behavior change; biodiversity; capacity building; capital; carbon sequestration; coastal waters; commercial phenomena; conceptual framework; developing country; economic development; employment; human; India; Indonesia; …	scopus	/	/	16_08_21								Out outcomes - no values	no	27/01/2022	L-A	Out Outcome - no values	no
26860	Hsieh, S.-H. and Yuan, C.-S. and Ie, I.-R. and Yang, L. and Lin, H.-J. and Hsueh, M.-L.	In-situ measurement of greenhouse gas emissions from a coastal estuarine wetland using a novel continuous monitoring technology: Comparison of indigenous and exotic plant species	This study investigated in-situ the seasonal and diurnal variation of emissions of greenhouse gases (GHGs) from both indigenous and exotic plant species and different environments in the Kaomei Estuary Wetland in central Taiwan with a self-designed non-dispersive infrared monitoring system. This study computed CO2 equivalent (CO2-e) emissions to identify their contribution to global warming. The …	https://www.scopus.com/inward/record.uri?eid=2-s2.0-85098655454&doi=10.1016%2fj.jenvman.2020.111905&partnerID=40&md5=a513389ca2ebb5dd46e02a000c237aa2	Journal of Environmental Management	2021	ARTICLE	281	10.1016/j.jenvman.2020.111905	carbon; carbon dioxide; methane; nitrogen; organic matter; sea water; carbon dioxide; methane; nitrous oxide, carbon sequestration; denitrification; diurnal variation; global warming; grass; greenhouse gas; invasive species; methane; methanogenic bacterium; microbial activity; monitoring system; native species; nitrate; primary production; seasonal variation; vascular plant; vegetation cover, Art…	scopus	/	/	16_08_21									no	27/01/2022	L-A	Out comparator	no
35962	Saengsupavanich, C.	Detached breakwaters: Communities' preferences for sustainable coastal protection	Detached breakwaters have been implemented for coastal protection. As society evolves and community livelihood has been acknowledged as an ingredient for sustainable coastal development, the breakwaters must do more than just dissipate wave forces. Using detached breakwaters in Nakhon Si Thammarat province, Thailand as a case study, this research provides empirical proof of such a concept. Interv…	https://www.scopus.com/inward/record.uri?eid=2-s2.0-84870800995&doi=10.1016%2fj.jenvman.2012.11.029&partnerID=40&md5=cf25236eee27628eea702d75db9647c6	Journal of Environmental Management	2013	ARTICLE	115	10.1016/j.jenvman.2012.11.029	analytical hierarchy process; breakwater; coastal development; coastal engineering; coastal erosion; coastal zone management; preference behavior; prioritization; shoreline change; software; sustainability; wave force, analytic method; analytical hierarchical process; article; coastal waters; computer program; cost; human; interview; Thailand, Ecosystem; Environmental Monitoring; Seawater; Thaila…	scopus	/	/	16_08_21				Out Outcomes (no ES)	no	44607	Sylvie			27/01/2022	L-A	Out Outcomes - no ES	no
37123	Singh, G.G. and Sinner, J. and Ellis, J. and Kandlikar, M. and Halpern, B.S. and Satterfield, T. and Chan, K.M.A.	Mechanisms and risk of cumulative impacts to coastal ecosystem services: An expert elicitation approach	Coastal environments are some of the most populated on Earth, with greater pressures projected in the future. Managing coastal systems requires the consideration of multiple uses, which both benefit from and threaten multiple ecosystem services. Thus understanding the cumulative impacts of human activities on coastal ecosystem services would seem fundamental to management, yet there is no widely …	https://www.scopus.com/inward/record.uri?eid=2-s2.0-85019602220&doi=10.1016%2fj.jenvman.2017.05.032&partnerID=40&md5=6104eae3d9a0a4ec26ee8844585623e5	Journal of Environmental Management	2017	ARTICLE	199	10.1016/j.jenvman.2017.05.032	anthropogenic effect; climate change; coastal zone; coastal zone management; ecosystem service; environmental impact assessment; expert system; fishery; human activity; pollution incidence; recreational activity; risk assessment; sedimentation; shellfish culture; uncertainty analysis, aquaculture; bay; climate change; coastal waters; driver; fishery; fishing; human; human experiment; New Zealand;…	scopus	/	/	16_08_21					yes	44607	Sylvie			27/01/2022	L-A	Out comparator	no
27810	Kalfagianni, A. and Pattberg, P.	Global fisheries governance beyond the State: Unraveling the effectiveness of the Marine Stewardship Council	Marine ecosystems are increasingly under pressure. Despite commitments by governments and intergovernmental organizations, such as the 1995 United Nations Fish Stocks Agreement and the 1995 Food and Agriculture Organisation Code of Conduct for Responsible Fisheries Practices, the depletion of marine resources has intensified over the past 40 years. In this context, a number of non-state market-ba…	https://www.scopus.com/inward/record.uri?eid=2-s2.0-84977071816&doi=10.1007%2fs13412-013-0118-z&partnerID=40&md5=ef9c238fc576f12ed7362c159fbe966e	Journal of Environmental Studies and Sciences	2013	ARTICLE	3	10.1007/s13412-013-0118-z	fishery; fishery economics; fishery production; marine ecosystem; socioeconomic impact; standard (regulation); stock assessment; United Nations	scopus	/	/	16_08_21								Out outcomes - no values	no	27/01/2022	L-A	Out Outcome - no values	no
29427	Lemasson, A.J. and Fletcher, S. and Hall-Spencer, J.M. and Knights, A.M.	Linking the biological impacts of ocean acidification on oysters to changes in ecosystem services: A review	Continued anthropogenic carbon dioxide emissions are acidifying our oceans, and hydrogen ion concentrations in surface oceans are predicted to increase 150% by 2100. Ocean acidification (OA) is changing ocean carbonate chemistry, including causing rapid reductions in calcium carbonate availability with implications for many marine organisms, including biogenic reefs formed by oysters. The impacts…	https://www.scopus.com/inward/record.uri?eid=2-s2.0-85013393701&doi=10.1016%2fj.jembe.2017.01.019&partnerID=40&md5=c3cb0fbdf3460dfc6a23d07894f47ba4	Journal of Experimental Marine Biology and Ecology	2017	ARTICLE	492	10.1016/j.jembe.2017.01.019	abnormality; anthropogenic source; aquaculture; bivalve; calcium carbonate; carbon dioxide; carbon emission; carbonate system; climate change; concentration (composition); coral reef; ecosystem function; ecosystem service; growth rate; literature review; mortality; ocean acidification; physiological response; shellfish; sustainability, Ostreidae	scopus	article of reference	/	16_08_21		English						Out review	no	27/01/2022	L-A	Out review	no
3147	Cowley, PD and Whitfield, AK month = dec,	Biomass and production estimates of a fish community in a small SOuth African estuary	The fish community of the small (17.5 ha) intermittently open East Kleinemonde estuary was sampled between 1994 and 1997 to estimate population size, standing stock, growth and productivity. The estuarine-spawning species were numerically more abundant (n c. 750 000) but due to their small size contributed only 11.7\% to the total biomass. The total annual productivity of all fishes in the estuar…	NA	JOURNAL OF FISH BIOLOGY	2002	article	61	10.1006/jfbi.2002.2069	GROWTH, biomass, RECRUITMENT, DYNAMICS, SYSTEM, FREQUENCY, SOuth Africa, production, LEIOSTOMUS-XANTHURUS, COASTAL MARINE ECOSYSTEMS, CAPE, TIDAL CREEKS, INTERMITTENTLY OPEN ESTUARY, estuarine fish	wos	/	/	16_08_21								Out comparator	no	27/01/2022	L-A	Out comparator	no
18726	Barrett, J.H.	An environmental (pre)history of European fishing: past and future archaeological contributions to sustainable fisheries	This paper explores the past and potential contribution of archaeology to marine historical ecology. The primary focus is European fishing of marine and diadromous taxa, with global comparisons highlighting the wider applicability of archaeological approaches. The review illustrates how study of excavated fish bones, otoliths and shells can inform our understanding of: (a) changes in biogeography…	https://www.scopus.com/inward/record.uri?eid=2-s2.0-85062834040&doi=10.1111%2fjfb.13929&partnerID=40&md5=1af277a53cbef6eb6498bb5990b07e08	Journal of Fish Biology	2019	ARTICLE	94	10.1111/jfb.13929	animal; archeology; climate change; economics; ecosystem; environmental protection; fish; fishery; history; lake; marine biology; otolithic membrane; river; sea, Animals; Archaeology; Climate Change; Conservation of Natural Resources; Ecosystem; Fisheries; Fishes; History, Ancient; Lakes; Marine Biology; Oceans and Seas; Otolithic Membrane; Rivers	scopus	/	/	16_08_21								Out Outcomes	no	27/01/2022	L-A	Out Outcomes - no ES	no
39426	Vieira, R.P. and Trueman, C.N. and Readdy, L. and Kenny, A. and Pinnegar, J.K.	Deep-water fisheries along the British Isles continental slopes: status, ecosystem effects and future perspectives	In this paper, we revisit the state of deep-water fisheries to the west of the British Isles and aim to provide an overview on the key drivers behind community changes along continental margins. The deep-water fisheries to the west of the British Isles that extend from the shelf-slope break down to the lower slope and along banks and seamounts of the Rockall Basin, mainly target blue ling Molva d…	https://www.scopus.com/inward/record.uri?eid=2-s2.0-85062823915&doi=10.1111%2fjfb.13927&partnerID=40&md5=ae8c8bcf115fe07a8f3ec3ff84c5120b	Journal of Fish Biology	2019	ARTICLE	94	10.1111/jfb.13927	animal; Atlantic Ocean; ecosystem; environmental protection; fish; fishery; physiology, Animals; Atlantic Ocean; Conservation of Natural Resources; Ecosystem; Fisheries; Fishes	scopus	/	/	16_08_21								Out review	no	27/01/2022	L-A	Out review	no
17518	Agboola, J.I. and Adewolu, M.A. and Lawson, E.O.	Linking climate change and fisheries: The role of phytoplankton	The Millennium Ecosystem Assessment (MA) has identified climate change as one of the main drivers of change in aquatic biodiversity and ecosystem with a very rapid increase of the impact. Recently, the Intergovernmental Panel on Climate Change (IPCC) concluded that climate change is, withOut doubt, occurring and that the Earth is warming. There are some climate change winners, but scientists pred…	https://www.scopus.com/inward/record.uri?eid=2-s2.0-78649337924&doi=10.3923%2fjfas.2011.225.235&partnerID=40&md5=22553c2645d3343bbc08161e35b6993f	Journal of Fisheries and Aquatic Science	2011	ARTICLE	6	10.3923/jfas.2011.225.235	biodiversity; carbon dioxide; climate change; fishery production; Intergovernmental Panel on Climate Change; marine ecosystem; nature conservation; phytoplankton	scopus	/	/	16_08_21								Out outcomes - no values	no	27/01/2022	L-A	Out Outcome - no values	no
35687	Rouf, M.A. and Rahman, M.M. and Rahman, S.M. and Ahsan, M.N.	Coming stakes in the ocean: Food Production, Shipping and Trade, Tourism, Ecosystem-biodiversity, New Technologies and Climate Change Challenges in Bangladesh	NA	https://www.scopus.com/inward/record.uri?eid=2-s2.0-85085073403&doi=10.15351%2f2373-8456.1102&partnerID=40&md5=892dd3f9ff681828fdedf006719c55ce	Journal of Ocean and Coastal Economics	2019	ARTICLE	6	10.15351/2373-8456.1102	NA	scopus	/	/	16_08_21								Out outcomes - no values	no	27/01/2022	L-A	Out Outcome - no values	no
921	Barbier, P and Meziane, T and Foret, M and Tremblay, R and Robert, R and Olivier, F month = mar,	Nursery function of coastal temperate benthic habitats: New insight from the bivalve recruitment perspective	Marine habitat function has been typically investigated in terms of biogeochemical regulation but rarely in terms of population renewal, which is mainly controlled by recruitment dynamics. The recruitment phase is crucial for organisms with a bentho-pelagic life cycle, such as bivalves, and it regulates the population renewal success. This study provides new insight on the role of temperate benth…	NA	JOURNAL OF SEA RESEARCH	2017	article	121	10.1016/j.seares.2016.12.007	EELGRASS ZOSTERA-MARINA, LANICE-CONCHILEGA PALLAS, TEMPORAL VARIABILITY, OSTREA-EDULIS, Benthic habitats, Ostrea edulis, CREPIDULA-FORNICATA, Fatty acids, Nursery function, MUSSEL MYTILUS-EDULIS, SAINT-MICHEL BAY, SESTON CONCENTRATION, Bivalve recruitment, POSTSETTLEMENT MORTALITY, SEINE ENGLISH-CHANNEL	wos	/	/	16_08_21									no	27/01/2022	L-A	Out Outcome - no values	no
30595	Malherbe, H. and Pauleit, S. and Lorz, C.	Mapping the loss of ecosystem services in a region under intensive land use along the SOuthern Coast of SOuth Africa	Intensive land use activities worldwide have caused considerable loss to many ecosystem services. The dynamics of these threats must be quickly investigated to ensure timely update of management strategies and policies. Compared with complex models, mapping approaches that use scoring matrices to link land use/land cover and landscape properties with ecosystem services are relatively efficient an…	https://www.scopus.com/inward/record.uri?eid=2-s2.0-85066994924&doi=10.3390%2fLAND8030051&partnerID=40&md5=0ef9b495af793e9cbf980352d31bb6df	Land	2019	ARTICLE	8	10.3390/LAND8030051	NA	scopus	/	/	16_08_21									no	27/01/2022	L-A	Out comparator	no
28304	Kindermann, G. and Gormally, M.J.	Stakeholder perceptions of recreational and management impacts on protected coastal dune systems: A comparison of three European countries	Coastal dune systems are particularly susceptible to destabilisation through recreational pressure and because of this, conflicts frequently arise between those who want to use the dunes for recreational purposes and those who wish to see these fragile ecosystems protected. In addition, a range of approaches to resolving this conflict are being used in different countries with differing levels of…	https://www.scopus.com/inward/record.uri?eid=2-s2.0-84871925576&doi=10.1016%2fj.landusepol.2012.08.011&partnerID=40&md5=39ce25363582c1ba68ba42a2469933cf	Land Use Policy	2013	ARTICLE	31	10.1016/j.landusepol.2012.08.011	best management practice; coastal zone management; conservation management; environmental protection; model test; model validation; perception; planning method; principal component analysis; recreational development; stakeholder, Germany; Ireland; Scotland; United Kingdom	scopus	/	/	16_08_21				Out Outcomes (no ES)	no	44607	Sylvie			26/01/2022	L-A	Out Outcomes - no ES	no
41188	Zhao, B. and Kreuter, U. and Li, B. and Ma, Z. and Chen, J. and Nakagoshi, N.	An ecosystem service values assessment of land-use change on Chongming Island, China	Chongming Island is the world's largest alluvial island. Its coastal wetland and tidal flats provide many important ecological services including buffers against tidal surges and staging areas for migratory birds. Due to its extraordinary resources, scenic qualities, and its proximity to the city of Shanghai 45 km away, the island is also an attractive tourist destination, and it supports importa…	https://www.scopus.com/inward/record.uri?eid=2-s2.0-53949113794&doi=10.1016%2fj.landusepol.2003.10.003&partnerID=40&md5=1bc90f6174985f323fe9a4e08f81f732	Land Use Policy	2004	ARTICLE	21	10.1016/j.landusepol.2003.10.003	Agriculture; Fisheries; Food products; Land use; Marine engineering; Petroleum geology; Raw materials; Sensitivity analysis; Tidal power; values engineering; Wastewater treatment; Water; Water supply; Wetlands, Ecological service; Environmantal impact analysis, Ecosystems, economic analysis; ecosystem service; environmental impact; environmental values; land reclamation; land use change, Asia; Ch…	scopus	/	/	16_08_21									no	26/01/2022	L-A	Out population	no
23511	Espino, M. and Yamashiro, C.	Climate variability and fisheries in the sOutheastern Pacific [La variabilidad climÃ¡tica y las pesquerÃ­as en el PacÃ­fico suroriental]	The sOutheastern Pacific Ocean is one of the most productive areas of the planet due to its intense oceanic circulation dynamics, whose most important manifestation from the point of view and biological oceanography is the coastal upwelling. This manifestation generates a high primary and secondary production which support important fish stocks that are the basis of the fishing economy of the reg…	https://www.scopus.com/inward/record.uri?eid=2-s2.0-84877963932&doi=10.3856%2fvol40-issue3-fulltext-18&partnerID=40&md5=c507b529122c6368d6823aced0a63784	Latin American Journal of Aquatic Research	2012	ARTICLE	40	10.3856/vol40-issue3-fulltext-18	NA	scopus	/	/	16_08_21								Out language	no	26/01/2022	L-A	Out language	no
33263	Orcutt, B.N. and Bradley, J.A. and Brazelton, W.J. and Estes, E.R. and Goordial, J.M. and Huber, J.A. and Jones, R.M. and Mahmoudi, N. and Marlow, J.J. and Murdock, S. and Pachiadaki, M.	Impacts of deep-sea mining on microbial ecosystem services	Interest in extracting mineral resources from the seafloor through deep-sea mining has accelerated in the past decade, driven by consumer demand for various metals like zinc, cobalt, and rare earth elements. While there are ongoing studies evaluating potential environmental impacts of deep-sea mining activities, these focus primarily on impacts to animal biodiversity. The microscopic spectrum of …	https://www.scopus.com/inward/record.uri?eid=2-s2.0-85077983325&doi=10.1002%2flno.11403&partnerID=40&md5=b3f924a83bc648ad38a9e6f1c582f030	Limnology and Oceanography	2020	ARTICLE	65	10.1002/lno.11403	carbon sequestration; deep sea; ecosystem service; environmental impact assessment; ferromanganese deposit; hydrothermal vent; manganese nodule; massive sulfide; microbial community; primary production; protected area; seafloor; submarine mining, Animalia	scopus	article of reference	/	16_08_21		English					Sylvie	Out outcomes - no values	no	26/01/2022	L-A	Out Outcome - no values	no
40446	Worm, B. and Lotze, H.K. and Sommer, U.	Coastal food web structure, carbon storage, and nitrogen retention regulated by consumer pressure and nutrient loading	By factorial field experiments we analyzed the relative effects of increased nutrient (N+P) loading and natural grazing pressure on species composition, carbon storage, and nitrogen retention in the Baltic Sea littoral food web, composed of macroalgae, grazers (snails, isopods, amphipods), and predators (shrimps, crabs, fish). Nitrogen was depleted relative to phosphorus throughOut most of the ye…	https://www.scopus.com/inward/record.uri?eid=2-s2.0-0034016584&doi=10.4319%2flo.2000.45.2.0339&partnerID=40&md5=82cb07efc6ebcad44553a4eb08320164	Limnology and Oceanography	2000	ARTICLE	45	10.4319/lo.2000.45.2.0339	carbon; community composition; food web; grazing pressure; nitrogen; nutrient enrichment, Baltic Sea, algae; Amphipoda; Decapoda (Crustacea); Gastropoda; Isopoda	scopus	/	/	16_08_21								Out comparator	no	26/01/2022	L-A	Out comparator	no
10158	Meester, GA and Mehrotra, A and Ault, JS and Baker, EK month = aug,	Designing marine reserves for fishery management	Recent reports have raised serious concerns abOut the rapid declines of historically productive marine fishery resources and the degradation of essential fish habitats. This global crisis has spurred development of innovative management strategies to rebuild depleted fisheries and marine ecosystems. One highly tOuted strategy involves the design and creation of marine reserves (areas off limits t…	NA	MANAGEMENT SCIENCE	2004	article	50	10.1287/mnsc.1040.0222	CONSERVATION, EXPLOITATION, UNCERTAINTY, STRATEGIES, marine reserves, SELECTION, EXAMPLE, OPTIMIZATION, fisheries management, simulation, Florida Keys, ALGORITHMS, integer goal programming, PROGRAMMING MODEL, RISK ANALYSIS	wos	/	/	16_08_21							Sylvie	Out comparator	no	26/01/2022	L-A	Out comparator	no
24073	Fogarty, H.E. and Cvitanovic, C. and Hobday, A.J. and Pecl, G.T.	Stakeholder perceptions on actions for marine fisheries adaptation to climate change	Fisheries are under threat from climate change, with observed impacts greater in faster-warming regions. This research investigated current and future potential for climate adaptation to be integrated into fisheries management strategies using Tasmanian commercial wild-catch fisheries as a case study, and then identified obstacles and recommendations for fisheries management to better adapt to fu…	https://www.scopus.com/inward/record.uri?eid=2-s2.0-85108528430&doi=10.1071%2fMF21055&partnerID=40&md5=29bf74a343406c1feb2e087e55048b64	Marine and Freshwater Research	2021	ARTICLE	NA	10.1071/MF21055	NA	scopus	/	/	16_08_21				Out Outcomes (no ES)	no	44607	Sylvie			26-01-2022	L-A	Out Outcomes - no ES	no
21977	Diaz-Gil, C. and Smee, S.L. and Cotgrove, L. and Follana-BernÃ¡, G. and Hinz, H. and Marti-Puig, P. and Grau, A. and Palmer, M. and CatalÃ¡n, I.A.	Using stereoscopic video cameras to evaluate seagrass meadows nursery function in the Mediterranean	Seagrasses provide an important ecological values as nursery habitats, hosting higher juvenile densities than their surrounding less-structured habitats by offering shelter and food to early stages of fish. However, the quantitative evaluations of this nursery function remain elusive. Surveys assessing abundances of juvenile fish over seagrass meadows have been largely conducted by diving visual …	https://www.scopus.com/inward/record.uri?eid=2-s2.0-85019664687&doi=10.1007%2fs00227-017-3169-y&partnerID=40&md5=f2affc3b191862f2bb0a838961ae5265	Marine Biology	2017	ARTICLE	164	10.1007/s00227-017-3169-y	accuracy assessment; biological survey; fish; juvenile; nursery ground; population density; population structure; precision; seagrass; seagrass meadow; stereo image; videography; visual analysis, Mediterranean Sea, Diplodus annularis; Posidonia oceanica; Sparidae	scopus	/	/	16_08_21								Out Outcomes	no	26-01-2022	L-A	Out Outcomes - no ES	no
29575	Ley-Cooper, K. and de Lestang, S. and Phillips, B.F. and Lozano-Ãlvarez, E.	Estimates of exploitation rates of the spiny lobster fishery for Panulirus argus from tagging within the BahÃ­a EspÃ­ritu Santo 'Sian Ka'an' Biosphere Reserve, Mexican Caribbean	The Caribbean spiny lobster (Panulirus argus) fishery is currently being assessed for a certification process. It is the main economic activity within the Biosphere Reserve of Sian Ka'an-Mexico (SK), which is a marine-protected area where restricted access fishing is allowed. In this study, commercial catch rates were examined, and lobsters over a wide size range were tagged throughOut the 2010/2…	https://www.scopus.com/inward/record.uri?eid=2-s2.0-84868261153&doi=10.1080%2f17451000.2012.727434&partnerID=40&md5=3a4c7af9cb885ecb839945dfe0b8234d	Marine Biology Research	2013	ARTICLE	9	10.1080/17451000.2012.727434	assessment method; catch per unit effort; certification; commercial species; estimation method; exploitation; fishery management; fishing effort; juvenile; lobster fishery; mortality; movement; numerical model; protected area; tagging, Caribbean Islands; Mexico [North America]; Quintana Roo; Sian Kaan Biosphere Reserve, lobster; Palinuridae; Panulirus argus; Scomberomorus semifasciatus; Sia	scopus	/	/	16_08_21								Out comparator	no	26-01-2022	L-A	Out comparator	no
5131	Gaichas, SK and Bundy, A and Miller, TJ and Moksness, E and Stergiou, KI	INTRODUCTION} {What} drives marine fisheries production?	This paper introduces the MEPS Theme Section (TS) 'Comparative Analysis of Marine Fisheries Production'. The unifying theme of the studies in the TS is the relative influence of a 'triad of drivers' - fishing, trophodynamic, and environmental - on fisheries production. The studies were developed during 2 international workshops held in 2010 and 2011, which assembled a database of fisheries, troph…	NA	MARINE ECOLOGY PROGRESS SERIES	2012	article	459	10.3354/meps09841	MANAGEMENT, PATTERNS, ECOSYSTEMS, TRENDS, COMMUNITY, CLIMATE, Marine fisheries, Comparative approach, AGGREGATE SURPLUS PRODUCTION, PRODUCTION DYNAMICS, PRODUCTION MODELS, Ecosystem based fishery management, Production models	wos	/	/	16_08_21								Out outcomes - no values	no	08-02-2022	L-A	Out Outcome - no values	no
14507	Sousa, AI and Lillebo, AI and Risgaard-Petersen, N and Pardal, MA and Cacador, I	Denitrification: an ecosystem service provided by salt marshes	We hypothesized that denitrification rates, as an N removal process, would be enhanced in salt marsh rhizosediments as compared to sediments withOut vegetation (bare mudflats). Denitrification rates (measured by the N-15-isotope pairing technique), potential nitrification, and nutrient fluxes were seasonally quantified in a Spartina maritima salt marsh and in adjacent bare mudflats. Potential nit…	NA	MARINE ECOLOGY PROGRESS SERIES	2012	article	448	10.3354/meps09526	Ecosystem services, INTERTIDAL SEDIMENTS, SPARTINA-ALTERNIFLORA, Eutrophication, SEASONAL-VARIATION, Salt marshes, NITRIFYING BACTERIA, ANAEROBIC AMMONIUM OXIDATION, Denitrification, NITRATE REDUCTION, Spartina maritima, COASTAL MARINE ECOSYSTEMS, GLOBAL NITROGEN-CYCLE, N-15-isotope pairing technique, NITRIFICATION-DENITRIFICATION, TAGUS-ESTUARY	wos	/	/	16_08_21								Out Outcomes	no	26-01-2022	L-A	Out Outcomes - no ES	no
32233	Munsch, S.H. and Cordell, J.R. and Toft, J.D.	Fine-scale habitat use and behavior of a nearshore fish community: Nursery functions, predation avoidance, and spatiotemporal habitat partitioning	We have a limited understanding of habitat use and behavior in nearshore fish communities because they are rarely observed in situ. Consequently, ecologists recommend a process-based conceptualization of nursery habitats, but lack knowledge of nursery processes on fine scales along shore, and studies in controlled settings suggest that context-dependent behaviors allow fish to balance predation a…	https://www.scopus.com/inward/record.uri?eid=2-s2.0-84989225405&doi=10.3354%2fmeps11862&partnerID=40&md5=8fc740de6bb47ca4918e7f3694953727	Marine Ecology Progress Series	2016	ARTICLE	557	10.3354/meps11862	deep water; developmental stage; estuarine environment; habitat selection; habitat use; in situ measurement; intertidal environment; nearshore environment; nursery ground; ontogeny; pelagic fish; predation; predation risk; schooling behavior; sea level change; spatiotemporal analysis; water column	scopus	/	/	16_08_21								Out Outcomes	no	26-01-2022	L-A	Out Outcomes - no ES	no
7425	Jones, AG and Denis, L and Fournier, J and Desroy, N and Duong, G and Dubois, SF month = dec,	Linking multiple facets of biodiversity and ecosystem functions in a coastal reef habitat	Reef-building species play key roles in promoting local species richness and regulating ecosystem functions like biogeochemical fluxes. We evaluated the functioning of a habitat engineered by the reef-building polychaete Sabellaria alveolata, by measuring oxygen and nutrient fluxes in the reef structures and in the soft-sediments nearby. Then, we investigated the relative importance of temperatur…	NA	MARINE ENVIRONMENTAL RESEARCH	2020	article	162	10.1016/j.marenvres.2020.105092	PLANT DIVERSITY, FRESH-WATER, SPECIES RICHNESS, Bioturbation, Functional diversity, BIOGEOCHEMICAL PROCESSES, BENTHIC MACROFAUNA, TIDAL FLAT, Ecosystem engineer, OXYGEN-UPTAKE, Benthos, Biogeochemical fluxes, Community composition, COMMUNITY COMPOSITION, English channel, NITROGEN FLUXES, Respiration, Sabellaria alveolata, SABELLARIA-ALVEOLATA POLYCHAETA	wos	/	/	16_08_21								Out Outcomes	no	26-01-2022	L-A	Out Outcomes - no ES	no
20888	Chapman, E.J. and Byron, C.J. and Lasley-Rasher, R. and Lipsky, C. and Stevens, J.R. and Peters, R.	Effects of climate change on coastal ecosystem food webs: Implications for aquaculture	Coastal ecosystems provide important ecosystem services for millions of people. Climate change is modifying coastal ecosystem food web structure and function and threatens these essential ecosystem services. We used a combination of two new and one existing ecosystem food web models and altered scenarios that are possible with climate change to quantify the impacts of climate change on ecosystem …	https://www.scopus.com/inward/record.uri?eid=2-s2.0-85092501791&doi=10.1016%2fj.marenvres.2020.105103&partnerID=40&md5=c0332c6f968cf6abd07c02632f1c7526	Marine Environmental Research	2020	ARTICLE	162	10.1016/j.marenvres.2020.105103	Climate models; Ecosystems; Energy transfer; Fisheries; Molluscs; Organic carbon, Aquaculture management; Benthic communities; Coastal ecosystems; Dissolved organic carbon; Ecosystem services; Ecosystem stability; Human intervention; Phytoplankton biomass, Climate change, organic carbon, aquaculture; bivalve; climate change; climate effect; coastal zone; dissolved organic carbon; ecosystem servic…	scopus	/	/	16_08_21								Out Outcomes	no	26-01-2022	L-A	Out Outcomes - no ES	no
32141	Munoz, M. and Reul, A. and Gil de Sola, L. and Lauerburg, R.A.M. and Tello, O. and Gimpel, A. and StelzenmÃ¼ller, V.	A spatial risk approach towards integrated marine spatial planning: A case study on European hake nursery areas in the North Alboran Sea	Europe's Blue Growth strategy promotes the intensification of human activities at sea and increases the environmental risk such as the decline of the provision of key ecosystem services and potential conflicts among human activities. The fishing sector, in the Alboran Sea, is economically and culturally one of the most important and relies on overexploited target species such as European hake (Me…	https://www.scopus.com/inward/record.uri?eid=2-s2.0-85055114421&doi=10.1016%2fj.marenvres.2018.10.008&partnerID=40&md5=56356d30aa68b1b8a75796519755c7ad	Marine Environmental Research	2018	ARTICLE	NA	10.1016/j.marenvres.2018.10.008	Conservation; Fisheries; Offshore oil well production; Offshore wind farms; Risk assessment; Sensitivity analysis, Hake; Marine Spatial Planning; Mediterranean sea; Nursery area; Trawling; Vulnerability, Ecosystems, anthropogenic effect; ecosystem service; fish; fishing industry; integrated approach; marine environment; nursery ground; protected area; risk assessment; spatial planning; trawling; …	scopus	/	/	16_08_21							Sylvie	Out comparator	no	26-01-2022	L-A	Out comparator	no
24343	Frimodig, A.J. and Horeczko, M.C. and Prall, M.W. and Mason, T.J. and Owens, B.C. and Wertz, S.P.	Review of the california trawl fishery for pacific ocean shrimp, pandalus jordani, from 1992 to 2007	The commercial bottom trawl fishery for Pacific ocean shrimp, Pandalus jordani, or pink shrimp, operates mostly off the west coast of the contiguous United States. The California portion of the fishery has not been thoroughly documented or reviewed since the 1991 fishing season, despite its fluctuating more during the last 16 years (1992-2007) than at any other period in its 56-year history. We u…	https://www.scopus.com/inward/record.uri?eid=2-s2.0-70350443792&partnerID=40&md5=04075590d2e21489ebbdab9a4e73d2eb	Marine Fisheries Review	2009	ARTICLE	71	NA	bycatch; commercial species; fishery economics; fishery production; fishing community; fishing industry; market conditions; price dynamics; regulatory framework; shrimp culture; trawl net; trawling, California; North America; United States, Decapoda (Crustacea); Pandalus jordani	scopus	/	/	16_08_21									no	26-01-2022	L-A	Out review	no
16830	Yafasov, AY and Merkulov, AA and Polyakov, RK and Maitakov, FG	Ecosystem of the fishing industry in the digital economy	A comparative analysis of the strategies for the development of maritime activities until 2030, the shipbuilding industry until 2035 and the fishery complex until 2030 has been carried Out, indicating the need for strategic changes in these sectors of the Russian economy. The aim of the work is the conditions for the formation of a sectoral public-private ecosystem on the example of the fishery c…	NA	MARINE INTELLECTUAL TECHNOLOGIES	2020	article	NA	10.37220/MIT.2020.50.4.077	ecosystem, spatial planning, clusters, development strategy, digital technologies, fishery complex, fishing shipbuilding, maritime economy, situational center	wos	/	/	16_08_21		Russian		Out language (not english)				Out language (not english)	no	26-01-2022	L-A	Out language	no
1560	Borger, T and Beaumont, NJ and Pendleton, L and Boyle, KJ and Cooper, P and Fletcher, S and Haab, T and Hanemann, M and Hooper, TL and Hussain, SS and Portela, R and Stithou, M and Stockill, J and Taylor, T and Austen, MC month = may,	Incorporating ecosystem services in marine planning: The role of valuation	This paper scrutinises the use of ecosystem service valuation for marine planning. Lessons are drawn from the development and use of environmental valuation and cost-benefit analysis for policy-making in the US and the UK. Current approaches to marine planning in both countries are presented and the role that ecosystem service valuation could play in this context is Outlined. This includes highli…	NA	MARINE POLICY	2014	article	46	10.1016/j.marpol.2014.01.019	CLIMATE-CHANGE, MANAGEMENT, COASTAL, Ecosystem services, BENEFITS, CORAL-REEFS, ECONOMIC VALUATION, Ecosystem service valuation, POLICY, CONTINGENT VALUATION, WILLINGNESS-TO-PAY, Environmental valuation, Marine planning, BASE-LINES	wos	/	/	16_08_21								Out outcomes - no values	no	26-01-2022	L-A	Out Outcome - no values	no
2376	Casey, JF and Schuhmann, PW month = mar,	PACT or no PACT are tourists willing to contribute to the Protected Areas Conservation Trust in order to enhance marine resource conservation in Belize	The primary objective of this paper is to determine whether tourists are willing to pay (WTP) fees to support conservation in Belize and, if so, to determine their maximum willingness to pay. This is an important issue for Belize and for all countries that heavily rely on the quality of their environmental resources to attract tourists. From 1996 to 2017, the Protected Areas Conservation Trust (P…	NA	MARINE POLICY	2019	article	101	10.1016/j.marpol.2018.12.002	BIODIVERSITY, MANAGEMENT, VALUATION, ECOSYSTEM SERVICES, CORAL-REEFS, Tourism, PARKS, Belize, TO-PAY, Willingness-to-pay, FEES, Conservation fees, FINANCING MECHANISM	wos	/	/	16_08_21				Out Outcomes (no ES)	no	44607	Sylvie			26/01/2022	L-A	Out Outcomes - no ES	no
2839	Clark, BM month = jan,	Climate change: A looming challenge for fisheries management in sOuthern Africa	It is now widely accepted that the earth's climate is changing under the influence of anthropogenic activities. A number of key changes in the earths atmosphere and ocean have already been detected (including increasing global surface temperature, rising sea levels, increases in incident UV radiation, changes in average annual precipitation, and increases in the variability and intensity of extre…	NA	MARINE POLICY	2006	article	30	10.1016/j.marpol.2005.06.006	ATMOSPHERIC CO2, THERMOHALINE CIRCULATION, HARMFUL ALGAL BLOOMS, SOuth Africa, fisheries management, OZONE DEPLETION, ULTRAVIOLET-RADIATION, SEA-URCHINS, global climate change, LONG-TERM TRENDS, fish stocks, BENGUELA ECOSYSTEM, ROCK-LOBSTER, UV-B RADIATION	wos	/	/	16_08_21								Out outcomes - no values	no	26/01/2022	L-A	Out Outcome - no values	no
4386	Eriksson, B and Johansson, F and Blicharska, M month = may,	Socio-economic impacts of marine conservation efforts in three Indonesian fishing communities	Numerous conservation initiatives have been undertaken to protect large marine animals by legal protection and implementing marine protected areas (MPAs). Despite these efforts, many marine animals are still threatened, partly due to lack of compliance with conservation regulations. Meanwhile, research suggests that conservation efforts which also take socio-economic factors such as fishermen's l…	NA	MARINE POLICY	2019	article	103	10.1016/j.marpol.2019.02.007	MANAGEMENT, FISHERIES, DRIVERS, PROTECTED AREAS, TOURISM, PERCEPTIONS, POLICY, STAKEHOLDER PARTICIPATION, ISLAND, SOCIAL-SCIENCE RESEARCH	wos	/	/	16_08_21					yes	44607	Sylvie			26/01/2022	L-A	Out Outcome - no values	no
8000	Koehn, JZ and Reineman, DR and Kittinger, JN month = nov,	Progress and promise in spatial human dimensions research for ecosystem-based ocean planning	Human activities in ocean environments have resulted in significant impacts to ocean health and diminishing returns to society from these ecosystems. In response, there have been increasing calls for implementing ecosystem-based approaches to ocean planning and management. Such approaches require consideration of the complexity of human relationships with ecosystems including their social, cultur…	NA	MARINE POLICY	2013	article	42	10.1016/j.marpol.2013.01.015	CONSERVATION, MANAGEMENT, GREAT-BARRIER-REEF, MARINE, Social-ecological systems, RESILIENCE, GOVERNANCE, FISHERS, CALIFORNIA, Ecosystem-based management, Human dimensions, Marine planning, HUMAN IMPACTS, Social science, LOCAL KNOWLEDGE, Coastal marine spatial planning	wos	/	/	16_08_21								Out Outcomes	no	26/01/2022	L-A	Out Outcomes - no ES	no
10050	McDonald, G and Mangin, T and Thomas, LR and Costello, C month = may,	Designing and financing optimal enforcement for small-scale fisheries and dive tourism industries	Effective enforcement can reduce the impacts of illegal, unregulated, and unreported (IUU) fishing, resulting in numerous economic, ecological, and social benefits. However, resource managers in small-scale fisheries often lack the expertise and financial resources required to design and implement an effective enforcement system. Here, a bio-economic model is developed to investigate optimal leve…	NA	MARINE POLICY	2016	article	67	10.1016/j.marpol.2016.02.003	MANAGEMENT, MARINE PROTECTED AREAS, Ecosystem services, Small-scale fisheries, INCENTIVES, Fisheries cost-recovery, ILLEGAL, Illegal, unregulated, and unreported (IUU) fishing, Optimal fisheries enforcement	wos	/	/	16_08_21							Sylvie	Out comparator	no	26/01/2022	L-A	Out comparator	no
11602	Ovetz, R month = mar,	The bottom line: An investigation of the economic, cultural and social costs of high seas industrial longline fishing in the Pacific and the benefits of conservation	High sea industrial longline fishing can be understood as a case study of the cultural, economic, environmental and social impacts of unsustainable fishing technology. While much attention has been attributed to the impact of industrial longlines on the marine ecosystem, little is known abOut the impact of longline fishing on local food security, employment, cultural belief systems and traditions…	NA	MARINE POLICY	2007	article	31	10.1016/j.marpol.2006.09.002	COMMUNITIES, TURTLES, FACE, sea turtles, recreational fishing, marine tourism, longline fishing	wos	/	/	16_08_21									no	26/01/2022	L-A	Out Outcome - no values	no
15959	Viana, D and Gornik, K and Lin, CC and McDonald, G and Ng, NSR and Quigley, C and Potoski, M month = jul,	Recreational boaters values biodiversity: The case of the California Channel Islands National Marine Sanctuary	Marine ecosystems provide a range of valuable services, some of which come with market prices to quantify values and others for which markets have not set prices. Lacking perfect information, policy makers are at risk of undercounting non-priced values and services, leading to biases in policy decisions in favor of services valuesd through markets. Furthermore, understanding users' valuation of s…	NA	MARINE POLICY	2017	article	81	10.1016/j.marpol.2017.03.017	MANAGEMENT, ECOSYSTEMS, VALUATION, COASTAL, BENEFITS, OCEAN, WILLINGNESS-TO-PAY, QUALITY, Non-market valuation, Marine recreation, POTENTIAL IMPACT, Random Utility Model, RANDOM UTILITY MODEL, Site-choice model	wos	/	/	16_08_21								Out comparator	no	26/01/2022	L-A	Out comparator	no
18189	Asch, R.G. and Cheung, W.W.L. and Reygondeau, G.	Future marine ecosystem drivers, biodiversity, and fisheries maximum catch potential in Pacific Island countries and territories under climate change	The increase in anthropogenic CO2 emissions over the last century has modified oceanic conditions, affecting marine ecosystems and the goods and services that they provide to society. Pacific Island countries and territories are highly vulnerable to these changes because of their strong dependence on ocean resources, high level of exposure to climate effects, and low adaptive capacity. Projection…	https://www.scopus.com/inward/record.uri?eid=2-s2.0-85029233089&doi=10.1016%2fj.marpol.2017.08.015&partnerID=40&md5=e7b20a0ecde95d3c9da805c7b31eb9e4	Marine Policy	2018	ARTICLE	88	10.1016/j.marpol.2017.08.015	biodiversity; biogeochemistry; catchability; climate change; climate effect; ecosystem response; fishery; marine ecosystem; net primary production; scenario analysis, Pacific islands; Pacific Ocean; Pacific Ocean (West), Invertebrata; Pisces	scopus	/	/	16_08_21								Out Outcomes	no	26/01/2022	L-A	Out Outcomes - no ES	no
18948	Belhabib, D. and Sumaila, U.R. and Le Billon, P.	The fisheries of Africa: Exploitation, policy, and maritime security trends	African maritime countries take the majority of their animal protein from fish. Bound with tradition and a promise of food and other values, African fisheries also provide a source of livelihood for over 35 million coastal fishers. Yet, as in many other regions of the world, the fishing sector is plagued with policy failures, and illegal activities. This paper summarizes the key points in the evo…	https://www.scopus.com/inward/record.uri?eid=2-s2.0-85059474432&doi=10.1016%2fj.marpol.2018.12.021&partnerID=40&md5=67ac4988b67f1c1107f06f6a2af4aa18	Marine Policy	2019	ARTICLE	101	10.1016/j.marpol.2018.12.021	fishery management; fishery policy; governance approach; law enforcement; marine ecosystem; marine environment; national security; resource use; trend analysis, Africa, Animalia	scopus	/	/	16_08_21							Sylvie	Out outcomes - no values	no	26/01/2022	L-A	Out Outcome - no values	no
20198	Butler, J.R.A. and Skewes, T. and Mitchell, D. and Pontio, M. and Hills, T.	Stakeholder perceptions of ecosystem service declines in Milne Bay, Papua New Guinea: Is human population a more critical driver than climate change?	Milne Bay Province (MBP) in Papua New Guinea is a priority seascape in the Coral Triangle marine biodiversity hotspot. Goal 4 of the Coral Triangle Initiative on Coral Reefs, Fisheries and Food Security promotes adaptation planning for small island ecosystems and communities threatened by climate change, but information to identify vulnerable islands and priority interventions is limited. This st…	https://www.scopus.com/inward/record.uri?eid=2-s2.0-84892837108&doi=10.1016%2fj.marpol.2013.12.011&partnerID=40&md5=76eb8753a180e86f89280e8c11579890	Marine Policy	2014	ARTICLE	46	10.1016/j.marpol.2013.12.011	adaptive management; biodiversity; climate change; ecosystem service; environmental planning; food security; marine environment; population growth; small island state; stakeholder, Milne Bay; Papua New Guinea	scopus	/	/	16_08_21				Out Outcomes (no ES values)	no	44606	Sylvie			26/01/2022	L-A	Out Outcome - no values	no
20745	Cavole, L.M. and Andrade-Vera, S. and Marin Jarrin, J.R. and Dias, D.F. and Aburto-Oropeza, O. and BarrÃ¡gan-Paladines, M.J.	Using local ecological knowledge of Fishers to infer the impact of climate variability in Galapagos small-scale fisheries	GalÃ¡pagos has been characterized with great abundance of marine life and high levels of endemism. Due to its geographical position, this archipelago experiences tremendous climate variability during El NiÃ±o events, which disturb the entire marine food web, and ultimately affect the artisanal fishing activity. In this study, we explored the main impacts of El NiÃ±o events on artisanal fishing an…	https://www.scopus.com/inward/record.uri?eid=2-s2.0-85090315611&doi=10.1016%2fj.marpol.2020.104195&partnerID=40&md5=7e662e63856fec8d18d9723656030e2b	Marine Policy	2020	ARTICLE	121	10.1016/j.marpol.2020.104195	artisanal fishery; climate effect; climate variation; El Nino; marine ecosystem; marine park; marine resource; perception; traditional knowledge, Ecuador; Galapagos Islands; Galapagos Marine Reserve, Invertebrata; Martes	scopus	/	/	16_08_21							Sylvie	Out outcomes - no values	no	26/01/2022	L-A	Out Outcome - no values	no
24443	Furman, K.L. and Aminpour, P. and Gray, S.A. and Scyphers, S.B.	Mental models for assessing coastal social-ecological systems following disasters	Understanding abrupt change in social-ecological systems (SES), such as following major disasters, is key for restoration, adaptation, and sustainability. We describe an approach and case study using fuzzy cognitive mapping (FCM) and mental models to collectively represent local perceptions of Hurricane Irma in Key West, Florida. Using in-person FCM interviews, we sought to answer three overarchi…	https://www.scopus.com/inward/record.uri?eid=2-s2.0-85098990777&doi=10.1016%2fj.marpol.2020.104334&partnerID=40&md5=45ed17207535c00d436db542789f8dbd	Marine Policy	2021	ARTICLE	125	10.1016/j.marpol.2020.104334	coastal zone management; disaster management; fuzzy mathematics; hurricane event; model; perception; shoreline, Florida Keys; Florida [United States]; Key West; Key West Island; United States, Florida; Rhizophoraceae	scopus	/	/	16_08_21				Out Outcomes (no ES)	no	44606	Sylvie			26/01/2022	L-A	Out Outcomes - no ES	no
26270	Heenan, A. and Pomeroy, R. and Bell, J. and Munday, P.L. and Cheung, W. and Logan, C. and Brainard, R. and Yang Amri, A. and AliÃ±o, P. and Armada, N. and David, L. and Rivera-Guieb, R. and Green, S. and Jompa, J. and Leonardo, T. and Mamauag, S. and Parker, B. and Shackeroff, J. and Yasin, Z.	A climate-informed, ecosystem approach to fisheries management	This paper Outlines the benefits of using the framework for an ecosystem approach to fisheries management (EAFM) for dealing with the inevitable yet unclear impacts of climate change and ocean acidification on coastal fisheries. With a focus on the Asia-Pacific region, it summarizes the projected biological and socio-economic effects of increased emissions of carbon dioxide (CO2) for coastal fish…	https://www.scopus.com/inward/record.uri?eid=2-s2.0-84928111024&doi=10.1016%2fj.marpol.2015.03.018&partnerID=40&md5=e695efe1315ef60775ffbe39633ee9dc	Marine Policy	2015	ARTICLE	57	10.1016/j.marpol.2015.03.018	acidification; adaptive management; carbon emission; climate change; coastal fishery; coral reef; ecosystem approach; fishery management; socioeconomic impact, Pacific Ocean; Pacific Rim, Anthozoa	scopus	/	/	16_08_21								Out outcomes - no values	no	26/01/2022	L-A	Out Outcome - no values	no
26771	Hori, J. and Makino, M.	The structure of human well-being related to ecosystem services in coastal areas: A comparison among the six North Pacific countries	The concept of human well-being and its relation to ecosystem services has been defined by the Millennium Ecosystem Assessment (MEA). To visualize the structure of human well-being related to ecosystem services in coastal areas, and to make an international comparison of these structures, this study investigated the satisfaction level of human well-being by using questionnaire survey, and the int…	https://www.scopus.com/inward/record.uri?eid=2-s2.0-85045577221&doi=10.1016%2fj.marpol.2018.02.023&partnerID=40&md5=843c862b71c266776da3eb72a4dbcb87	Marine Policy	2018	ARTICLE	95	10.1016/j.marpol.2018.02.023	coastal zone; comparative study; conservation management; ecosystem service; knowledge; marine policy; questionnaire survey, Canada; China; Japan; Korea; Pacific Ocean; Pacific Ocean (North); Russian Federation; United States	scopus	/	/	16_08_21				Out Outcomes (no ES)	no	44606	Sylvie			25/01/2022	L-A	Out Outcomes - no ES	no
30815	Marre, J.-B. and Thebaud, O. and Pascoe, S. and Jennings, S. and Boncoeur, J. and Coglan, L.	The use of ecosystem services valuation in Australian coastal zone management	The use and influence of ecosystem services valuation in management decision-making, particularly as it relates to coastal zone management, remains largely unexplored in the academic literature. A recent Australia-wide survey of decision-makers involved in coastal zone management examined if, how and to what extent economic valuation of coastal and marine ecosystem services is used in, and influe…	https://www.scopus.com/inward/record.uri?eid=2-s2.0-84926198859&doi=10.1016%2fj.marpol.2015.02.011&partnerID=40&md5=34278c195182705c8c61fbb328953011	Marine Policy	2015	ARTICLE	56	10.1016/j.marpol.2015.02.011	coastal zone management; decision making; ecosystem service; marine ecosystem; valuation, Australia	scopus	/	/	16_08_21				Out Outcomes (no ES)	no	44606	Sylvie			25/01/2022	L-A	Out Outcomes - no ES	no
31624	Miller, M.L. and Auyong, J.	Coastal zone tourism. A potent force affecting environment and society	NA	https://www.scopus.com/inward/record.uri?eid=2-s2.0-0025995653&doi=10.1016%2f0308-597X%2891%2990008-Y&partnerID=40&md5=92c3c1b19b6f39d204c6f83cd8642eb4	Marine Policy	1991	ARTICLE	15	10.1016/0308-597X(91)90008-Y	coastal and marine tourism; coastal area; development opportunity; ecological impact; environmental impact; institutional framework; marine environmental policy; social impact; tourism management and planning; tourism promotion	scopus	/	/	16_08_21								Out population	no	25/01/2022	L-A	Out population	no
34453	Potts, T. and Burdon, D. and Jackson, E. and Atkins, J. and Saunders, J. and Hastings, E. and Langmead, O.	Do marine protected areas deliver flows of ecosystem services to support human welfare?	This paper examines the potential relationships between the ecosystem services provided by the coastal and marine environment and the designation of marine protected areas. The hypothesis is that relationships exist between the provision of ecosystem services and the features protected by marine protected areas. It is considered that protection will maintain these features in good ecological cond…	https://www.scopus.com/inward/record.uri?eid=2-s2.0-84889588965&doi=10.1016%2fj.marpol.2013.08.011&partnerID=40&md5=44530d3a8d3dc3709ae8dd457882121a	Marine Policy	2014	ARTICLE	44	10.1016/j.marpol.2013.08.011	coastal zone management; ecosystem function; ecosystem service; environmental protection; governance approach; habitat restoration; hypothesis testing; marine ecosystem; marine park; welfare impact, England; Scotland; United Kingdom; Wales	scopus	article of reference	/	16_08_21		English						Out outcomes - no values	no	25/01/2022	L-A	Out Outcome - no values	no
36136	Sangha, K.K. and Stoeckl, N. and Crossman, N. and Costanza, R.	A state-wide economic assessment of coastal and marine ecosystem services to inform sustainable development policies in the Northern Territory, Australia	This paper offers a state-wide assessment of coastal and marine ecosystems services (ES), including Indigenous perspectives, in the Northern Territory (NT) of Australia, to inform policy developments in the region. An economic impact of AUD 1.3 billion/yr and additional economic contribution to the NT economy of AUD 1.4 billion/yr was estimated for the selected key services, in addition to afford…	https://www.scopus.com/inward/record.uri?eid=2-s2.0-85067896884&doi=10.1016%2fj.marpol.2019.103595&partnerID=40&md5=9ffeb485cc20b29b10634e34d15833ad	Marine Policy	2019	ARTICLE	107	10.1016/j.marpol.2019.103595	economic activity; ecosystem service; environmental economics; indigenous knowledge; marine ecosystem; marine policy; policy development; sustainable development, Australia; Northern Territory	scopus	/	/	16_08_21							Sylvie	Out comparator	no	25/01/2022	L-A	Out comparator	no
36773	Shan, J. and Li, J.	Valuing marine ecosystem service damage caused by land reclamation: Insights from a deliberative choice experiment in Jiaozhou Bay	Land reclamation permanently alters the natural properties of coastal resources and the environment and thus has caused significant damage to marine ecosystem services. The purpose of this study is to assess the marine ecosystem service losses derived from land reclamation in Jiaozhou Bay. To achieve this goal, a new participatory, deliberative choice experiment approach, which is considered part…	https://www.scopus.com/inward/record.uri?eid=2-s2.0-85093680198&doi=10.1016%2fj.marpol.2020.104249&partnerID=40&md5=cd2a25ab4c62e220454f1e8599564d8b	Marine Policy	2020	ARTICLE	122	10.1016/j.marpol.2020.104249	biodiversity; coastal zone management; conservation management; ecosystem service; environmental economics; environmental impact; land use change; marine ecosystem; marine policy; policy making; reclaimed land; regulatory framework; valuation; willingness to pay, China; Jiaozhou Bay; Shandong	scopus	/	/	16_08_21							Sylvie	Out outcomes - no values	no	25/01/2022	L-A	Out Outcome - no values	no
38703	Trebilco, R. and Melbourne-Thomas, J. and Constable, A.J.	The policy relevance of SOuthern Ocean food web structure: Implications of food web change for fisheries, conservation and carbon sequestration	SOuthern Ocean food webs provide ecosystem services with significant global values including carbon sequestration, fisheries and the existence of iconic wildlife. These services are underpinned by different energetic pathways including those dominated by Antarctic krill, fishes and squids, or gelatinous zooplankton (salps). Climate change is likely to impact SOuthern Ocean food webs by affecting …	https://www.scopus.com/inward/record.uri?eid=2-s2.0-85078840628&doi=10.1016%2fj.marpol.2020.103832&partnerID=40&md5=9308bd6556cfba82fbf9190f6539e394	Marine Policy	2020	ARTICLE	115	10.1016/j.marpol.2020.103832	carbon sequestration; climate change; conservation; ecological impact; ecosystem management; fishery management; food web; marine ecosystem; marine policy; trend analysis, SOuthern Ocean, Bacillariophyta; Cephalopoda; Cetacea; Euphausiacea; Mastigophora (flagellates); Pisces; Salpida	scopus	/	/	16_08_21								Out outcomes - no values	no	25/01/2022	L-A	Out Outcome - no values	no
40196	Wielgus, J. and Poon, S. and del RÃ­o, E.C. and MuÃ±oz, D. and Whittle, D. and Fujita, R.	Fishery cooperatives in Cuba: Potential benefits, legal feasibility, and governance pre-conditions	Currently there is a strong interest in Cuba in improving the performance of the fisheries sector with respect to social, biological, and economic Outcomes. Many important fishery resources appear to be overexploited, and previous fishery regulations have had mixed success in restoring fishery stocks. The current fishing pressure could also have adverse impacts on other valuable ecosystem service…	https://www.scopus.com/inward/record.uri?eid=2-s2.0-84891649868&doi=10.1016%2fj.marpol.2013.11.019&partnerID=40&md5=414cbe29515d84dd9fd8d08170f217db	Marine Policy	2014	ARTICLE	45	10.1016/j.marpol.2013.11.019	comanagement; feasibility study; fishery economics; fishery policy; fishery production; guideline; comanagement; cooperative sector; fishery management; fishery policy; governance approach; guideline; industrial performance; legal system; regulatory framework; socioeconomic impact, Caribbean Islands; Cuba; Cuba	scopus	/	/	16_08_21								Out outcomes - no values	no	25/01/2022	L-A	Out Outcome - no values	no
40275	Willis, C. and Papathanasopoulou, E. and Russel, D. and Artioli, Y.	Harmful algal blooms: the impacts on cultural ecosystem services and human well-being in a case study setting, Cornwall, UK	Whilst harmful algal blooms (HABs) are a natural phenomenon, the impacts of these events can have devastating impacts on human societies. To date, these have largely been studied with reference to economic and health impacts, which can be significant and have impact at both individual and community levels. This paper builds on previous work and addresses recent calls to more fully understand the …	https://www.scopus.com/inward/record.uri?eid=2-s2.0-85048520257&doi=10.1016%2fj.marpol.2018.06.002&partnerID=40&md5=e7cc083945900033fec686df2ff420cc	Marine Policy	2018	ARTICLE	97	10.1016/j.marpol.2018.06.002	algal bloom; anthropogenic effect; coastal zone; ecosystem service; esthetics; quality of life; recreational activity; sense of place, Cornwall [England]; England; Saint Austell; United Kingdom, algae	scopus	/	/	16_08_21								Out outcomes - no values	no	25/01/2022	L-A	Out Outcome - no values	no
41617	R Fletcher, C Baulcomb, C Hall, S Hussain	Revealing marine cultural ecosystem services in the Black Sea	The link between the marine environment and aspects of culture is apparent for coastal fishing communities where over-exploitation of commercial fish species has been documented as leading to a weakening of social cohesion during species decline or	https://www.sciencedirect.com/science/article/pii/S0308597X14001316	Marine Policy	2014	/	/	/	/	googlescholar	/	/	16_08_21							Sylvie	Out outcomes - no values	no	25/01/2022	L-A	Out Outcome - no values	no
21516	Conand, C.	Tropical sea cucumber fisheries: Changes during the last decade	Tropical sea cucumber fisheries are generally traditional, small-scale, multispecies and poorly managed. Many recent studies have improved our knowledge on the biology and ecology of the commercially important species; the main results are analysed and the remaining gaps discussed. The fisheries and the patterns of trade changes during the last decade are presented from the data available and con…	https://www.scopus.com/inward/record.uri?eid=2-s2.0-85048733118&doi=10.1016%2fj.marpolbul.2018.05.014&partnerID=40&md5=e32c9723ffd633f9a726fe0c47d853f4	Marine Pollution Bulletin	2018	ARTICLE	133	10.1016/j.marpolbul.2018.05.014	Commerce; Management; Marketing, Beche-de-mer; holothurian; Management and conservations; Multi-species; National level; Overexploitation; Sustainable exploitation; West pacific, Fisheries, echinoderm fishery; exploitation; fishery management; mariculture; sustainability; trade, article; attention; ecology; fishery; Hispanic; human; Indian Ocean; market; nonhuman; sea cucumber; animal; fishery; P…	scopus	/	/	16_08_21								Out outcomes - no values	no	25/01/2022	L-A	Out Outcome - no values	no
23951	Filous, A. and Friedlander, A.M. and Koike, H. and Lammers, M. and Wong, A. and Stone, K. and Sparks, R.T.	Displacement effects of heavy human use on coral reef predators within the Molokini Marine Life Conservation District	The impact of marine ecotourism on reef predators is poorly understood and there is growing concern that overcrowding in Marine Protected Areas (MPAs) may disturb the species that these areas were established to protect. To improve our understanding of this issue, we used acoustic telemetry to examine the relationship between human activity at the Molokini Marine Life Conservation District (MLCD)…	https://www.scopus.com/inward/record.uri?eid=2-s2.0-85020653589&doi=10.1016%2fj.marpolbul.2017.06.032&partnerID=40&md5=e5a63a38c76b7bf75fcf2dc8da7f5995	Marine Pollution Bulletin	2017	ARTICLE	121	10.1016/j.marpolbul.2017.06.032	Conservation; Ecology; Environmental protection; Telemetering equipment, Acoustic telemetry; Caranx melampygus; Marine ecotourism; Marine protected area; Overcrowding; Predators, Reefs, anthropogenic effect; coral reef; displacement; ecosystem function; ecotourism; human activity; marine park; overcrowding; predator; telemetry, coral reef; crowding (area); habitat use; human; predator; species; t…	scopus	/	/	16_08_21							Sylvie	Out comparator	no	25/01/2022	L-A	Out comparator	no
26138	Hasselstrom, L. and Visch, W. and GrÃ¶ndahl, F. and Nylund, G.M. and Pavia, H.	The impact of seaweed cultivation on ecosystem services - a case study from the west coast of Sweden	Seaweed cultivation attracts growing interest and sustainability assessments from various perspectives are needed. The paper presents a holistic qualitative assessment of ecosystem services affected by seaweed cultivation on the Swedish west coast. Results suggest that supporting, regulating and provisioning services are mainly positively or non-affected while some of the cultural services are li…	https://www.scopus.com/inward/record.uri?eid=2-s2.0-85046836690&doi=10.1016%2fj.marpolbul.2018.05.005&partnerID=40&md5=88bb16797faeec2e17d9fc047f0e69bf	Marine Pollution Bulletin	2018	ARTICLE	133	10.1016/j.marpolbul.2018.05.005	Aquaculture; Cultivation; Economic and social effects; Environmental impact; Seaweed; Sustainable development, Development strategies; Ecosystem services; Kelp; Local contexts; Qualitative assessments; Saccharina latissima; Site-specific; Sustainability assessment, Ecosystems, aquaculture; cultivation; ecosystem service; environmental impact; seaweed, aquaculture; Article; biomass; cultural anthr…	scopus	/	/	16_08_21								Out outcomes - no values	no	25/01/2022	L-A	Out Outcome - no values	no
26405	Hernandez-Delgado, E.A.	The emerging threats of climate change on tropical coastal ecosystem services, public health, local economies and livelihood sustainability of small islands: Cumulative impacts and synergies	Climate change has significantly impacted tropical ecosystems critical for sustaining local economies and community livelihoods at global scales. Coastal ecosystems have largely declined, threatening the principal source of protein, building materials, tourism-based revenue, and the first line of defense against storm swells and sea level rise (SLR) for small tropical islands. Climate change has …	https://www.scopus.com/inward/record.uri?eid=2-s2.0-84947335367&doi=10.1016%2fj.marpolbul.2015.09.018&partnerID=40&md5=07ef067358dc9b9a0935564f0107bac2	Marine Pollution Bulletin	2015	ARTICLE	101	10.1016/j.marpolbul.2015.09.018	Ecology; Economics; Ecosystems; Food supply; Health; Health risks; Population statistics; Public health; Sea level; Sustainable development; Tropics, Climate change adaptation; Community livelihood; Coral reef; Environmental decline; Vulnerability, Climate change, rain, adaptive management; climate change; climate effect; coastal zone management; coral reef; ecological impact; economic impact; ec…	scopus	/	/	16_08_21								Out outcomes - no values	no	25/01/2022	L-A	Out Outcome - no values	no
26935	Huesemann, M.H. and Skillman, A.D. and Crecelius, E.A.	The inhibition of marine nitrification by ocean disposal of carbon dioxide	In an attempt to reduce the threat of global warming, it has been proposed that the rise of atmospheric carbon dioxide concentrations be reduced by the ocean disposal of CO2 from the flue gases of fossil fuel-fired power plants. The release of large amounts of CO2 into mid or deep ocean waters will result in large plumes of acidified seawater with pH values ranging from 6 to 8. In an effort to de…	https://www.scopus.com/inward/record.uri?eid=2-s2.0-0036165483&doi=10.1016%2fS0025-326X%2801%2900194-1&partnerID=40&md5=ff0296074ef6fe6c6efc9f4c32744fee	Marine Pollution Bulletin	2002	ARTICLE	44	10.1016/S0025-326X(01)00194-1	Ammonia; Carbon dioxide; Denitrification; Ecosystems; Environmental impact; Flue gases; Global warming; Nitrates; Nitrification; Oxidation; pH effects; Seawater; Spectrophotometry; Waste disposal; Water pollution control, Marine nitrification, Marine pollution, ammonia; carbon dioxide; fossil fuel; nitrate; sea water, carbon sequestration; global warming; inhibition; marine environment; nitrifica…	scopus	/	/	16_08_21								Out Outcomes	no	25/01/2022	L-A	Out Outcomes - no ES	no
29923	Liu, S. and Jiang, Z. and Wu, Y. and Deng, Y. and Chen, Q. and Zhao, C. and Cui, L. and Huang, X.	Macroalgae bloom decay decreases the sediment organic carbon sequestration potential in tropical seagrass meadows of the SOuth China Sea	Seagrass meadows are experiencing worldwide declines mainly because of nutrient enrichment, which always result in macroalgae bloom and consequently periodic collapse and decomposition. However, effects of macroalgae decay on the sediment organic carbon (SOC) sequestration capacity remain unknown. Depending on the macroalgae biomass in eutrophic seagrass meadows of SOuth China Sea, we carried Out…	https://www.scopus.com/inward/record.uri?eid=2-s2.0-85058380164&doi=10.1016%2fj.marpolbul.2018.12.009&partnerID=40&md5=18e7e3689c6851a26df38bf5777d9a46	Marine Pollution Bulletin	2019	ARTICLE	138	10.1016/j.marpolbul.2018.12.009	Blooms (metal); Chemical analysis; Enzyme activity; Plants (botany); Sediments; Tropics, Beta glucosidase; Chamber experiments; Macro-algae; Nutrient enrichments; Polyphenol oxidase; Seagrass meadows; Sediment organic carbon; SOuth China sea, Organic carbon, beta glucosidase; carbon dioxide; catechol oxidase; organic carbon; oxidoreductase; beta fructofuranosidase; carbon; catechol oxidase; cellu…	scopus	/	/	16_08_21							Sylvie	Out Outcomes	no	25/01/2022	L-A	Out Outcomes - no ES	no
31084	Mazarrasa, I. and Samper-Villarreal, J. and Serrano, O. and Lavery, P.S. and Lovelock, C.E. and MarbÃ , N. and Duarte, C.M. and Cortes, J.	Habitat characteristics provide insights of carbon storage in seagrass meadows	Seagrass meadows provide multiple ecosystem services, yet they are among the most threatened ecosystems on earth. Because of their role as carbon sinks, protection and restoration of seagrass meadows contribute to climate change mitigation. Blue Carbon strategies aim to enhance CO2 sequestration and avoid greenhouse gasses emissions through the management of coastal vegetated ecosystems, includin…	https://www.scopus.com/inward/record.uri?eid=2-s2.0-85042074120&doi=10.1016%2fj.marpolbul.2018.01.059&partnerID=40&md5=dd7beecd9dcfa8bd6ae4466f09f40523	Marine Pollution Bulletin	2018	ARTICLE	134	10.1016/j.marpolbul.2018.01.059	Climate change; Plants (botany), Climate change mitigation; CO2 sequestration; Ecosystem services; Protection and restoration; Research priorities; Seagrass habitats; Seagrass meadows; Vegetated ecosystems, Ecosystems, organic carbon; carbon; sea water, carbon sequestration; coastal zone management; ecosystem service; habitat conservation; habitat structure; seagrass meadow, biomass allocation; b…	scopus	/	/	16_08_21								Out outcomes - no values	no	25/01/2022	L-A	Out Outcome - no values	no
38786	Tseng, W.W.C. and Hsu, S.-H. and Chen, C.-C.	Estimating the willingness to pay to protect coral reefs from potential damage caused by climate change-The evidence from Taiwan	Coral reefs constitute themost biologically productive and diverse ecosystem, and provide various goods and services including those related to fisheries, marine tourism, coastal protection, and medicine. However, they are sensitive to climate change and rising temperatures. Taiwan is located in the central part of the world's distribution of coral reefs and has abOut one third of the coral speci…	https://www.scopus.com/inward/record.uri?eid=2-s2.0-84951065310&doi=10.1016%2fj.marpolbul.2015.10.058&partnerID=40&md5=de457a52fdf9448217d0307e2f63fcd1	Marine Pollution Bulletin	2015	ARTICLE	101	10.1016/j.marpolbul.2015.10.058	Economics; Reefs; Resource valuation; Shore protection; Surveys, Coastal protection; Contingent valuation methods; Coral reef; Face to face; Non-market valuation; Rising temperatures; Willingness to pay, Climate change, climate change; contingent valuation; coral reef; ecosystem service; environmental economics; environmental protection; willingness to pay, climate change; contingent valuation; c…	scopus	/	/	16_08_21				Out Outcomes (no ES)	no	44606	Sylvie			25/01/2022	L-A	Out Outcomes - no ES	no
25070	Goni, R. and Badalamenti, F. and Tupper, M.H.	Fisheries - Effects of marine protected areas on local fisheries: Evidence from empirical studies	Marine fisheries throughOut the world are in serious decline due to overharvesting (National Research Council, 2001), and management for sustainable fisheries requires effective tactics for limiting exploitation rates. Limitations based on annual stock assessments and total allowable catches calculated from these assessments can be dangerous, and marine protected areas (MPAs) are one tool to limi…	https://www.scopus.com/inward/record.uri?eid=2-s2.0-84875722881&doi=10.1017%2fCBO9781139049382.006&partnerID=40&md5=7507b66f7fc1bb8d1782f39249d8cb09	Marine Protected Areas: A Multidisciplinary Approach	2011	BOOK	NA	10.1017/CBO9781139049382.006	NA	scopus	/	/	16_08_21									no	25/01/2022	L-A	Out Outcome - no values	no
25372	Gravestock, V.J. and Nicoll, R. and Clark, R.W.E. and Humphreys, J.	Assessing the benefits of shellfish aquaculture in improving water quality in Poole harbour, an estuarine marine protected area	Poole Harbour has a long-standing history of shellfish production and is an area of multiple Marine Protected Area (MPA) designations. Currently an area of 181.5ha is dedicated to the farming of several shellfish species, namely oysters and mussels. This chapter examines the ecosystem services associated with shellfish aquaculture in Poole Harbour and the potential benefits to the MPA, particular…	https://www.scopus.com/inward/record.uri?eid=2-s2.0-85080810573&doi=10.1016%2fB978-0-08-102698-4.00037-X&partnerID=40&md5=9a403889a3ef91dc8121ac8f1a5a39ec	Marine Protected Areas: Science, Policy and Management	2019	BOOK	NA	10.1016/B978-0-08-102698-4.00037-X	NA	scopus	/	/	16_08_21								Out outcomes - no values	no	25/01/2022	L-A	Out Outcome - no values	no
30671	Manlosa, A.O. and Hornidge, A.-K. and SchlÃ¼ter, A.	Aquaculture-capture fisheries nexus under Covid-19: impacts, diversity, and social-ecological resilience	The Covid-19 pandemic is a global shock that is significantly affecting coastal social-ecological systems (SES) in different parts of the world. Its widespread impacts have unravelled vulnerabilities in many aspects of society, including food systems. Our study investigated the impacts of a lockdown associated with the pandemic in the province of Bulacan, in the region of Central Luzon, Philippin…	https://www.scopus.com/inward/record.uri?eid=2-s2.0-85100139159&doi=10.1007%2fs40152-021-00213-6&partnerID=40&md5=13c0509e3a5d946458c902688cadf818	Maritime Studies	2021	ARTICLE	20	10.1007/s40152-021-00213-6	aquaculture production; capture method; COVID-19; fishery management; food market; food security; livelihood; thematic mapping; vulnerability, Bulacan; Central Luzon; Philippines	scopus	/	/	16_08_21								Out outcomes - no values	no	25/01/2022	L-A	Out Outcome - no values	no
29454	Leon, F. and Ramos-Martin, A. and Perez-Baez, S.O.	Study of the ecological footprint and carbon footprint in a reverse osmosis sea water desalination plant	The water situation in the Canary Islands has been a historical problem that has been sought to be solved in various ways. After years of work, efforts have focused on desalination of seawater to provide safe water mainly to citizens, agriculture, and tourism. Due to the high demand in the Islands, the Canary Islands was a pioneering place in the world in desalination issues, allowing the improve…	https://www.scopus.com/inward/record.uri?eid=2-s2.0-85107224759&doi=10.3390%2fmembranes11060377&partnerID=40&md5=57fb8ad3c1e2a3059bc39db109c89a3d	Membranes	2021	ARTICLE	11	10.3390/membranes11060377	Agricultural robots; Carbon dioxide; Carbon footprint; Environmental impact; Reverse osmosis; Seawater; Water filtration, Canary islands; Desalinated water; Desalination plant; Ecological footprint; Electricity-generation system; Energy cost; Generation systems; Seawater desalination plants, Desalination	scopus	/	/	16_08_21							Sylvie	Out population	no	25/01/2022	L-A	Out population	no
22249	Davlasheridze, M. and Atoba, K.O. and Brody, S. and Highfield, W. and Merrell, W. and Ebersole, B. and Purdue, A. and Gilmer, R.W.	Economic impacts of storm surge and the cost-benefit analysis of a coastal spine as the surge mitigation strategy in Houston-Galveston area in the USA	Rapid population growth, urbanization, and concentration of valuable assets and strategic infrastructure in coastal regions make coastal inundation, flooding, and storm surge national problems for many countries, including theÂ United States of America (USA). Enhancing coastal resilience is a complex problem and involves an integrated risk management approach, entailing both structural protection…	https://www.scopus.com/inward/record.uri?eid=2-s2.0-85046709106&doi=10.1007%2fs11027-018-9814-z&partnerID=40&md5=105f5a2d923913d9ee9a03d0cd089b4e	Mitigation and Adaptation Strategies for Global Change	2019	ARTICLE	24	10.1007/s11027-018-9814-z	coastal protection; cost-benefit analysis; disaster; economic impact; feasibility study; flood damage; hurricane; industry; infrastructure; metropolitan area; natural barrier; storm surge, Galveston; Houston; Texas; United States	scopus	/	/	16_08_21									no	25/01/2022	L-A	Out Outcome - no values	no
7637	Kathiravan, K and Natesan, U and Vishnunath, R month = dec,	Developing GIS based Coastal Water Quality Index for Rameswaram Island, India positioned in Gulf of Mannar Marine Biosphere Reserve	This paper employs widely used Water Quality Index (WQI), which synthesizes biological and physiochemical parameters into one single number that can be straightforwardly understood by decision makers and public. Rameswaram Island is one of the highly populated Islands of India, embraces with density of economically/ecologically important species and is most significantly located between Palk Bay …	NA	MODELING EARTH SYSTEMS AND ENVIRONMENT	2019	article	5	10.1007/s40808-019-00656-1	REGION, LAND-USE CHANGES, BAY, TOXICITY, ECOSYSTEM SERVICE values, PARAMETERS, SOutHEAST COAST, PHYTOPLANKTON COMMUNITY, Geographic Information System (GIS), Rameswaram Island, Water Quality Index (WQI)	wos	/	/	16_08_21									no	25/01/2022	L-A	Out Outcome - no values	no
413	Andrew, NL and Agatsuma, Y and Ballesteros, E and Bazhin, AG and Creaser, EP and Barnes, DKA and Botsford, LW and Bradbury, A and Campbell, A and Dixon, JD and Einarsson, S and Gerring, PK and Hebert, K and Hunter, M and Hur, SB and Johnson, CR and Juinio-Menez, MA and Kalvass, P and Miller, RJ and Moreno, CA and Palleiro, JS and Rivas, D and Robinson, SML and Schroeter, SC and Steneck, RS and Va…	Status and management of world sea urchin fisheries	World production of sea urchins peaked in 1995, when 120 306 t were landed. Chile dominates world production, producing more than half the world's total landings of 90 257 t in 1998. Other important fisheries are found in Japan, Maine, British Columbia, California, SOuth Korea, New Brunswick, Russia, Mexico, Alaska, Nova Scotia, and in a number of countries that produced less than 1000 t in 1998.…	NA	NA	2002	incollection	40	NA	POPULATION-DYNAMICS, NEW-SOutH-WALES, STOCK ENHANCEMENT, MACROCYSTIS-PYRIFERA, STRONGYLOCENTROTUS-FRANCISCANUS, CENTROSTEPHANUS-RODGERSII, CALIFORNIA KELP FOREST, PARACENTROTUS-LIVIDUS ECHINODERMATA, LOUGH INE, LOXECHINUS-ALBUS MOLINA	wos	/	/	16_08_21									no	08/02/2022	L-A	Out review	no
423	Angel, DL and Katz, T and Eden, N and Spanier, E and Black, KD	Damage control in the coastal zone: Improving water quality by harvesting aquaculture-derived nutrients	There is a clear relationship between nutrient enrichment and the eventual deterioration of coastal water quality (eutrophication). Eutrophication occurs when the rate of nutrient supply exceeds its transformation or removal rate and excess nutrients stimulate excess biological production. This imbalance may be corrected to varying degrees by enhancing certain natural biological/ecological attrib…	NA	NA	2005	incollection	50	NA	RED-SEA, GULF, EILAT, EFFLUENTS, FISH-FARM, MYCOBACTERIOSIS, NUTRITIONAL APPROACH	wos	/	/	16_08_21								Out outcomes - no values	no	25/01/2022	L-A	Out Outcome - no values	no
1071	Beamish, RJ and McFarlane, GA and {UNIV. OF ALASKA SEA GRANT COLLEGE PROGRAM} and {UNIV. OF ALASKA SEA GRANT COLLEGE PROGRAM} and {UNIV. OF ALASKA SEA GRANT COLLEGE PROGRAM	Applying ecosystem management to fisheries in the {Strait} of {Georgia	The Strait of Georgia is located between Vancouver Island and mainland British Columbia. It is one of the most important marine ecosystems in the Pacific, as most British Columbians live within 10 km of its shores and it is a major rearing and nursery area for a number of important species of fishes. Various components of the dynamics of this ecosystem have been identified over the past 50 years.…	NA	NA	1999	incollection	16	NA	BRITISH-COLUMBIA, PRIMARY PRODUCTIVITY, PACIFIC, OSCILLATION, PLUMCHRUS, CALANUS, LIFE HISTORIES, NEOCALANUS	wos	/	/	16_08_21									no	08/02/2022	L-A	Out review	no
7062	Ineson, P and Levin, LA and Kneib, RT and Hall, RO and Weslawski, JM and Bardgett, RD and Wardle, DA and Wall, DH and van der Putten, WH and Zadeh, H	Cascading effects of deforestation on ecosystem services across soils and freshwater and marine sediments	NA	NA	NA	2004	incollection	64	NA	ORGANIC-MATTER, LAND-USE CHANGE, RIVER, NUTRIENT, LINKING BIODIVERSITY, TERRESTRIAL, CLEAR-CUT, CRITICAL TRANSITION ZONES, LARGE WOODY DEBRIS, STREAM	wos	/	/	16_08_21								Out outcomes - no values	no	25/01/2022	L-A	Out Outcome - no values	no
8320	Lachs, L and Onate-Casado, J	Fisheries and Tourism: Social, Economic, and Ecological Trade-offs in Coral Reef Systems	Coastal communities are exerting increasingly more pressure on coral reef ecosystem services in the Anthropocene. Balancing trade-offs between local economic demands, preservation of traditional values, and maintenance of both biodiversity and ecosystem resilience is a challenge for reef managers and resource users. Consistently, growing reef tourism sectors offer more lucrative livelihoods than …	NA	NA	2020	book	NA	10.1007/978-3-030-20389-4_13	Ecological impacts, ECOSYSTEM SERVICES, MARINE PROTECTED AREAS, PHASE-SHIFTS, BASE-LINE, Systematic review, WILLINGNESS-TO-PAY, ARTIFICIAL REEFS, Sustainable development, SUSTAINABLE TOURISM, CARRYING-CAPACITY, Adaptive co-management, ADAPTIVE COMANAGEMENT, DIVER BEHAVIOR, Economic shift	wos	/	/	16_08_21							Sylvie	Out outcomes - no values	no	25/01/2022	L-A	Out Outcome - no values	no
14397	Snelgrove, PVR and Austen, MC and Hawkins, SJ and Iliffe, TM and Kneib, RT and Levin, LA and Weslawski, JM and Whitlatch, RB and Garey, JR	Vulnerability of marine sedimentary ecosystem services to human activities	NA	NA	NA	2004	incollection	64	NA	BIODIVERSITY, IMPACTS, COMMUNITY STRUCTURE, PHRAGMITES-AUSTRALIS, WATER-QUALITY, ORGANIC ENRICHMENT, DEEP-SEA, FISHING DISTURBANCE, CONTINENTAL-SHELF, BENTHIC COMMUNITY	wos	/	/	16_08_21								Out outcomes - no values	no	25/01/2022	L-A	Out Outcome - no values	no
15035	Tantrigama, G	Coastal resource management and sustainability of tourism: A comparative study of Hikkaduwa, Sri Lanka and Goa, India	As worldwide tourist arrivals increase, a significant share seek the pleasure of tropical beach holidaying particularly in the Asia/Pacific Region. This leads to pressure on coastal environmental resources resulting from the attempts to accommodate increased arrivals. Various studies carried Out recently have noted that unplanned and uncoordinated mass tourism in the Asia/Pacific Region have caus…	NA	NA	2002	book	NA	NA	coastal resource management, special area management, sustainable coastal tourism, tourism carrying capacity	wos	/	/	16_08_21								Out outcomes - no values	no	25/01/2022	L-A	Out Outcome - no values	no
26514	Hilborn, R.	The evolution of quantitative marine fisheries management 1985-2010	This paper reviews the changes in quantitative marine fisheries management between 1985 and 2010. The two primary areas where quantitative methods have been employed are in the assessment of stock size and exploitation rates, and in the design and evaluation of harvest strategies. In 1985, some areas had well established assessment programs in place, and the assessment methods have been relativel…	https://www.scopus.com/inward/record.uri?eid=2-s2.0-84855231798&doi=10.1111%2fj.1939-7445.2011.00100.x&partnerID=40&md5=88a65bd4bd23ea3ac5851d171398e18e	Natural Resource Modeling	2012	ARTICLE	25	10.1111/j.1939-7445.2011.00100.x	NA	scopus	/	/	16_08_21							Sylvie	Out outcomes - no values	no	25/01/2022	L-A	Out Outcome - no values	no
18092	Arias-Ortiz, A. and Serrano, O. and Masque, P. and Lavery, P.S. and Mueller, U. and Kendrick, G.A. and Rozaimi, M. and Esteban, A. and Fourqurean, J.W. and MarbÃ , N. and Mateo, M.A. and Murray, K. and Rule, M.J. and Duarte, C.M.	A marine heatwave drives massive losses from the world's largest seagrass carbon stocks	Seagrass ecosystems contain globally significant organic carbon (C) stocks. However, climate change and increasing frequency of extreme events threaten their preservation. Shark Bay, Western Australia, has the largest C stock reported for a seagrass ecosystem, containing up to 1.3% of the total C stored within the top metre of seagrass sediments worldwide. On the basis of field studies and satell…	https://www.scopus.com/inward/record.uri?eid=2-s2.0-85044239456&doi=10.1038%2fs41558-018-0096-y&partnerID=40&md5=3f70f65aa748f85d7987623e5b1799db	Nature Climate Change	2018	ARTICLE	8	10.1038/s41558-018-0096-y	air-sea interaction; carbon dioxide; carbon sequestration; extreme event; heat wave; land use change; marine ecosystem; organic carbon; oxic conditions; satellite imagery; seagrass, Australia; Shark Bay; Western Australia, Chondrichthyes	scopus	/	/	16_08_21									no	24/01/2022	L-A	Out comparator	no
26909	Huang, Y. and Ciais, P. and Goll, D.S. and Sardans, J. and PeÃ±uelas, J. and Cresto-Aleina, F. and Zhang, H.	The shift of phosphorus transfers in global fisheries and aquaculture	Global fish production (capture and aquaculture) has increased quickly, which has altered global flows of phosphorus (P). Here we show that in 2016, 2.041.593.09 Tg P yrâˆ’1 (mean and interquartile range) was applied in aquaculture to increase fish production; while 1.101.041.14 Tg P yrâˆ’1 was removed from aquatic systems by fish harvesting. Between 1950 and 1986, P from fish production went fro…	https://www.scopus.com/inward/record.uri?eid=2-s2.0-85078022362&doi=10.1038%2fs41467-019-14242-7&partnerID=40&md5=25ff6b6a98d86e25dd371e91c071fd81	Nature Communications	2020	ARTICLE	11	10.1038/s41467-019-14242-7	fertilizer; ground water; phosphorus; fresh water, aquaculture; aquaculture production; fishery; flux measurement; global change; harvesting; phosphorus, aquaculture; aquatic biology; aquatic environment; Article; biomass production; coastal waters; coculture; ecosystem monitoring; feed conversion ratio; fishery management; food composition; food industry; food intake; food waste; freshwater envi…	scopus	/	/	16_08_21								Out Outcomes	no	24/01/2022	L-A	Out Outcomes - no ES	no
40971	Zaneveld, J.R. and Burkepile, D.E. and Shantz, A.A. and Pritchard, C.E. and McMinds, R. and Payet, J.P. and Welsh, R. and Correa, A.M.S. and Lemoine, N.P. and Rosales, S. and Fuchs, C. and Maynard, J.A. and Thurber, R.V.	Overfishing and nutrient pollution interact with temperature to disrupt coral reefs down to microbial scales	Losses of corals worldwide emphasize the need to understand what drives reef decline. Stressors such as overfishing and nutrient pollution may reduce resilience of coral reefs by increasing coral-Algal competition and reducing coral recruitment, growth and survivorship. Such effects may themselves develop via several mechanisms, including disruption of coral microbiomes. Here we report the result…	https://www.scopus.com/inward/record.uri?eid=2-s2.0-84976371964&doi=10.1038%2fncomms11833&partnerID=40&md5=a357477ca03ea034fe66d43dc34d6725	Nature Communications	2016	ARTICLE	7	10.1038/ncomms11833	bacterium; concentration (composition); coral reef; ecosystem resilience; environmental stress; experimental study; microbial activity; mortality; nutrient dynamics; overfishing; pollution effect; seasonality; temperature effect, Article; bleaching; controlled study; coral reef; environmental exploitation; field experiment; fishing; high temperature; macroalga; microbiome; mortality; nonhuman; nu…	scopus	/	/	16_08_21							Sylvie		no	24/01/2022	L-A	Out Outcome - no values	no
37637	Stavros, S. and Fani, S. and Stergios, T. and Ioannis, S. and Olga, C.	The environmental pressures and perspectives of tourism on coastal and insular zone. The case of Greece	Tourism is widely known as one of the most enterprising branches of the tertiary sector of economy in many countries. Nevertheless, over the time, touristic activities have resulted in a significant number of environmental implications related directly or indirectly to the coastal and insular area. The paper focuses on the qualitative characteristics of environmental impacts of tourism on the isl…	https://www.scopus.com/inward/record.uri?eid=2-s2.0-84986278250&partnerID=40&md5=f927d61fd17f55587b0c84814429cb2a	Nature Environment and Pollution Technology	2016	ARTICLE	15	NA	Decision making; Economics, Environmental implications; Environmental pressures; Environmental problems; Greece; Integrated protection; Qualitative characteristics; Socio-economic development; Socioeconomic values of tourism, Environmental impact, coastal zone; decision making; environmental impact assessment; environmental protection; island; perception; qualitative analysis; socioeconomic impac…	scopus	/	/	16_08_21								Out outcomes - no values	no	24/01/2022	L-A	Out Outcome - no values	no
10314	Miazaki, LF and dos Santos, APF and Salvati, DD and Alves-Costa, FA and da Costa, RC	Temporal variations in biomass and size of seabob shrimp Xiphopenaeus kroyeri (Heller, 1862) (Decapoda: Penaeoidea) on the sOuthern coast of Sao Paulo state, Brazil	Xiphopenaeus kroyeri (Heller, 1862) is the third most common species caught by fishing boats in the state of Sao Paulo, Brazil and production of this shrimp in the Cananeia region located on the sOuthern coast of this state ranks second in the nation. The aim of this study was to investigate the temporal variation of the total biomass and size of X. kroyeri and analyze this variation against envi…	NA	NAUPLIUS	2016	article	24	10.1590/2358-2936e2016025	ABUNDANCE, CRUSTACEA, BAY, POPULATION-STRUCTURE, fishery, Abundance, REPRODUCTIVE-BIOLOGY, ATLANTIC, Penaeidae, PENAEIDAE, UBATUBA REGION, weight, closed season, BOB SHRIMP, DENDROBRANCHIATA	wos	/	/	16_08_21								Out comparator	no	24/01/2022	L-A	Out comparator	no
40475	Wu, D. and Liu, J. and He, T. and Wang, S. and Wang, R.	Profit and loss analysis on ecosystem services values based on land use change in Yellow River Delta	With the aim to investigate variations in ecosystem services in response to land use changes, techniques of remote sensing and geographic information system were integrated into the evaluation model to calculate the ecosystem services values in the Yellow River Delta from 1992 to 2005. The results indicated that the total ecosystem services values in 1992, 1996, 2001 and 2005 were 48.75Ã—108, 49.…	https://www.scopus.com/inward/record.uri?eid=2-s2.0-70350400264&doi=10.3969%2fj.issn.1002-6819.2009.08.046&partnerID=40&md5=ab20f272e0e982ea69d647b79c1fd9a9	Nongye Gongcheng Xuebao/Transactions of the Chinese Society of Agricultural Engineering	2009	ARTICLE	25	10.3969/j.issn.1002-6819.2009.08.046	Ecosystem services; Ecosystem services values; Environment engineering; Evaluation models; Land use pattern; Land use type; Land-use change; Markov model; Profit and loss; Total values; Waterbodies; Yellow River Delta, Geographic information systems; Land use; Markov processes; Optical losses; Profitability; Remote sensing; Rivers, Ecosystems	scopus	/	/	16_08_21		chinese		Out language (not english)				Out language (not english)	no	24/01/2022	L-A	Out language	no
39780	Wang, P. and Sun, H. and Hua, B. and Fan, S.	Evaluation and Dynamic Simulation of Ecosystem Service values in Coastal Area of Fuzhou City	LUCC is an important cause of global ecosystem change. With the global warming and increasing environmental problems, such as the melting of Arctic glaciers and so on, it is more and more realistic to predict the future status of ecosystem services based on changes in the status quo. As an important extension of construction of a new green district in Fuzhou, the coastal area is a new place for t…	https://www.scopus.com/inward/record.uri?eid=2-s2.0-85083037348&doi=10.6041%2fj.issn.1000-1298.2020.03.029&partnerID=40&md5=a66a122f460fd0e16786dc7025600d7b	Nongye Jixie Xuebao/Transactions of the Chinese Society for Agricultural Machinery	2020	ARTICLE	51	10.6041/j.issn.1000-1298.2020.03.029	Coastal zones; Farms; Forestry; Global warming; Land use; Wetlands; Zoning, Development scenarios; Ecosystem service values; Environmental problems; National development; Planning and constructing; Strategic orientation; values of ecosystem services; Visual interpretation, Ecosystems	scopus	/	/	16_08_21		chinese		Out language (not english)				Out language (not english)	no	24/01/2022	L-A	Out language	no
39616	Wahle, R.A.	Fisheries in a sea of change: Ecology and oceanography of New England's fishing grounds	This paper serves to set the stage for the conference on the history, status, and future of New England's offshore fisheries. From a global perspective, it provides a brief overview of the geological, physical, and biological processes and features that make New England one of the world's most productive temperate shelf regions, exceeding the primary and secondary production of other renowned tem…	https://www.scopus.com/inward/record.uri?eid=2-s2.0-5744220353&doi=10.1656%2f1092-6194%282000%29007%5b0317%3afiasoc%5d2.0.co%3b2&partnerID=40&md5=f5604b6505d4d06c37069d3ca6d7213e	Northeastern Naturalist	2000	ARTICLE	7	10.1656/1092-6194(2000)007[0317:fiasoc]2.0.co;2	NA	scopus	/	/	16_08_21								Out review	no	24/01/2022	L-A	Out review	no
8654	Leenhardt, P and Teneva, L and Kininmonth, S and Darling, E and Cooley, S and Claudet, J month = oct,	Challenges, insights and perspectives associated with using social-ecological science for marine conservation	Here, we synthesize conceptual frameworks, applied modeling approaches, and as case studies to highlight complex social-ecological system (SES) dynamics that inform environmental policy, conservation and management. Although a set of \good practices\" abOut what constitutes a good SES study are emerging, there is still a disconnection between generating SES scientific studies and providing decisi…	NA	OCEAN \& COASTAL MANAGEMENT	2015	article	115	10.1016/j.ocecoaman.2015.04.018	CLIMATE-CHANGE, GREAT-BARRIER-REEF, ECOSYSTEM SERVICES, Social-ecological systems, PROTECTED AREAS, REGIME SHIFTS, COUPLED HUMAN, Conservation, Natural resource management, BAYESIAN NETWORKS, HUMAN DIMENSIONS, Sustainability science, SOCIOECOLOGICAL SYSTEMS, VULNERABILITY ANALYSIS	wos	/	/	16_08_21								Out outcomes - no values	no	24/01/2022	L-A	Out Outcome - no values	no
9701	Marconi, M and Giglio, VJ and Pereira, GH and Motta, FS month = aug,	Does quality of scuba diving experience vary according to the context and management regime of marine protected areas?	Sustainability of scuba diving tourism should be assessed not only in environmental terms, but also concerning the quality of the diving experiences. Through the application of semi-structured questionnaires, we assessed differences in the scuba diving experiences from three subtropical Brazilian marine protected areas (MPAs) with different contexts and management regimes. We found that MPAs of m…	NA	OCEAN \& COASTAL MANAGEMENT	2020	article	194	10.1016/j.ocecoaman.2020.105246	CONSERVATION, IMPACTS, FISH, Ecosystem services, CORAL-REEFS, Conservation, PERCEPTIONS, SATISFACTION, MOTIVATION, DIVE TOURISM, IMPORTANCE-PERFORMANCE ANALYSIS, LIFE PREFERENCES, Satisfaction, Sustainable tourism	wos	/	/	16_08_21				Out Outcomes (no ES)	no	44606	Sylvie			24/01/2022	L-A	Out Outcomes - no ES	no
10053	McDougall, C month = nov,	Erosion and the beaches of Negril	In Negril, beach erosion is a major environmental concern, caused by similar anthropogenic stressors impacting populated coastal areas worldwide. This review recapitulates the environmental circumstances leading to beach erosion in Negril through the lens of global and regional trends, arguing in favor of the ecosystem approach for long term mitigation. Evidence points to depleted coastal ecosyst…	NA	OCEAN \& COASTAL MANAGEMENT	2017	article	148	10.1016/j.ocecoaman.2017.08.008	IMPACTS, RESTORATION, MARINE PROTECTED AREAS, COMMUNITIES, Ecosystem services, DEAD ZONES, Eutrophication, CORAL-REEF, MANGROVES, COASTAL DEFENSE, HARMFUL ALGAL BLOOMS, SUSTAINABLE TOURISM, Erosion, Coastal squeeze, Corporate environmental responsibility	wos	/	/	16_08_21								Out outcomes - no values	no	24/01/2022	L-A	Out Outcome - no values	no
18061	Arce-Acosta, M. and RamÃ­rez-RodrÃ­guez, M. and De-la-Cruz-AgÃ¼ero, G.	Small scale fisheries operative units in the west central region of the Gulf of California, Mexico	The multispecific and multigear character of small scale fisheries is complex and often difficult to understand, especially when basic data necessary for evaluation are scarce. In this study the distribution of spatial and temporal fishing pressure of operative fishery units OU was analysed. Each unit was integrated per vessel which, through similar forms of operation, takes advantage of the same…	https://www.scopus.com/inward/record.uri?eid=2-s2.0-85045402324&doi=10.1016%2fj.ocecoaman.2018.03.040&partnerID=40&md5=bc4413be2026a74d672fea7751337a24	Ocean and Coastal Management	2018	ARTICLE	160	10.1016/j.ocecoaman.2018.03.040	Cluster analysis; Hierarchical systems; Hooks; Maps; Molluscs; Shellfish, Artisanal fisheries; Fishing location; Gulf of California; Hierarchical cluster analysis; Interaction process; Multifishery; Multigear; Small-scale fisheries, Fisheries, abundance; artisanal fishery; economic conditions; fish; fishery production; fishing gear; fishing industry; fishing vessel; perciform; small scale industr…	scopus	/	/	16_08_21									no	24/01/2022	L-A	Out comparator	no
19946	Brown, G. and Hausner, V.H.	An empirical analysis of cultural ecosystem values in coastal landscapes	Coastal areas are especially important to human well-being with half the world's population living within 60Â km of the sea and three-quarters of all large cities located in the coastal zone. Supporting and regulatory ecosystem services in coastal areas have received considerable research attention given human vulnerability to climate change, but cultural ecosystem services in the coastal zone ar…	https://www.scopus.com/inward/record.uri?eid=2-s2.0-85016158227&doi=10.1016%2fj.ocecoaman.2017.03.019&partnerID=40&md5=3990e020e32a996356234e4faecd44f0	Ocean and Coastal Management	2017	ARTICLE	142	10.1016/j.ocecoaman.2017.03.019	Climate change; Ecology; Economic and social effects; Ecosystems; Geographic information systems; Land use, Coastal development; Coastal landscapes; Cultural values; Ecosystem services; Empirical analysis; Land use conflicts; PPGIS; Public participation, Coastal zones, coastal development; coastal zone; coastal zone management; economic analysis; ecosystem service; empirical analysis; environment…	scopus	/	/	16_08_21					yes	44606	Sylvie			24/01/2022	L-A	Out population	no
21029	Chen, Y. and Caesemaecker, C. and Rahman, H.T. and Sherren, K.	Comparing cultural ecosystem service delivery in dykelands and marshes using Instagram: A case of the Cornwallis (Jijuktu'kwejk) River, Nova Scotia, Canada	Climate change and sea level rise threaten coastal areas around the world. In the Bay of Fundy area of the Canadian Maritime Provinces, there are 364 km of dykes protecting 32,350 ha of drained agricultural land. The Nova Scotia Department of Agriculture is in charge of dyke maintenance on its coast, and making decisions abOut which dykes to reinforce for new climate conditions, which to realign …	https://www.scopus.com/inward/record.uri?eid=2-s2.0-85084937816&doi=10.1016%2fj.ocecoaman.2020.105254&partnerID=40&md5=b867764f746073839da8c20573ae1a9d	Ocean and Coastal Management	2020	ARTICLE	193	10.1016/j.ocecoaman.2020.105254	Agricultural robots; Agriculture; Climate change; Decision making; Sea level; Wetlands, Agricultural land; Climate condition; Data accessibility; Ecosystem services; Freshwater wetlands; Maritime provinces; Psychological Aspects; Social media datum, Ecosystems, data interpretation; data set; ecosystem service; land cover; marsh; social media; wetland, Atlantic Ocean; Bay of Fundy; Canada; Maritim…	scopus	/	/	16_08_21									no	24/01/2022	L-A	Out population	no
21661	Corrales, X. and Vilas, D. and Piroddi, C. and Steenbeek, J. and Claudet, J. and Lloret, J. and CalÃ², A. and Di Franco, A. and Font, T. and Ligas, A. and Prato, G. and Sahyoun, R. and Sartor, P. and Guidetti, P. and Coll, M.	Multi-zone marine protected areas: Assessment of ecosystem and fisheries benefits using multiple ecosystem models	The current alarming state of many coastal ecosystems and fisheries calls for the development of tools to support recovery of exploited stocks, ensure their sustainable exploitation and protect marine ecosystems. Multi-zone Marine Protected Areas (MPAs) are often advocated to reconcile conservation and fisheries benefits. However, while there is a consensus abOut the ecological benefits whether s…	https://www.scopus.com/inward/record.uri?eid=2-s2.0-85084333752&doi=10.1016%2fj.ocecoaman.2020.105232&partnerID=40&md5=c327c9a83d39d9d32126161a99f30ec5	Ocean and Coastal Management	2020	ARTICLE	193	10.1016/j.ocecoaman.2020.105232	Conservation; Environmental protection; Fisheries; Marine biology; Natural resources; Oceanography; Recovery; Shore protection, Alternative management; Ecological indicators; Ecosystem modelling; Ecosystem recoveries; Marine protected area; Northwestern Mediterranean; Recreational fisheries; Sustainable exploitation, Ecosystems, anthropogenic effect; coastal zone; conservation management; ecosyst…	scopus	/	/	16_08_21								Out outcomes - no values	no	24/01/2022	L-A	Out Outcome - no values	no
22321	de Freitas, R.R. and Chamy, P. and Dumith, R.D.C.	Institutional design of small-scale fisheries in marine protected areas applied to sustainable territorial development on the Brazilian coast	On the Brazilian coast there are many conflicts between Marine Protected Areas (MPAs) and fisher's communities. This research used institutional analysis to integrate studies of sustainable territorial development with coastal fishing in three Brazilian MPAs: the Canavieiras (Bahia) and Itaipu (Rio de Janeiro) Extractive Reserves and the Ecological Station of Tamoios (Rio de Janeiro). Ostrom's Pr…	https://www.scopus.com/inward/record.uri?eid=2-s2.0-85012253330&doi=10.1016%2fj.ocecoaman.2017.02.006&partnerID=40&md5=4139fbb7179f0590bae8626664281772	Ocean and Coastal Management	2017	ARTICLE	139	10.1016/j.ocecoaman.2017.02.006	Conservation; Environmental protection; Fisheries; Innovation; Societies and institutions; Strategic planning, Design Principles; Fisheries management; Institutional analysis; Institutional design; Integrated production systems; Marine protected area; Small-scale fisheries; Territorial development, Planning, design method; environmental monitoring; fishery management; fishing community; innovatio…	scopus	/	/	16_08_21								Out outcomes - no values	no	24/01/2022	L-A	Out Outcome - no values	no
23736	Fatoric, S. and Moren-Alegret, R.	Integrating local knowledge and perception for assessing vulnerability to climate change in economically dynamic coastal areas: The case of natural protected area Aiguamolls de l'EmpordÃ , Spain	Climate change seems likely that will greatly affect natural protected areas and other vulnerable areas such as Mediterranean. Thus Aiguamolls de l'EmpordÃ can be regarded as a key case study to assess current knowledge and perceptions of the potential climate change effects on the coastal population and economies in the Spanish Mediterranean region. This study finds Out that it is essential to g…	https://www.scopus.com/inward/record.uri?eid=2-s2.0-84888012709&doi=10.1016%2fj.ocecoaman.2013.09.010&partnerID=40&md5=cb80167383600d19ab090a3c5060f7ba	Ocean and Coastal Management	2013	ARTICLE	85	10.1016/j.ocecoaman.2013.09.010	Climate change adaptation; Coastal municipalities; Mediterranean region; Natural protected areas; Political dimensions; Scientific knowledge; Traditional knowledge; Vulnerability analysis, Biodiversity; Conservation; Ecosystems; Environmental protection; Sea level, Climate change, coastal zone; coastal zone management; ecosystem service; environmental economics; Mediterranean Water; sea level cha…	scopus	/	/	16_08_21							Sylvie	Out outcomes - no values	no	24/01/2022	L-A	Out Outcome - no values	no
26602	Ho, C.-H. and Chen, J.-L. and Nobuyuki, Y. and Lur, H.-S. and Lu, H.-J.	Mitigating uncertainty and enhancing resilience to climate change in the fisheries sector in Taiwan: Policy implications for food security	The human population is projected to grow to more than 9 billion by 2050. New farming and fishing techniques are continually being developed. However, food production remains restricted by the finiteness of natural resources and the rapid increase in the global population. In the future, food production may decline because of the aggravated effects of climate change. Food production will be unabl…	https://www.scopus.com/inward/record.uri?eid=2-s2.0-84979896382&doi=10.1016%2fj.ocecoaman.2016.06.020&partnerID=40&md5=a4147e30d80fe003b6306fd8595ce2e6	Ocean and Coastal Management	2016	ARTICLE	130	10.1016/j.ocecoaman.2016.06.020	Economics; Fisheries; Food supply; Meats; Population dynamics; Public policy; Risk assessment; Risk management; Uncertainty analysis, Climate change adaptation; Demand; Food security; Mitigation measures; Resilience; Supply, Climate change, adaptive management; climate change; demand analysis; early warning system; environmental risk; fishery policy; food production; food security; food supply; l…	scopus	/	/	16_08_21									no	24/01/2022	L-A	Out review	no
28139	Kermagoret, C. and Claudet, J. and Derolez, V. and Nugues, M.M. and Ouisse, V. and Quillien, N. and Baulaz, Y. and Le Mao, P. and Scemama, P. and Vaschalde, D. and Bailly, D. and Mongruel, R.	How does eutrophication impact bundles of ecosystem services in multiple coastal habitats using state-and-transition models	One of the current major scientific challenges to sustain social-ecological systems is to improve our understanding of the spatial and temporal dynamics of the relationships between biodiversity, ecosystem functioning and ecosystem services. Here, we analyse the bundles of ecosystem services supplied by three coastal ecosystems (coastal lagoons, coral reefs and sandy beaches) along a gradient of …	https://www.scopus.com/inward/record.uri?eid=2-s2.0-85063860193&doi=10.1016%2fj.ocecoaman.2019.03.028&partnerID=40&md5=aebe113f5f5ecb34e018f2f82c33b1de	Ocean and Coastal Management	2019	ARTICLE	174	10.1016/j.ocecoaman.2019.03.028	Beaches; Biodiversity; Dynamics; Eutrophication; Management; Reefs, Coastal lagoons; Coral reef; Ecosystem services; Sandy beach; Temporal dynamics, Ecosystems, coastal lagoon; coastal zone; coastal zone management; coral reef; ecological modeling; ecosystem service; environmental change; environmental management; eutrophication; habitat type; temporal variation, Anthozoa	scopus	article of reference	/	16_08_21		English						Out Outcomes	no	20/01/2022	L-A	Out Outcomes - no ES	no
28197	Khanom, T.	Effect of salinity on food security in the context of interior coast of Bangladesh	The SOuthwest (SW) region of Bangladesh is facing salinity intrusion both environmentally and anthropogenically. In that circumstance, the dominating livelihood agriculture is affected severely including soil and ground water degradation, health problems and long term effect on ecosystem. Study from the Soil Resource Development Institute (SRDI) found that, from 2000 to 2009, saline water intrusi…	https://www.scopus.com/inward/record.uri?eid=2-s2.0-84976385529&doi=10.1016%2fj.ocecoaman.2016.06.013&partnerID=40&md5=585c99661b7b61a807880219c0dc32e5	Ocean and Coastal Management	2016	ARTICLE	130	10.1016/j.ocecoaman.2016.06.013	Agriculture; Crops; Cultivation; Drought; Food supply; Groundwater; Mercury (metal); Oils and fats; Saline water; Soils; Surveys; Water resources, Increase productions; Long-term effects; Open-ended questionnaire; Rice cultivation; Saline intrusion; Saline water intrusion; Salinity intrusion; Water degradation, Rivers, coastal zone; crop production; crop yield; cultivation; dry season; environmen…	scopus	/	/	16_08_21								Out Outcomes	no	20/01/2022	L-A	Out Outcomes - no ES	no
29756	Lin, T. and Xue, X. and Shi, L. and Gao, L.	Urban spatial expansion and its impacts on island ecosystem services and landscape pattern: A case study of the island city of Xiamen, SOutheast China	Islands are indispensable part of coastal ecosystem, and many inhabited islands in China are now facing increasing stress from urbanization. This paper examines the 100-year history of urban spatial expansion of Xiamen Island, China. The island's urban spatial expansion was analyzed by a land use changes matrix and a land use intensity index (LUII) with special focus on the last 30 years. The imp…	https://www.scopus.com/inward/record.uri?eid=2-s2.0-84879506811&doi=10.1016%2fj.ocecoaman.2012.06.014&partnerID=40&md5=912c20c458e3580d521cfce7f214e18c	Ocean and Coastal Management	2013	ARTICLE	81	10.1016/j.ocecoaman.2012.06.014	Coastal ecosystems; Coastal wetlands; Ecosystem service values; Ecosystem services; Land-use change; Landscape pattern; Landscape pattern analysis; Spatial expansion, Expansion; Land use, Ecosystems, coastal development; coastal zone; decision making; ecosystem service; island; land use change; landscape structure; spatial analysis; urban development; urban growth; urbanization, China; Fujian; Xi…	scopus	/	/	16_08_21							Sylvie		no	20/01/2022	L-A	Out population	no
29900	Liu, J. and Zhang, J. and Fu, Z.	Tourism eco-efficiency of Chinese coastal cities â€“ Analysis based on the DEA-Tobit model	Tourism eco-efficiency plays an important role in the environment due to serious environment pollution and resource consumption. An evaluation of the tourism eco-efficiency of 53 Chinese coastal cities was conducted for 2003â€“2013, exploring the overall efficiency levels, regional differences, eco-efficiency types and influencing factors. To achieve the objectives of the study, a data envelopmen…	https://www.scopus.com/inward/record.uri?eid=2-s2.0-85027503796&doi=10.1016%2fj.ocecoaman.2017.08.003&partnerID=40&md5=1a461e5ae6957e1dc2ce4d122d81cc43	Ocean and Coastal Management	2017	ARTICLE	148	10.1016/j.ocecoaman.2017.08.003	Data envelopment analysis; Pollution, Coastal cities; Eco-efficiency; Ecological indicators; Environment pollution; Impact on the environment; Regional differences; Resource consumption; Tourism development, Efficiency	scopus	/	/	16_08_21				Out Outcomes (no ES)	no	44606	Sylvie			20/01/2022	L-A	Out Outcomes - no ES	no
30474	Macusi, E.D. and Laya-og, M.E. and Abreo, N.A.S.	Wild lobster (Panulirus ornatus) fry fishery in Balete bay, Davao Oriental: Catch trends and implications to fisheries management	The coastal ecosystem of the Philippines is one of the richest and most diverse on earth. Lobsters are one of the commercially exploited species targeted by small-scale fishers for their livelihood and income. This study aims to determine the catch, and catching pattern of the wild lobster fry fishery, quantify the catch per unit effort (CPUE) and identify issues and challenges present in the lob…	https://www.scopus.com/inward/record.uri?eid=2-s2.0-85058150654&doi=10.1016%2fj.ocecoaman.2018.11.010&partnerID=40&md5=b153ada27a88e3a5b98d74a94710095f	Ocean and Coastal Management	2019	ARTICLE	168	10.1016/j.ocecoaman.2018.11.010	Access control; Ecosystems; Effluents; Fisheries; Waste disposal, Davao Oriental; Fisher's knowledge; Lobster fry; Mati City; Puerulus, Shellfish, catch per unit effort; catch statistics; commercial species; exploitation; fishery management; fishing community; lobster fishery; marine ecosystem; overfishing; questionnaire survey; sustainability; wild population, Davao; Davao Oriental; Philippines,…	scopus	/	/	16_08_21								Out comparator	no	20/01/2022	L-A	Out comparator	no
30475	Macusi, E.D. and Macusi, E.S. and Jimenez, L.A. and Catam-isan, J.P.	Climate change vulnerability and perceived impacts on small-scale fisheries in eastern Mindanao	The reef fisheries in the Philippines are highly affected by various anthropogenic stressors including climate change, marine pollution and fish depletion arising from overfishing. There is a need for continuous monitoring of the fisheries to identify relevant factors that influence the economic and ecological vulnerability of fishers concerning climate change impacts. This study addressed the qu…	https://www.scopus.com/inward/record.uri?eid=2-s2.0-85080049588&doi=10.1016%2fj.ocecoaman.2020.105143&partnerID=40&md5=8b3601f51015f20a738700afc74e6542	Ocean and Coastal Management	2020	ARTICLE	189	10.1016/j.ocecoaman.2020.105143	Bleaching; Cleaning; Fisheries; Linear regression; Marine pollution; Principal component analysis; Reefs, Coral bleaching; Davao oriental; Small-scale fisheries; Surigao; Vulnerability, Climate change, anthropogenic effect; catch per unit effort; climate change; climate effect; coral bleaching; fishery production; law enforcement; marine pollution; principal component analysis; regression analysi…	scopus	/	/	16_08_21								Out comparator	no	20/01/2022	L-A	Out comparator	no
32698	Newkirk, G.	Sustainable coastal production systems: A model for integrating aquaculture and fisheries under community management	In spite of the productive potential of coastal environments, fish supplies to coastal communities are decreasing. The causes of the decline in landings from coastal fisheries are many but the most serious and intractable problem is increasing human populations leading to the over-exploitation of coastal fisheries. In this article ideas are presented for the development of a new way of using coas…	https://www.scopus.com/inward/record.uri?eid=2-s2.0-0030300271&doi=10.1016%2fS0964-5691%2896%2900066-X&partnerID=40&md5=1079c2d21af84fdc8789520578006b3e	Ocean and Coastal Management	1996	ARTICLE	32	10.1016/S0964-5691(96)00066-X	Aquaculture; Ecology; Ecosystems; Fisheries; Management, Biophysical factors; Sustainable coastal production systems, Coastal engineering, aquaculture; coastal ecosystems; coastal fisheries; coastal fishery; community management; fishery management; local participation; modelling approach; resource management; sustainable coastal production system; sustainable production systems	scopus	/	/	16_08_21								Out outcomes - no values	no	20/01/2022	L-A	Out Outcome - no values	no
33077	Ofori, R.O. and Rouleau, M.D.	Willingness to pay for invasive seaweed management: Understanding how high and low income households differ in Ghana	Seaweed invasions have been plaguing coastal ecosystems in countries bordering the Atlantic Ocean since 2011. To protect their coastal fisheries and tourism, several countries in West Africa have adopted seaweed cleanup policies to periodically remove invasive seaweeds from the beach, but funding remains a challenge. We conducted a contingent valuation study in Ghana to understand the drivers of …	https://www.scopus.com/inward/record.uri?eid=2-s2.0-85083821529&doi=10.1016%2fj.ocecoaman.2020.105224&partnerID=40&md5=44301c2e5f4d972a3a56396a137f3ced	Ocean and Coastal Management	2020	ARTICLE	192	10.1016/j.ocecoaman.2020.105224	Beaches; Developing countries; Driver training; Economic and social effects; Ecosystems; Resource valuation; Seaweed, Atlantic Ocean; Coastal ecosystems; Coastal fisheries; Contingent valuations; Environmental resources; Household income; Socio-economics; Willingness to pay, Economic analysis, coastal zone; contingent valuation; developing world; environmental economics; household income; invasiv…	scopus	/	/	16_08_21							Sylvie	Out comparator	no	20/01/2022	L-A	Out comparator	no
36670	Semeoshenkova, V. and Newton, A. and Rojas, M. and Piccolo, M.C. and Bustos, M.L. and Huamantinco Cisneros, M.A. and Berninsone, L.G.	A combined DPSIR and SAF approach for the adaptive management of beach erosion in Monte Hermoso and Pehuen Co (Argentina)	Coastal areas experience multiple pressures from anthropogenic activities that negatively change the ecological and environmental status of beaches and impact human welfare. The focus of this paper is coastal erosion, an issue that is very relevant for Argentina, the second largest nation in Latin America with an extensive coastline of nearly 5000 km. Coastal erosion decreases the attractiveness …	https://www.scopus.com/inward/record.uri?eid=2-s2.0-84975167703&doi=10.1016%2fj.ocecoaman.2016.04.015&partnerID=40&md5=25864f1b0465a7a6a25f0560506ddefb	Ocean and Coastal Management	2017	ARTICLE	143	10.1016/j.ocecoaman.2016.04.015	Beaches; Coastal zones; Decision making; Ecology; Mapping; Sustainable development, Anthropogenic activity; Beach managements; Coastal erosion; DPSIR; Environmental change; Environmental state; Issue identifications; Stakeholder mappings, Erosion, adaptive management; beach erosion; coastal zone; decision making; governance approach; human activity; stakeholder; sustainable development; tourism d…	scopus	/	/	16_08_21								Out outcomes - no values	no	20/01/2022	L-A	Out Outcome - no values	no
39176	van Oudenhoven, A.P.E. and Siahainenia, A.J. and Sualia, I. and Tonneijck, F.H. and van der Ploeg, S. and de Groot, R.S. and Alkemade, R. and Leemans, R.	Effects of different management regimes on mangrove ecosystem services in Java, Indonesia	Over half of the mangroves in Indonesia have been degraded or converted for aquaculture. We assessed the consequences of management decisions by studying the effects of different management regimes on mangrove ecosystem services in Java, Indonesia. A novel typology of management regimes distinguishes five main categories: natural, low intensity use, high intensity use, mangroves converted for aqu…	https://www.scopus.com/inward/record.uri?eid=2-s2.0-84940514834&doi=10.1016%2fj.ocecoaman.2015.08.003&partnerID=40&md5=d8f1216e34d7d958327553c206713b0f	Ocean and Coastal Management	2015	ARTICLE	116	10.1016/j.ocecoaman.2015.08.003	Aquaculture; Coastal engineering; Decision making; Ecology; Fisheries; Forestry; Indicators (instruments); Resource valuation; Shore protection, Carbon storage; Coastal management plans; Coastal protection; Ecological characteristics; Management activities; Management decisions; Nature-based recreation; Nursery services, Ecosystems, carbon sequestration; classification; coastal zone management; d…	scopus	/	/	16_08_21								Out outcomes - no values	no	20/01/2022	L-A	Out Outcome - no values	no
40571	Xie, Z. and Li, X. and Chi, Y. and Jiang, D. and Zhang, Y. and Ma, Y. and Chen, S.	Ecosystem service values decreases more rapidly under the dual pressures of land use change and ecological vulnerability: A case study in Zhujiajian Island	A healthy ecosystem is the basis to guarantee efficient ecological services. Under the increasing anthropogenic disturbance island ecosystems tend to be more vulnerable after the construction of sea-cross bridges, which influence ecosystem services. Based on the Island Ecological Vulnerability Index (IEVI), a new index was formulated to assess island ecosystem service values of Zhujiajian Island …	https://www.scopus.com/inward/record.uri?eid=2-s2.0-85098215440&doi=10.1016%2fj.ocecoaman.2020.105493&partnerID=40&md5=af2dd2c7e49df4ea092277e7085adc12	Ocean and Coastal Management	2021	ARTICLE	201	10.1016/j.ocecoaman.2020.105493	Bridges; Forestry; Land use; Landforms, Anthropogenic disturbance; Ecological services; Ecological vulnerability; Ecosystem management; Ecosystem service values; Ecosystem services; values of ecosystem services; Zhejiang Province, Ecosystems	scopus	/	/	16_08_21								Out population	no	20/01/2022	L-A	Out population	no
21590	Cooley, S.R. and Kite-Powell, H.L. and Doney, S.C.	Ocean acidification's potential to alter global marine ecosystem services	Ocean acidification lowers the oceanic saturation states of carbonate minerals and decreases the calcification rates of some marine organisms that provide a range of ecosystem services such as wild fishery and aquaculture harvests, coastal protection, tourism, cultural identity, and ecosystem support. Damage to marine ecosystem services by ocean acidification is likely to disproportionately affec…	https://www.scopus.com/inward/record.uri?eid=2-s2.0-78049303815&doi=10.5670%2foceanog.2009.106&partnerID=40&md5=4cc4f8790f02799c518f999e3eaa207a	Oceanography	2009	ARTICLE	22	10.5670/oceanog.2009.106	NA	scopus	article of reference	/	16_08_21		English				44537	Sylvie	Out outcomes - no values	no	20/01/2022	L-A	Out Outcome - no values	no
37689	Stergiou, K.I. and Christou, E.D. and Georgopoulos, D. and Zenetos, A. and Souvermezoglou, C.	The Hellenic seas: physics, chemistry, biology and fisheries	In the present work we integrate the available quantitative information on the following aspects of the Hellenic Seas: (a) distribution of temperature and salinity, water masses, currents and climate change; (b) distribution of oxygen and nutrients in coastal and open sea waters; (c) plankton abundance, production and assemblages; (d) benthic abundance, diversity and assemblages; (e) fish abundan…	https://www.scopus.com/inward/record.uri?eid=2-s2.0-0031284429&partnerID=40&md5=8c37dd92f05dc2dd712f8200786ce8ae	Oceanography and Marine Biology: an annual review. Vol 35	1997	ARTICLE	35	NA	chemical oceanography; ecology; fisheries; physical oceanography, Aegean Sea; Ionian Sea; Mediterranean Sea; Mediterranean Sea, Aegean Sea; Mediterranean Sea, Ionian Sea, chemical oceanography; ecology; fisheries; physical oceanography	scopus	/	/	16_08_21								Out outcomes - no values	no	20/01/2022	L-A	Out Outcome - no values	no
28280	Kim, S. and Zhang, C.-I.	Fish and fisheries	The East Sea (Japan Sea) is a physically dynamic regional sea, and fish communities have adapted to the variety of habitats that characterize the Sea. There are various opinions abOut the number of fish species in the East Sea. Although the recent tendency for increasing occurrence of subtropical species is likely due to ocean warming, it has been generally understood that abOut 400-500 fish spec…	https://www.scopus.com/inward/record.uri?eid=2-s2.0-84955666285&doi=10.1007%2f978-3-319-22720-7_13&partnerID=40&md5=1a7170d6c8d0f2a5da6289e44088b913	Oceanography of the East Sea (Japan Sea)	2015	BOOK	NA	10.1007/978-3-319-22720-7_13	NA	scopus	/	/	16_08_21									no	20/01/2022	L-A	Out review	no
33882	Pedersen, M.F. and Filbee-Dexter, K. and Norderhaug, K.M. and Fredriksen, S. and Frisk, N.L. and Fagerli, C.W. and Wernberg, T.	Detrital carbon production and export in high latitude kelp forests	The production and fate of seaweed detritus is a major unknown in the global C-budget. Knowing the quantity of detritus produced, the form it takes (size) and its timing of delivery are key to understanding its role as a resource subsidy to secondary production and/or its potential contribution to C-sequestration. We quantified the production and release of detritus from 10 Laminaria hyperborea s…	https://www.scopus.com/inward/record.uri?eid=2-s2.0-85076550003&doi=10.1007%2fs00442-019-04573-z&partnerID=40&md5=a4693e67bbe496d0c1a1b5d5ad756c17	Oecologia	2020	ARTICLE	192	10.1007/s00442-019-04573-z	biomass; carbon sequestration; detritus; kelp forest; latitude; marine sediment; seasonal variation; seaweed; secondary production, Norway, Laminaria hyperborea, carbon, ecosystem; forest; kelp; Norway, Carbon; Ecosystem; Forests; Kelp; Norway	scopus	/	/	16_08_21								Out Outcomes	no	20/01/2022	L-A	Out Outcomes - no ES	no
30156	Lovelock, C.E. and Reef, R.	Variable Impacts of Climate Change on Blue Carbon	Blue carbon provides opportunities to mitigate climate change while increasing ecosystem services for coastal communities, including climate change adaptation; however, blue carbon ecosystems are vulnerable to climate change, leading to uncertainties in the future efficacy of these ecosystems. In this review, we assess the potential impacts of climate change on blue carbon. Despite uncertainties,…	https://www.scopus.com/inward/record.uri?eid=2-s2.0-85095437732&doi=10.1016%2fj.oneear.2020.07.010&partnerID=40&md5=b745844e43d2d0b902d1ab817644078d	One Earth	2020	ARTICLE	3	10.1016/j.oneear.2020.07.010	carbon dioxide; carbon emission; climate change; climate effect; mangrove; mudflat; rainfall; saltmarsh	scopus	/	/	16_08_21								Out review	no	20/01/2022	L-A	Out review	no
27766	Kaal, J. and Serrano, O. and MartÃ­nez Cortizas, A. and Baldock, J.A. and Lavery, P.S.	Millennial-scale changes in the molecular composition of Posidonia australis seagrass deposits: Implications for Blue Carbon sequestration	Seagrass ecosystems are recognised for their role in climate change mitigation, due to their capacity to form organic-rich sediments. The chemical recalcitrance of seagrass organs is one characteristic driving carbon storage, but the molecular background of this feature is poorly understood. We assessed molecular composition changes of Posidonia australis sheaths (SH) and roots plus rhizomes (RR)…	https://www.scopus.com/inward/record.uri?eid=2-s2.0-85070669959&doi=10.1016%2fj.orggeochem.2019.07.007&partnerID=40&md5=60ba687bb2690d7cf7794ec421034b23	Organic Geochemistry	2019	ARTICLE	137	10.1016/j.orggeochem.2019.07.007	Alkylation; Biogeochemistry; Biological materials; Digital storage; Ecosystems; Forestry; Lignin; Magnetic resonance spectrometers; Nuclear magnetic resonance; Nuclear magnetic resonance spectroscopy; Plants (botany); Polysaccharides; Principal component analysis; Pyrolysis; Sediments; Tannins, Analytical pyrolysis; Biogeochemical cycle; Climate change mitigation; Lignocellulose materials; Molecu…	scopus	/	/	16_08_21								Out comparator	no	20/01/2022	L-A	Out comparator	no
28130	Keppeler, F.W. and Hallwass, G. and Silvano, R.A.M.	Influence of protected areas on fish assemblages and fisheries in a large tropical river	Protected areas are one of the main tools for biological conservation worldwide. Although they have contributed to an increase in fish abundance and alleviated the impacts of fishing on marine ecosystems, the impacts of fishing and of protected areas in freshwater ecosystems are less well known. We compared fishing productivity and fish assemblage descriptors of two distinct protected areas desig…	https://www.scopus.com/inward/record.uri?eid=2-s2.0-84976553035&doi=10.1017%2fS0030605316000247&partnerID=40&md5=0ea9128733605cda73567a7b54828141	ORYX	2017	ARTICLE	51	10.1017/S0030605316000247	assembly rule; catch per unit effort; community dynamics; conservation management; environmental impact; fish; fishery management; fishery production; heterogeneity; protected area; resource use; river water; species conservation; trophic level; tropical environment, Amazonia; Brazil; Tapajos River, Pisces	scopus	/	/	16_08_21									no	20/01/2022	L-A	Out population	no
17418	Abino, A.C. and Castillo, J.A.A. and Lee, Y.J.	Species diversity, Biomass, and carbon stock assessments of a natural mangrove forest in Palawan, Philippines	Philippines claims international recognition for its mangrove-rich ecosystem which play significant functions from the viewpoint of ecosystem services and climate change mitigation. In this study, we assessed the species diversity of the natural mangrove forest of Bahile, Puerto Princesa City, Palawan and evaluated its potential to sequester and store carbon. Sixteen plots with a size of 10 m Ã— …	https://www.scopus.com/inward/record.uri?eid=2-s2.0-84917705619&partnerID=40&md5=0769e5b248105a80b6c6520c7b2b6d6a	Pakistan Journal of Botany	2014	ARTICLE	46	NA	Rhizophora apiculata	scopus	/	/	16_08_21									no	20/01/2022	L-A	Out comparator	no
22069	Damatac, A.M., II and Santos, M.D.	Possible effects of El NiÃ±o on some Philippine marine fisheries resources	El NiÃ±o is the warm phase of extreme climatic phenomenon observed in the equatorial Pacific. Over the past decades, frequent El NiÃ±o events have been observed and pose great threat to biodiversity. Reporting mostly the effects from 1982-1983 and 1997-1998 events, El NiÃ±o affected factors involved in ocean- atmospheric interactions such as sea surface temperature, salinity, nutrient availabilit…	https://www.scopus.com/inward/record.uri?eid=2-s2.0-85024871227&partnerID=40&md5=9041f925ecf63c52ced3df4027698238	Philippine Journal of Science	2016	ARTICLE	145	NA	NA	scopus	/	/	16_08_21								Out Outcomes	no	20/01/2022	L-A	Out Outcomes - no ES	no
27686	JoquiÃ±o, C.M. and Sarmiento, J.M.P. and EstaÃ±a, L.M.B. and NaÃ±ola, C.L., Jr. and Alviola, P.A., IV	Seasonal change, fishing revenues, and nutrient intakes of fishersâ€™ children in Davao Gulf, Philippines	Monsoons affect the Philippinesâ€™ weather and climate in different regions during the year, which leads to significant changes to coastal ecosystems. Specifically, while the northeast monsoon (NEM) season brings less rainfall the succeeding dry summer season becomes relatively hotter and drier. Maintaining a healthy coastal habitat is critical because it is the main source of income, food, and n…	https://www.scopus.com/inward/record.uri?eid=2-s2.0-85101071405&partnerID=40&md5=4bb6978131efdec8fccb758a64417504	Philippine Journal of Science	2021	ARTICLE	150	NA	NA	scopus	/	/	16_08_21				Out expo (no change)	no	44606	Sylvie			20/01/2022	L-A	Out comparator	no
24709	Garcia, S.M. and Rosenberg, A.A.	Food security and marine capture fisheries: Characteristics, trends, drivers and future perspectives	World population is expected to grow from the present 6.8 billion people to abOut 9 billion by 2050. The growing need for nutritious and healthy food will increase the demand for fisheries products from marine sources, whose productivity is already highly stressed by excessive fishing pressure, growing organic pollution, toxic contamination, coastal degradation and climate change. Looking towards…	https://www.scopus.com/inward/record.uri?eid=2-s2.0-77957304773&doi=10.1098%2frstb.2010.0171&partnerID=40&md5=23cbae3c4306003c57ce61e209c84b87	Philosophical Transactions of the Royal Society B: Biological Sciences	2010	ARTICLE	365	10.1098/rstb.2010.0171	capture method; climate change; coastal zone; conservation management; ecosystem function; environmental degradation; fishery production; food security; future prospect; governance approach; legislation; marine resource; organic pollutant; overfishing; population growth; toxic material	scopus	/	/	16_08_21								Out outcomes - no values	no	20/01/2022	L-A	Out Outcome - no values	no
35467	Rocha, J. and Yletyinen, J. and Biggs, R. and Blenckner, T. and Peterson, G.	Marine Regime shifts: Drivers and impacts on Ecosystems services	Marine ecosystems can experience regime shifts, in which they shift from being organized around one set of mutually reinforcing structures and processes to another. Anthropogenic global change has broadly increased a wide variety of processes that can drive regime shifts. To assess the vulnerability of marine ecosystems to such shifts and their potential consequences, we reviewed the scientific l…	https://www.scopus.com/inward/record.uri?eid=2-s2.0-84911922509&doi=10.1098%2frstb.2013.0273&partnerID=40&md5=ba4d701d68572a9caeebf48b327370ab	Philosophical Transactions of the Royal Society B: Biological Sciences	2015	ARTICLE	370	10.1098/rstb.2013.0273	coastal zone management; ecosystem service; environmental assessment; global change; global perspective; marine ecosystem; vulnerability	scopus	/	/	16_08_21							Sylvie	Out outcomes - no values	no	20/01/2022	L-A	Out Outcome - no values	no
6399	He, Q and Li, HR and Xu, CL and Sun, QY and Bertness, MD and Fang, CM and Li, B and Silliman, BR month = dec,	Consumer regulation of the carbon cycle in coastal wetland ecosystems	Despite escalating anthropogenic alteration of food webs, how the carbon cycle in ecosystems is regulated by food web processes remains poorly understood. We quantitatively synthesize the effects of consumers (herbivores, omnivores and carnivores) on the carbon cycle of coastal wetland ecosystems, 'blue carbon' ecosystems that store the greatest amount of carbon per unit area among all ecosystems…	NA	PHILOSOPHICAL TRANSACTIONS OF THE ROYAL SOCIETY B-BIOLOGICAL SCIENCES	2020	article	375	10.1098/rstb.2019.0451	salt marsh, NITROGEN, RESPONSES, VEGETATION, FLUXES, ecosystem functioning, blue carbon, SALT-MARSHES, CLIMATE, DRIVEN, food webs, STOCKS, top-down control	wos	/	/	16_08_21								Out comparator	no	20/01/2022	L-A	Out comparator	no
15283	Timchenko, IE and Ivashchenko, IK and Igumnova, EM and Nikiforov, YI	Ecological-Economic Model of Managing Recreational Potential of the Sea Coastal Zone	Adaptive model of managing consumption and reproduction of the recreational potential in the sea coastal zone is proposed. The recreational potential is assessed based on the nature and climate features, development of a resort infrastructure, quality of recreation services and level of the coastal zone pollution. The concepts of the recreational resource concentration and the resource capacity o…	NA	PHYSICAL OCEANOGRAPHY	2018	article	25	10.22449/1573-160X-2018-5-420-432	MANAGEMENT, ECOSYSTEMS, marine pollution, adaptive balance of causes, seasonal variability, consumption and reproduction of recreational resource, ecological and economic system, recreational capacity of the coastal zone	wos	/	/	16_08_21								Out Outcomes	no	20/01/2022	L-A	Out Outcomes - no ES	no
7673	Ke, LN and Yin, SS and Wang, ST and Wang, QM month = nov,	Spatiotemporal changes caused by the intensive use of sea areas in the liaoning coastal economic zone of China	Oceans and their resources are experiencing immense pressure because of human exploitation. The intensive use of sea areas has become an important method in solving the contradiction between ocean supply and demand, thereby ensuring sustainable marine economy development, tapping potential sea-area utilization, reasonably allocating sea-area utilization structures, and increasing marine economic …	NA	PLOS ONE	2020	article	15	10.1371/journal.pone.0242977	IMPACT, ECOSYSTEM SERVICES, RESOURCES, EFFICIENCY, LAND-USE INTENSITY, MARINE POLLUTION	wos	/	/	16_08_21							Sylvie		no	20/01/2022	L-A	Out Outcome - no values	no
11203	Nordlund, LM and Koch, EW and Barbier, EB and Creed, JC month = oct,	Seagrass Ecosystem Services and Their Variability across Genera and Geographical Regions	Threats to and loss of seagrass ecosystems globally, impact not only natural resources but also the lives of people who directly or indirectly depend on these systems. Seagrass ecosystems play a multi-functional role in human well-being, e. g. food through fisheries, control of erosion and protection against floods. Quantifying these services reveals their contributions to human well-being and he…	NA	PLOS ONE	2016	article	11	10.1371/journal.pone.0163091	CONSERVATION, HABITAT, MANAGEMENT, COASTAL, ECONOMIC VALUATION, CARBON STORAGE, BLUE CARBON, ZOSTERA-MARINA, EELGRASS, HALOPHILA-OVALIS	wos	/	/	16_08_21								Out review	no	20/01/2022	L-A	Out review	no
21240	Chung, M.G. and Kang, H. and Choi, S.-U.	Assessment of coastal ecosystem services for conservation strategies in SOuth Korea	Despite the fact that scientific and political consideration for ecosystem services has dramatically increased over the past decade, few studies have focused on marine and coastal ecosystem services for conservation strategies. We used an ecosystem services approach to assess spatial distributions of habitat risks and four ecosystem services (coastal protection, carbon storage, recreation, and ae…	https://www.scopus.com/inward/record.uri?eid=2-s2.0-84941662556&doi=10.1371%2fjournal.pone.0133856&partnerID=40&md5=f0c348197c158f6a7e0483206459f804	PLoS ONE	2015	ARTICLE	10	10.1371/journal.pone.0133856	aquaculture; Article; biodiversity; carbon storage; coastal waters; environmental impact assessment; environmental parameters; environmental planning; environmental protection; environmental reclamation; environmental temperature; geographic distribution; habitat; mathematical computing; recreation; risk assessment; SOuth Korea; wetland; aquaculture; wetland, Aquaculture; Republic of Korea; Wetla…	scopus	/	/	16_08_21								Out outcomes - no values	no	20/01/2022	L-A	Out Outcome - no values	no
22906	Drew, J.A. and McKeon, M.	Shark-based tourism presents opportunities for facultative dietary shift in coral reef fish	Tourism represents an important opportunity to provide sustainable funding for many ecosystems, including marine systems. Tourism that is reliant on aggregating predator species in a specific area using food provisioning raises questions abOut the long-term ecological impacts to the ecosystem at large? Here, using opportunistically collected video footage, we document that 61 different species of…	https://www.scopus.com/inward/record.uri?eid=2-s2.0-85071514952&doi=10.1371%2fjournal.pone.0221781&partnerID=40&md5=b01945927270296e573864896e195642	PLoS ONE	2019	ARTICLE	14	10.1371/journal.pone.0221781	alga; article; coral reef; detritus; diet; diving; Fiji; grazer; nonhuman; shark; tourism; videorecording; animal; female; fish; physiology; shark; species difference; travel, Animals; Coral Reefs; Diet; Female; Fishes; Sharks; Species Specificity; Travel	scopus	/	/	16_08_21								Out Outcomes	no	20/01/2022	L-A	Out Outcomes - no ES	no
23411	Engelbrecht, T. and Kock, A. and Waries, S. and Oâ€™Riain, M.J.	Shark Spotters: Successfully reducing spatial overlap between white sharks (Carcharodon carcharias) and recreational water users in False Bay, SOuth Africa	White sharks (Carcharodon carcharias) are apex predators that play an important role in the structure and stability of marine ecosystems. Despite their ecological importance and protected status, white sharks are still subject to lethal control to reduce the risk of shark bites for recreational water users. The Shark Spotters program, pioneered in Cape Town, SOuth Africa, provides a non-lethal al…	https://www.scopus.com/inward/record.uri?eid=2-s2.0-85029802613&doi=10.1371%2fjournal.pone.0185335&partnerID=40&md5=8c8fabe346f6bbf0f72e9762f5196a0a	PLoS ONE	2017	ARTICLE	12	10.1371/journal.pone.0185335	Article; auditory shark warning; bather; bite; Carcharodon carcharias; conflict; controlled study; data analysis; environmental aspects and related phenomena; environmental impact; environmental protection; human shark conflict; marine environment; miscellaneous named groups; nonhuman; paddler; population abundance; post hoc analysis; recreational water user; risk assessment; risk reduction; seas…	scopus	/	/	16_08_21								Out Outcomes	no	20/01/2022	L-A	Out Outcomes - no ES	no
30610	Mallo, M. and Ziveri, P. and Reyes-GarcÃ­a, V. and Rossi, S.	Historical record of Corallium rubrum and its changing carbon sequestration capacity: A meta-analysis from the North Western Mediterranean	Background There is a scarcity of long time-span and geographically wide research on the health status of Corallium rubrum, including limited research on its historical ecology and carbon sequestration capacity. Objectives To reconstruct the temporal trends of the most reported C. rubrum population parameters in the Northwestern Mediterranean Sea and to determine the changes in total carbon seque…	https://www.scopus.com/inward/record.uri?eid=2-s2.0-85076696142&doi=10.1371%2fjournal.pone.0223802&partnerID=40&md5=96717e6758bf890c3ce5c45bbb977022	PLoS ONE	2019	ARTICLE	14	10.1371/journal.pone.0223802	Article; carbon fixation; carbon sequestration; carbon sink; climate change; coral; Corallium rubrum; Mediterranean Sea; nonhuman; organism colony; qualitative analysis; quantitative analysis; weight; animal; Anthozoa; ecosystem; environmental protection; history; physiology, Animals; Anthozoa; Carbon Sequestration; Conservation of Natural Resources; Ecosystem; History, 20th Century; History, 21s…	scopus	/	/	16_08_21								Out outcomes - no values	no	19/01/2022	L-A	Out Outcome - no values	no
31182	McCoy, D. and McManus, M.A. and Kotubetey, K. and Kawelo, A.H. and Young, C. and Dâ€™Andrea, B. and Ruttenberg, K.C. and Alegado, R.A.	Large-scale climatic effects on traditional Hawaiian fishpond aquaculture	Aquaculture accounts for almost one-half of global fish consumption. Understanding the regional impact of climate fluctuations on aquaculture production thus is critical for the sustainability of this crucial food resource. The objective of this work was to understand the role of climate fluctuations and climate change in subtropical coastal estuarine environments within the context of aquacultur…	https://www.scopus.com/inward/record.uri?eid=2-s2.0-85034571318&doi=10.1371%2fjournal.pone.0187951&partnerID=40&md5=078cce0a1f2c18a1345985c11c633155	PLoS ONE	2017	ARTICLE	12	10.1371/journal.pone.0187951	rain, air temperature; aquaculture; Article; climate change; El Nino; fish kill; greenhouse effect; Hawaii; mortality; precipitation; water quality; water temperature; wind; animal; ecosystem; fish; pond; temperature, Animals; Aquaculture; Climate Change; Ecosystem; El Nino-SOuthern Oscillation; Fishes; Hawaii; Ponds; Temperature; Wind	scopus	/	/	16_08_21							Sylvie	Out Outcomes	no	19/01/2022	L-A	Out Outcomes - no ES	no
33358	Osuagwu, E.S. and Olaifa, E.	Effects of oil spills on fish production in the Niger Delta	The Niger Delta region is the oil producing area of Nigeria, which consists of highly diverse ecosystems that are supportive of numerous species of terrestrial and aquatic fauna and flora. Crude oil spills endanger fish hatcheries in coastal water and also contaminate valuable fish. This study examines the effects of oil spills on fish production in the Niger Delta of Nigeria from 1981â€“2015 usi…	https://www.scopus.com/inward/record.uri?eid=2-s2.0-85055504579&doi=10.1371%2fjournal.pone.0205114&partnerID=40&md5=70863aa9d4a82d5f3bba5d87af51af98	PLoS ONE	2018	ARTICLE	13	10.1371/journal.pone.0205114	article; fishery; Niger; Nigeria; oil spill; sustainable development; agriculture; animal; fishery; oil industry; river; sea; theoretical model, Agriculture; Animals; Fisheries; Models, Theoretical; Nigeria; Oceans and Seas; Oil and Gas Industry; Petroleum Pollution; Rivers	scopus	/	/	16_08_21								Out Outcomes	no	19/01/2022	L-A	Out Outcomes - no ES	no
33930	Pendleton, L. and Donato, D.C. and Murray, B.C. and Crooks, S. and Jenkins, W.A. and Sifleet, S. and Craft, C. and Fourqurean, J.W. and Kauffman, J.B. and MarbÃ , N. and Megonigal, P. and Pidgeon, E. and Herr, D. and Gordon, D. and Baldera, A.	Estimating Global \Blue Carbon\" Emissions from Conversion and Degradation of Vegetated Coastal Ecosystems"	Recent attention has focused on the high rates of annual carbon sequestration in vegetated coastal ecosystems-marshes, mangroves, and seagrasses-that may be lost with habitat destruction ('conversion'). Relatively unappreciated, however, is that conversion of these coastal ecosystems also impacts very large pools of previously-sequestered carbon. Residing mostly in sediments, this 'blue carbon' c…	https://www.scopus.com/inward/record.uri?eid=2-s2.0-84866051953&doi=10.1371%2fjournal.pone.0043542&partnerID=40&md5=08aa84859eb3e24958905c56e9dc3d82	PLoS ONE	2012	ARTICLE	7	10.1371/journal.pone.0043542	carbon; carbon dioxide, article; biodegradation; blue carbon emission; carbon sequestration; coastal waters; deforestation; economic evaluation; environmental impact; environmental management; environmental sustainability; exhaust gas; habitat; land use; policy; socioeconomics; sustainable development; vegetation, Atmosphere; Carbon; Carbon Cycle; Carbon Dioxide; Carbon Footprint; Ecosystem; Huma…	scopus	article of reference	/	16_08_21		English						Out outcomes - no values	no	19/01/2022	L-A	Out Outcome - no values	no
37120	Singh, G.G. and Eddy, I.M.S. and Halpern, B.S. and Neslo, R. and Satterfield, T. and Chan, K.M.A.	Mapping cumulative impacts to coastal ecosystem services in British Columbia	Ecosystem services are impacted through restricting service supply, through limiting people from accessing services, and by affecting the quality of services. We map cumulative impacts to 8 different ecosystem services in coastal British Columbia using InVEST models, spatial data, and expert elicitation to quantify risk to each service from anthropogenic activities. We find that impact to service…	https://www.scopus.com/inward/record.uri?eid=2-s2.0-85084180846&doi=10.1371%2fjournal.pone.0220092&partnerID=40&md5=a40a01ba9d478457e9e06f894edac115	PLoS ONE	2020	ARTICLE	15	10.1371/journal.pone.0220092	article; British Columbia; climate; coastal waters; human; British Columbia; ecosystem; environmental protection; knowledge; procedures, British Columbia; Climate; Conservation of Natural Resources; Ecosystem; Humans; Knowledge	scopus	/	/	16_08_21								Out Outcomes	no	19/01/2022	L-A	Out Outcome - no values	no
39729	Wang, F. and Xu, X. and Zou, B. and Guo, Z. and Li, Z. and Zhu, W.	Biomass Accumulation and Carbon Sequestration in Four Different Aged Casuarina equisetifolia Coastal Shelterbelt Plantations in SOuth China	Thousands of kilometers of shelterbelt plantations of Casuarina equisetifolia have been planted to protect the sOutheast coastline of China. These plantations also play an important role in the regional carbon (C) cycling. In this study, we examined plant biomass increment and C accumulation in four different aged C. equisetifolia plantations in sandy beaches in SOuth China. The C accumulated in …	https://www.scopus.com/inward/record.uri?eid=2-s2.0-84885456147&doi=10.1371%2fjournal.pone.0077449&partnerID=40&md5=2bd57550765f71f9082b232db22fcbe2	PLoS ONE	2013	ARTICLE	8	10.1371/journal.pone.0077449	magnesium; nitrogen; organic carbon, article; bioaccumulation; biomass production; carbon sequestration; carbon storage; Casuarina equisetifolia; China; concentration (parameters); ecosystem; environmental monitoring; Fagales; nonhuman; plant growth; plant root; plantation; sandy soil; seashore; soil chemistry; soil depth, Angiosperms; Biomass; Carbon; Carbon Sequestration; China; Nitrogen; Plant…	scopus	/	/	16_08_21							Sylvie	Out comparator	no	19/01/2022	L-A	Out comparator	no
18257	Atik, M. and Altan, T. and Artar, M.	Land use changes in relation to coastal tourism developments in Turkish Mediterranean	Tourism is one of the major driving forces behind land use and landscape changes in the coastal Mediterranean. The aim of this study is to analyze the land use changes in relation to coastal tourism developments in the Turkish Mediterranean. Spatial and quantitative inventory of land use changes was delineated by interpreting physical land use data for 1974, 1988, 1990 and 1996 in GIS systems. St…	https://www.scopus.com/inward/record.uri?eid=2-s2.0-77952565589&partnerID=40&md5=97ea6e64c2f3bf0a594f56403a39d799	Polish Journal of Environmental Studies	2010	ARTICLE	19	NA	NA	scopus	/	/	16_08_21								Out population	no	19/01/2022	L-A	Out population	no
5714	Gracan, D and Agbaba, R	Analysis of crisis situations in nautical tourism	With rapid industrialization, the current social system is facing a variety of crises that deplete resources, pollute the environment and generate large amounts of waste. Excessive destinations dependence on tourism, as a primary economic activity, make them more vulnerable to global crisis situations and their negative effects. The tourism industry is also sensitive to external disasters and the…	NA	POMORSTVO-SCIENTIFIC JOURNAL OF MARITIME RESEARCH	2021	article	35	10.31217/p.35.1.2	MANAGEMENT, Literature review, Crisis management, Crisis situations, Nautical tourism	wos	/	/	16_08_21								Out review	no	19/01/2022	L-A	Out review	no
9397	Luttenberger, LR and Ancic, I and Luttenberger, A	The challenges for Croatian fisheries within current regulatory environment	Biodiversity as a planetary boundary and sustainability are strongly related to fish stocks and fisheries that arc regulated by a number of sources of law with the aim of achieving their sustainability. The paper analyses current application, impact and effectiveness of the Comm on Fisheries Policy that sets the rules for fishing fleets management in the European Union and for fish stocks conserv…	NA	POMORSTVO-SCIENTIFIC JOURNAL OF MARITIME RESEARCH	2021	article	35	10.31217/p.35.1.18	Environment, Fisheries management, Adriatic Sea, Regulatory framework, Sustain a bi lity	wos	/	/	16_08_21								Out Outcomes	no	19/01/2022	L-A	Out Outcomes - no ES	no
26774	Hori, M. and Sato, M.	Genetic effects of eelgrass restoration efforts by fishers' seeding to recover seagrass beds as an important natural capital for coastal ecosystem services	The reestablishment of seagrass vegetation is a vital part of recovering coastal marine ecosystem services. Historically the Hinase area was a famous for the fishing by coastal pound netting in eelgrass beds, but this practice was progressively displaced with oyster farming due to an enormous decline in seagrass vegetation. For several decades, the local fishers' cooperative has worked to restore…	https://www.scopus.com/inward/record.uri?eid=2-s2.0-85098118699&doi=10.1002%2f1438-390X.12073&partnerID=40&md5=0947120ac7a81e8553984381e8d971ee	Population Ecology	2021	ARTICLE	63	10.1002/1438-390X.12073	coastal zone; ecosystem service; genetic algorithm; genetic analysis; genetic marker; genetic structure; restoration ecology; seagrass; seeding; type specimen, Martes; Ostreidae; Zostera marina	scopus	/	/	16_08_21				Out Outcomes (no ES)	no	44606	Sylvie			19/01/2022	L-A	Out Outcomes - no ES	no
32817	Nishijima, S. and Belgrano, A.	Towards ecological, socioeconomic and cultural sustainability of marine ecosystem services	NA	https://www.scopus.com/inward/record.uri?eid=2-s2.0-85098160246&doi=10.1002%2f1438-390X.12075&partnerID=40&md5=f940c4f76b4ad3f84e8b0723243112a2	Population Ecology	2021	ARTICLE	63	10.1002/1438-390X.12075	anthropogenic source; ecological approach; environmental impact assessment; mangrove; marine ecosystem; seafood; socioeconomic conditions; sustainability, Ghana	scopus	/	/	16_08_21								Out review	no	19/01/2022	L-A	Out review	no
25582	Guerrero, R.D.	The status, current trends and future directions for production and technology of fisheries in SOutheast Asia	There has been a decline in the fisheries production of the inland and coastal fisheriesof the region due to overfishing, pollution, and habitat destruction. Aquaculture, on theother hand, has rapidly grown over the last decade with improved breeds, seedstock, andculture techniques for the various species in ponds, pens, cages, and open coastal waters. Forfuture directions in production and techn…	https://www.scopus.com/inward/record.uri?eid=2-s2.0-84895056258&partnerID=40&md5=31aa73e6e7924d02791c02eca81aa3df	Poverty Reduction through Sustainable Fisheries: Emerging Policy and Governance Issues in SOutheast Asia	2008	BOOK	NA	NA	NA	scopus	/	/	16_08_21								Out outcomes - no values	no	19/01/2022	L-A	Out Outcome - no values	no
33428	Oyinlola, M.A.	Mariculture: Perception and prospects under climate change	Aquaculture is the fastest growing food system in the world at 5.8% annual growth (2000-15). Yet the food system is profoundly misunderstood and misrepresented. There is not much difference from other food systems, that is, livestock and crop food systems. Nevertheless, aquaculture, in general, and mariculture, in particular, could be the key to offsetting declines in sustainable seafood supply f…	https://www.scopus.com/inward/record.uri?eid=2-s2.0-85082048722&doi=10.1016%2fB978-0-12-817945-1.00019-8&partnerID=40&md5=b37c431aceef0a7760eeb7fa4e2d47e8	Predicting Future Oceans: Sustainability of Ocean and Human Systems Amidst Global Environmental Change	2019	BOOK	NA	10.1016/B978-0-12-817945-1.00019-8	NA	scopus	/	/	16_08_21								Out review	no	19/01/2022	L-A	Out review	no
27569	John, B.M. and Shirlal, K.G. and Rao, S.	Effect of artificial vegetation on wave attenuation - An experimental investigation	In the wake of threats posed by rising sea levels and increasing severity of storms, the use of soft measures in coastal protection is acquiring an ever increasing importance. Coastal vegetation acts as a complex interface ecosystem between human communities and the sea and provides important ecosystem services by protecting these communities from coastal hazards, providing critical habitat for f…	https://www.scopus.com/inward/record.uri?eid=2-s2.0-84941217141&doi=10.1016%2fj.proeng.2015.08.331&partnerID=40&md5=13f2b5600ea462a1c9306066955a165c	Procedia Engineering	2015	CONFERENCE	116	10.1016/j.proeng.2015.08.331	Animals; Coastal engineering; Ecology; Ecosystems; Plants (botany); Sea level; Vegetation; Water waves, Artificial seagrass; Artificial vegetation; Coastal protection; Ecosystem services; Experimental investigations; Marine invertebrates; Seagrasses; Wave attenuation, Shore protection	scopus	/	/	16_08_21								Out Outcomes	no	19/01/2022	L-A	Out Outcomes - no ES	no
23612	Ezzeddine, S. and Chemmam, B.	Stock assessment of loligo vulgaris from Tunisian northern coasts	The Squid Loligo vulgaris is one of four main species of cephalopods exploited along the Tunisian coasts among Octopus vulgaris, Sepia officinalis and Eledone moschata. Although it represents less than 5% of the total landed cephalopods, this squid is coveted because of its nutritional values and fine flesh. It is destinated to the domestical and foreign markets. Few studies have been undertaken …	https://www.scopus.com/inward/record.uri?eid=2-s2.0-84900853974&partnerID=40&md5=aaef65e83e06bc7c6659ca016f2fb044	Proceedings of the 10th Global Congress on ICM: Lessons Learned to Address New Challenges, EMECS 2013 - MEDCOAST 2013 Joint Conference	2013	CONFERENCE	1	NA	Fisheries; Shellfish, Foreign markets; Loligo vulgaris; Nutritional values; Octopus vulgaris; Population analysis; Sepia officinalis; Tunisian coast; Western Mediterranean, Molluscs	scopus	/	/	16_08_21		chinese		Out language (not english)				Out language (not english)	no	19/01/2022	L-A	Out language	no
38737	Trindade-Santos, I. and Moyes, F. and Magurran, A.E.	Global change in the functional diversity of marine fisheries exploitation over the past 65 years: Fisheries and Functional Diversity.	Overexploitation is recognized as one of the main threats to global biodiversity. Here, we report a widespread change in the functional diversity of fisheries catches from the large marine ecosystems (LMEs) of the world over the past 65 years (1950 to 2014). The spatial and temporal trends of functional diversity exploited from the LMEs were calculated using global reconstructed marine fisheries …	https://www.scopus.com/inward/record.uri?eid=2-s2.0-85089646063&doi=10.1098%2frspb.2020.0889%2frspb20200889&partnerID=40&md5=f61a3c412774781da7ce760e1d061169	Proceedings of the Royal Society B: Biological Sciences	2020	ARTICLE	287	10.1098/rspb.2020.0889/rspb20200889	biodiversity; exploitation; fish; fishery; fishery management; global change; marine ecosystem; marine environment; species diversity; species richness, Actinopterygii; Chondrichthyes; Elasmobranchii, animal; aquatic species; biodiversity; biomass; ecosystem; environmental protection; fish; fishery; shark, Animals; Aquatic Organisms; Biodiversity; Biomass; Conservation of Natural Resources; Ecosy…	scopus	/	/	16_08_21									no	18/01/2022	L-A	Out Outcome - no values	no
27847	Kaneko, K. and Matsushima, H.	Coastal sand dune ecosystem services in metropolitan suburbs: Effects on the sake brewery environment induced by changing social conditions	Chiba Prefecture, Japan, lies very near Tokyo, the capital city of Japan. It borders the sea on three sides and is banded by coastal dunes. Several sake breweries are located near these dunes. Although there are records of sake brewing along the coast of Tokyo Bay since 1925, sake breweries have completely disappeared in several areas. We believe that sake brewing in these areas benefited from th…	https://www.scopus.com/inward/record.uri?eid=2-s2.0-85064327962&doi=10.1186%2fs40645-017-0142-9&partnerID=40&md5=1835dfc5c0a6ce7013e7016bb26144e6	Progress in Earth and Planetary Science	2017	ARTICLE	4	10.1186/s40645-017-0142-9	NA	scopus	/	/	16_08_21								Out Outcomes	no	18/01/2022	L-A	Out Outcomes - no ES	no
9883	Mathis, JT and Cooley, SR and Lucey, N and Colt, S and Ekstrom, J and Hurst, T and Hauri, C and Evans, W and Cross, JN and Feely, RA month = aug,	Ocean acidification risk assessment for Alaska's fishery sector	The highly productive fisheries of Alaska are located in seas projected to experience strong global change, including rapid transitions in temperature and ocean acidification-driven changes in pH and other chemical parameters. Many of the marine organisms that are most intensely affected by ocean acidification (OA) contribute substantially to the state's commercial fisheries and traditional subsi…	NA	PROGRESS IN OCEANOGRAPHY	2015	article	136	10.1016/j.pocean.2014.07.001	CLIMATE-CHANGE, THERMAL TOLERANCE, CARBON-DIOXIDE, EARLY-LIFE STAGES, BERING-SEA, PRINCE-WILLIAM-SOUND, ANTHROPOGENIC CO2, WALLEYE POLLOCK, NET COMMUNITY PRODUCTION, WESTERN ARCTIC-OCEAN	wos	/	/	16_08_21								Out expo	no	18/01/2022	L-A	Out comparator	no
22068	Damastuti, E. and de Groot, R.	Participatory ecosystem service mapping to enhance community-based mangrove rehabilitation and management in Demak, Indonesia	Assessment of mangrove ecosystem services (ES) is essential to understand and manage the contribution of these ecosystems to the well-being of local communities. They are the primary beneficiaries but their experience, knowledge, and information are frequently ignored in ES assessment and mapping. In this study, a participatory resource mapping (PRM) approach was applied using local knowledge and…	https://www.scopus.com/inward/record.uri?eid=2-s2.0-85049945044&doi=10.1007%2fs10113-018-1378-7&partnerID=40&md5=9976c1fea3367a448685f2aca29e597a	Regional Environmental Change	2019	ARTICLE	19	10.1007/s10113-018-1378-7	NA	scopus	/	/	16_08_21								Out outcomes - no values	no	18/01/2022	L-A	Out Outcome - no values	no
31541	Meynecke, J.-O. and Richards, R. and Sahin, O.	Whale watch or no watch: the Australian whale watching tourism industry and climate change	Whale watching is a billion dollar industry worldwide. One of the most popular species for whale watching is the humpback whale (Megaptera novaeangliae). The migratory corridors, feeding, resting and calving sites which are used for whale watching may be influenced by changing ocean currents and water temperatures. Here, we used an innovative approach addressing the emerging issue of climate chan…	https://www.scopus.com/inward/record.uri?eid=2-s2.0-84982136547&doi=10.1007%2fs10113-016-1034-z&partnerID=40&md5=0d4c9f6b58abdad381d61d2e853cdd43	Regional Environmental Change	2017	ARTICLE	17	10.1007/s10113-016-1034-z	NA	scopus	/	/	16_08_21								Out outcomes - no values	no	18/01/2022	L-A	Out Outcome - no values	no
36543	Schulz, K. and Guschal, M. and Kowarik, I. and Almeida-Cortez, J.S. and Sampaio, E.V.S.B. and Cierjacks, A.	Grazing, forest density, and carbon storage: towards a more sustainable land use in Caatinga dry forests of Brazil	Grazing is the main land use in semi-arid regions of the world, and sustainable management practices are urgently needed to prevent their degradation. However, how different grazing intensities affect forest density and ecosystem functions is often not sufficiently understood to allow for management adaptations that safeguard the ecosystems and their functions in the long run. We assessed the abo…	https://www.scopus.com/inward/record.uri?eid=2-s2.0-85042215885&doi=10.1007%2fs10113-018-1303-0&partnerID=40&md5=49fdf7f888aab19e0f3dd12248b72469	Regional Environmental Change	2018	ARTICLE	18	10.1007/s10113-018-1303-0	NA	scopus	/	/	16_08_21									no	18/01/2021	L-A	Out population	no
10732	MOutopoulos, DK and Ramfos, A and Theodorou, JA and Katselis, G month = jun,	Biological aspects, population and fishery dynamics of the non-indigenous pearl oyster Pinctada imbricata radiata (Leach, 1814) in the Eastern Mediterranean	The pearl oyster Pinctada imbricata radiata (Leach, 1814) is considered as an invasive species and despite its presence, for more than half of a century in the Mediterranean its fisheries in Greek waters is illegal, unregulated and unreported (IUU) due to lack of legal framework and fisheries exploitation. The present study is based on a three-level approach including a(n): (a) in-situ field samp…	NA	REGIONAL STUDIES IN MARINE SCIENCE	2021	article	45	10.1016/j.rsma.2021.101821	CONSERVATION, GROWTH, SEA, CULTURE, NORTHERN, MOLLUSCA, MYTILUS-GALLOPROVINCIALIS, Recruitment, SARONIKOS GULF, Age, Mortality, BIVALVIA PTERIIDAE, Growth estimates, Length-weight relations, MARGARITIFERA	wos	/	/	16_08_21				Out expo (no change)	no	44592	Sylvie					Out comparator	no
35546	Rogers, A. and Hamel, J.-F. and Baker, S.M. and Mercier, A.	The 2009 2016 Belize sea cucumber fishery: Resource use patterns, management strategies and socioeconomic impacts	While sea cucumbers have been fished in Belizean waters for âˆ¼20 years for trade through Guatemala and the local Asian market in Belize, harvesting for export to international markets only started with the establishment of the sea cucumber fishery regulations in 2009. The fishery included two main species, Holothuria mexicana and Isostichopus badionotus but only the former was legally managed by…	https://www.scopus.com/inward/record.uri?eid=2-s2.0-85047438278&doi=10.1016%2fj.rsma.2018.05.003&partnerID=40&md5=5910370723daff30d14c56b62bdccd7f	Regional Studies in Marine Science	2018	ARTICLE	22	10.1016/j.rsma.2018.05.003	NA	scopus	/	/	16_08_21								Out Outcomes	no	18/01/2021	L-A	Out Outcomes - no ES	no
6405	He, YY and Kuang, YQ and Zhao, YL and Ruan, Z month = mar,	Spatial Correlation between Ecosystem Services and Human Disturbances: A Case Study of the Guangdong-Hong Kong-Macao Greater Bay Area, China	Exploring the spatial relationship between ecosystem services (ES) and human disturbance intensity (HDI) is vital for maintaining regional ecological security. This study aims to explore the spatial correlation between ES and HDI in the Guangdong-Hong Kong-Macao Greater Bay Area (GBA) and provide meaningful implications for coastal ecological planning. Multi-source remote sensing data, remote sen…	NA	REMOTE SENSING	2021	article	13	10.3390/rs13061174	BIODIVERSITY, CONSERVATION, LAND-USE, values, IMPACT, URBANIZATION, ecosystem service, coastal area, geographically weighted Pearson correlation coefficient, human disturbance, HUMAN FOOTPRINT, local spatial autocorrelation, mapping, SPATIOTEMPORAL ANALYSIS, WORLDS, WUHAN	wos	/	/	16_08_21								Out comparator	no	18/01/2021	L-A	Out comparator	no
11580	Ottinger, M and Clauss, K and Kuenzer, C month = jul,	Opportunities and Challenges for the Estimation of Aquaculture Production Based on Earth Observation Data	Aquaculture makes a crucial contribution to global food security and protein intake and is a basis for many livelihoods. Every second fish consumed today is produced in aquaculture systems, mainly in land-based water ponds situated along the coastal areas. Satellite remote sensing enables high-resolution mapping of pond aquaculture, facilitating inventory analyses to support sustainable developme…	NA	REMOTE SENSING	2018	article	10	10.3390/rs10071076	CLIMATE-CHANGE, FISH, aquaculture, FISHERIES, COASTAL ZONE, food security, FOOD SECURITY, RIVER DELTA, BANGLADESH, coastal zone, FEEDING 9 BILLION, NUTRITION SECURITY, CAU HAI LAGOON, earth observation, sentinel-1	wos	/	/	16_08_21				Out Outcomes	no	44592	Sylvie					Out Outcomes - no ES	no
26749	Hooper, T. and Beaumont, N. and Hattam, C.	The implications of energy systems for ecosystem services: A detailed case study of offshore wind	Globally, the deployment of offshore wind is expanding rapidly. An improved understanding of the economic, social and environmental impacts of this sector, and how they compare with those of other energy systems, is therefore necessary to support energy policy and planning decisions. The ecosystem services approach provides a more holistic perspective of socio-ecological systems than traditional …	https://www.scopus.com/inward/record.uri?eid=2-s2.0-84998817147&doi=10.1016%2fj.rser.2016.11.248&partnerID=40&md5=799d86952dc14f2e898a59a1b8cd3d2f	Renewable and Sustainable Energy Reviews	2017	ARTICLE	70	10.1016/j.rser.2016.11.248	Decision making; Ecology; Economic and social effects; Electric utilities; Environmental impact; Environmental impact assessments; Offshore wind farms; Wind power, Bio-physical variables; Ecosystem services; Holistic perspectives; Impact assessments; Population-level effects; Social and environmental impact; Societal implications; Socio-ecological systems, Ecosystems	scopus	/	/	16_08_21								Out expo	no	18/01/2021	L-A	Out comparator	no
33657	Papathanasopoulou, E. and Beaumont, N. and Hooper, T. and Nunes, J. and QueirÃ³s, A.M.	Energy systems and their impacts on marine ecosystem services	Global warming and its link to the burning of fossil fuels has prompted many governments around the world to set legally binding greenhouse gas reduction targets which are to be partially realised through a stronger reliance on renewable (e.g. wind) and other lower carbon (i.e. natural gas and nuclear) energy commodities. The marine environment will play a key role in hosting or supporting these …	https://www.scopus.com/inward/record.uri?eid=2-s2.0-84939796103&doi=10.1016%2fj.rser.2015.07.150&partnerID=40&md5=7c3be0b9d7fb33ea09b2ae3d679fe964	Renewable and Sustainable Energy Reviews	2015	ARTICLE	52	10.1016/j.rser.2015.07.150	Aquatic ecosystems; Carbon; Ecology; Gases; Global warming; Greenhouse gases; Ionization of gases; Offshore oil wells, Ecosystem services; Marine environment; Nuclear; Offshore oil; Offshore winds, Ecosystems	scopus	/	/	16_08_21								Out Outcomes	no	18/01/2021	L-A	Out Outcomes - no ES	no
26123	Hashim, A.M. and Catherine, S.M.P. and Takaijudin, H.	Effectiveness of mangrove forests in surface wave attenuation: A review	For once, mangrove forests were surprisingly resistant to the forceful impacts of the Indian Ocean Tsunami of December 2004 which swept away entire villages and caused the deaths of approximately 200,000 people. It was reported that human death and loss of property were significantly reduced in areas of dense mangrove forests in sOutheastern India. As the importance of mangrove is gaining attenti…	https://www.scopus.com/inward/record.uri?eid=2-s2.0-84877104368&doi=10.19026%2frjaset.5.4361&partnerID=40&md5=87ae40efc0b35fc7236837f99ba9f5ea	Research Journal of Applied Sciences, Engineering and Technology	2013	ARTICLE	5	10.19026/rjaset.5.4361	NA	scopus	/	/	16_08_21								Out review	no	18/01/2021	L-A	Out review	no
[truncated: 95 more rows]
