# Supplementary material for: Existing evidence on the impact of changes in marine ecosystem structure and functioning on ecosystem service delivery: a systematic map
Source: Environ Evid. 2023 Jul 20;12:13. doi: 10.1186/s13750-023-00306-1 (PMC11378828; doi:10.1186/s13750-023-00306-1)
Supplement: Supplementary file 6 — Additional file 6: Systematic map database—List of all selected articles with their codes [file 13750_2023_306_MOESM6_ESM.xlsx]

## Sheet: Metadata
Variable_name	Variable_description	Variable_definition	Value_allowed	Example 1
biblio_internal_id	ID	Unique identification given by the map team to each publication	Number	32
biblio_authors	Authors	Authors of the publication	Text	Text
biblio_title	Title	Title of the publication	Text	Text
biblio_abstract	Abstract	Abstract of the publication	Text	Text
biblio_container	Container	Container of the publication if applicable: journal title for articles, book title for chapters, etc.	Text	Text
biblio_year	Year	Year of publication	YYYY	2017
biblio_type	Type	Type of pubilcation	Text	article
biblio_vol	Volume	Volume of the journal article	Number	284
biblio_doi	DOI	Doi of the publication	Text and Number	10.3389/fmars.2019.00102
biblio_URL	URL	URL of the publication	Wesite link	https://www.scopus.com/inward/record.uri?eid=2-s2.0-40049112847&doi=10.1016%2fj.bej.2007.09.008&partnerID=40&md5=89e08b0d524de0bd5db4caebe4acd66d
biblio_keywords	Keywords	Keywords of the publications	Text	Ecosystem; Eukaryota; Oceans and Seas; Polymorphism, Restriction Fragment Length; RNA, Ribosomal, 18S; Water Microbiology
biblio_source	Source of publication	Does the publication come from Web of Science Core collection, Scopus, Goggle scholar, or a website organisation?	text	WOS
Pop_ecosystem_type	Category of ecosystem type	What is the ecosystem type?	Intertidal rock and other hard substrates; Intertidal sediment; Subtidal rock and other hard substrates; Subtidal sediment; Deep-sea habitats;Pelagic habitats - continental shelf / open sea / estuarine waters; Ice-associated marine habitats; Not specify clearly	Subtidal rock and other hard substrates; Circalittoral rock and other hard substrates; Subtidal sediment; Pelagic habitats
Pop_ecosystem_type_other	Other ecosystem type	What is the ecosystem type if not in Eunis level 2?	Text	NA
Pop_Specific_ecosystem	Specific ecosystem	What is the specific ecosystem?	Tidal marsh; Seagrass; Coral reefs; Mangroves; Kelp forests; Beach - dune strip; Estuary	NA
Pop_Specific_ecosystem_other	Other specific ecosystem	What is the other specific ecosystem?	Text	NA
Pop_Biodiversity_level	Level of biological organisation	What is the level of biological organisation?	Species or population; communauty	NA
Pop_Biodiversity_charac	Characteristics of biodiversity	What is the characteristics of biodiversity?	Taxonomic, structural, functional	NA
Pop_Biodiversity_species	Species name	What is the species?	Text	NA
NB_Provisioning_services	Number of provisioning services	How many provisioning services are identified in the article ?	Number	0
NB_Regulating_services	Number of regulting services	How many regulating services are identified in the article ?	Number	5
NB_Cultural_services	Number of cultural services	How many cultural services are identified in the article ?	Number	1
NB_Disservices	Number of disservices	How many disservices are identified in the article ?	Number	0
ES	ES	What is the ecosystem service assessed in the article based on our classification?	Food provision, Raw materials, Genetic materials, Water provision, Water purification, Air quality regulation, Coastal protection, Climate regulation, Weather regulation, Nutrients cycling, Habitat provision, Pest and disease control, Symbolic and aesthetic values, Recreation, tourism, Cognitive effects, Educational opportunities	coastal protection; climate regulation; nutrients cycling; pest and disease control
ES_other	Other Ecosystem service name	What is the other ecosystem service not classified in our classification?	Text	sediment retention
ES name(s)	ES-name	What is the names of the ecosystem services in the article?	Text	NA
ES_components	Ecosystem (dis)service components	What is the ecosystem (dis)service components?	Potential/ capacity/ supply ; use/flow; preferences/desires; benefits; other form of demand; (Column "Demand" automaticaly filed with "1" if at least one of the 3 components "preferences/desires; benefits; other form of demand" is with a "1")	Potential/ capacity/ supply
ES_values	Ecosystem (dis)service value types	What is the ecosystem (dis)service types of value?	Economic; social; biophysical	biophysical
Spatial_scale	Spatial scale of the analysis	What is the spatial scale of the analysis?	N-: subnational; N: national; N+: supranational; C: continental; G: global; A: no case study	Subnational
Study_country	Country	What is the country in which the translocation event occurred?	Text	Finland
Study_ocean_locality	Ocean	What is the ocean concerned in the study?	Text	North sea
Study_sea_locality	Sea	What is the sea concerned in the study?	Text	North sea
Study_specific_location	Specific location of the study	What is the name of the specific location?	Text	NA
Study_Number_sites	Number of sites in the study	How many sites are in the study?	NB	3
Temporal_scale_interval_rawdata	Interval (time elapsed between successive temporal replicates)	What is the time elapsed between successive temporal replicates of the raw data?	Year(s)	5
Temporal_scale_duration_rawdata	Duration (time elapsed between first and last temporal replicates)	What is the duration of the raw data analysis?	Year(s)	1970-2010
Temporal_scale_interval_resultdata	Interval (time elapsed between successive temporal replicates)	What is the time elapsed between successive temporal replicates of the result data?	Year(s)	5
Temporal_scale_duration_resultdata	Duration (time elapsed between first and last temporal replicates)	What is the duration of the result data analysis?	Year(s)	1970-2010
Time_frame	Time frame	What is the time frame?	Past (i.e., prior to 3 years before the date of publication); Present (i.e., in the last 3 years before publication); Future (after the publication)	Past; Present
Time_data	Time data	Is the data observation or prediction?	Observation; experimentation; prediction/projection	Observation
Pressions_type	Type of pressures	What is/are the pressures types impacting?	Land/sea use change; Direct / over exploitation; Pollution; Introduction of non-indigenous species; Management effects; climate change; CC: extreme events; CC: sea level rise; CC: Warming waters; CC: Deoxygenation; CC: ocean acidification; CC: other pressure;	CC: extrem events; CC: sea level rise
Pressures_other	Other pressures	What is the other pressure?	text	NA
Management_type	Type of management	What is the type of management ?	Marine protected area; Water quality management; Fishery management	AMP
Management_detail	Detail on the management	What is/are the details on the management?	text	NA
Data_type	Type of data	What is the type of data ?	Primary data (not from other study-ies); Quantitative data; Qualitative data; Data variability	Primary data ; Quantitative data; Data variability
Study_design	Study design	What is the type of study desgin?	Control-impact design; Before-after design; Before-after control-impact design; Multiple before-after control-impact design; Multiple impact design; Multiple impact design an temporal series; Temporal series along the disturbance; Temporal series post-disturbance; Correlation analysis	Multiple before-after control-impact design; Correlation analysis
Biblio_doctype	Bibliographic document type	What is the document type?	Journal article | book | conference object | thesis (Msc) | Thesis (Phd) | technical documentation | other	Journal article
Biblio_content	Bibliographic content	What is the type bibliogrpahic content?	Study | review | discussion paper | other (= meeting abstract, news, editorial, commentary, correspondance, communication...).	Study
Data_type_primary	Primary data	Does this article analyse primary data?	Yes ; No	Yes
Data_type	Type of data	What is the type of data ?	Quantitative | Semi-quantitative | Qualitative data	Quantitative
Biblio_coding_date	Coding date	The date that the given documentation was coded?	YY-MM-DD	191028
Biblio_coding_who	Coder / reviewer	Who coded the given documentation?	Text	Sylvie Campagne
Coding_comment	Comment(s)	Any relevant comment about the given documentation?	Text	NA
General rules:
If applicable, multiple values will be delimited with a vertical dash : ;
NA will be used for "not applicable"
if information is not sufficiently detailed in documentation: "unknown"

## Sheet: DB
														Pop_ecosystem_type											Pop_Specific_ecosystem								Pop_Biodiversity_level			Pop_Biodiversity_charac				Following the number of ES defined in the article				ES
biblio_internal_id	biblio_authors	biblio_title	biblio_abstract	biblio_URL	biblio_container	biblio_year	biblio_type	biblio_vol	biblio_doi	biblio_keywords	biblio_source	biblio_testlist	screen_duplicates	Intertidal rock and other hard substrates	Intertidal sediment	Subtidal rock and other hard substrates	Subtidal sediment	Deep-sea habitats	Pelagic habitats - continental shelf	Pelagic habitats - open sea	Pelagic habitats - estuarine waters	Ice-associated marine habitats	Not specify clearly	Pop_ecosystem_type_other	Tidal marsh	Seagrass	Coral reefs	Mangroves	Kelp forests	Beach - dune strip	Estuary	Pop_Specific_ecosystem	Species or population	Community	Ecosystem	Taxonomic	structural	functional	Pop_Biodiversity_species	NB_Provisioning_services	NB_Regulating_services	NB_Cultural_services	NB_Disservices	Food provision	Raw materials	Genetic materials	Water provision	Water purification	Air quality regulation
12	Abbott, BN and Wallace, J and Nicholas, DM and Karim, F and Waltham, NJ month = jan,	Bund removal to re-establish tidal flow, remove aquatic weeds and restore coastal wetland services-{North} {Queensland}, {Australia	The shallow tidal and freshwater coastal wetlands adjacent to the Great Barrier Reef lagoon provide a vital nursery and feeding complex that supports the life cycles of marine and freshwater fish, important native vegetation and vital bird habitat. Urban and agricultural development threaten these wetlands, with many of the coastal wetlands becoming lost or changed due to the construction of arti…	NA	PLOS ONE	2020	article	15	10.1371/journal.pone.0217531	BIODIVERSITY, MANAGEMENT, GREAT-BARRIER-REEF, FRESH-WATER, ECOSYSTEM SERVICES, SALT-MARSH, QUALITY, ESTUARINE, FLOODPLAIN, HYMENACHNE-AMPLEXICAULIS	wos	/	/	0	0	0	0	0	0	0	0	0	1	0	0	0	0	0	0	0	0	0	0	1	0	1	1	0	Many	1	0	0	0	1	0	0	0	0	0
26	Abdussamad, EM and Koya, KPS and Ghosh, S and Rohit, P and Joshi, KK and Manojkumar, B and Prakasan, D and Kemparaju, S and Elayath, MNK and Dhokia, HK and Sebastine, M and Bineesh, KK month = apr,	Fishery, biology and population characteristics of longtail tuna, Thunnus tonggol (Bleeker, 1851) caught along the Indian coast	Fishery, biology and population characteristics of the longtail tuna, Thunnus tonggol were studied during 2006-10. There is no targeted exploitation of the species along the Indian coast. T tonggol was mainly landed as by-catch in gillnets (63.2 \%), hooks and lines (20.3\%), ringseines/purseseines (14.9\%) and trawls (1.6\%). Annual landings during the period varied between 6,073 and 9,140 t wit…	NA	INDIAN JOURNAL OF FISHERIES	2012	article	59	NA	MANAGEMENT, DYNAMICS, Growth, LENGTH, STOCKS, MSY, Exploitation, GROWTH-PARAMETERS, Sexual maturity, Long tail tuna, Oceanic tuna, Thunnus tonggol	wos	/	/	0	0	0	0	0	1	1	0	0	0	0	0	0	0	0	0	0	0	0	1	0	0	1	1	1	Thunnus tonggol	1	0	0	0	1	0	0	0	0	0
44	Aburto, J and Stotz, W month = jan,	Learning about TURFs and natural variability: Failure of surf clam management in Chile	Territorial User Rights for Fisheries (TURF) is considered an appropriate tool for small-scale fishery management. In Chile a TURFs system called Management Exploitation Areas for Benthic Resources (Areas de Manejo y Explotacion de Recursos Bentonicos-AMERB) were developed as a solution for the fishery crisis of Concholepas concholepas, a hard bottom snail. The success of these AMERBs led to its …	NA	OCEAN \& COASTAL MANAGEMENT	2013	article	71	10.1016/j.ocecoaman.2012.10.013	CLIMATE-CHANGE, LIFE-HISTORY, FISHERIES, POPULATION-DYNAMICS, COMANAGEMENT, SANDY BEACHES, RECRUITMENT VARIABILITY, MESODESMA-MACTROIDES, YELLOW CLAM, ATLANTIC SURFCLAM	wos	/	/	0	1	0	1	0	0	0	0	0	0	0	0	0	0	0	0	0	0	0	1	0	0	1	1	0	Mesodesma donacium	1	0	0	0	1	0	0	0	0	0
45	Aburto-Oropeza, O and Ezcurra, E and Danemann, G and Valdez, V and Murray, J and Sala, E month = jul,	Mangroves in the Gulf of California increase fishery yields	Mangroves are disappearing rapidly worldwide despite their well documented biodiversity and the ecosystem services they provide. Failure to link ecological processes and their societal benefits has favored highly destructive aquaculture and tourism developments that threaten mangroves and result in costly \externalities.\" Specifically, the potentially irreparable damage to fisheries because of m…	NA	PROCEEDINGS OF THE NATIONAL ACADEMY OF SCIENCES OF THE UNITED STATES OF AMERICA	2008	article	105	10.1073/pnas.0804601105	CONSERVATION, MANAGEMENT, ecosystem services, ECOSYSTEM SERVICES, ENVIRONMENT, SCALE, AUSTRALIA, CORAL-REEF FISH, FORESTS, COASTAL FISHERIES, WETLANDS, small-scale fisheries, discounted values, economic benefits, Rhizophora fringe forest	wos	/	/	0	1	0	0	0	0	0	0	0	0	0	0	0	0	1	0	0	0	0	0	0	1	0	1	0	0	1	0	0	0	1	0	0	0	0	0
114	Agnew, DJ and Nolan, CP and Beddington, JR and Baranowski, R month = feb,	Approaches to the assessment and management of multispecies skate and ray fisheries using the Falkland Islands fishery as an example	Eleven rajid species are taken around the Falkland Islands, with four species, Bathyraja griseocauda, Bathyraja albomaculata, Bathyraja brachyurops, and Raja flavirostris dominating commercial catches and generally occurring together. Catch limits for individual species are not used in management because species are not separated in the catch or reported separately. The catch per unit effort for …	NA	CANADIAN JOURNAL OF FISHERIES AND AQUATIC SCIENCES	2000	article	57	10.1139/cjfas-57-2-429	SEA	wos	/	/	0	0	1	1	0	0	0	0	0	0	0	0	0	0	0	0	0	0	0	0	1	0	1	1	0	skate;ray fisheries	1	0	0	0	1	0	0	0	0	0
177	Akber, MA and Patwary, MM and Islam, MA and Rahman, MR month = oct,	Storm protection service of the Sundarbans mangrove forest, Bangladesh	Storm protection service of mangrove is often undervalued. This paper empirically assessed the damage avoided by the Sundarbans mangrove forest in 15 villages of southwest coastal Bangladesh, considering the super cyclone Sidr as reference point. The extent of damage of the cyclone was estimated for three situations: (1) villages protected by mangrove and within a polder, (2) villages not protect…	NA	NATURAL HAZARDS	2018	article	94	10.1007/s11069-018-3395-8	CLIMATE-CHANGE, IMPACTS, MANAGEMENT, Ecosystem services, Valuation, DYNAMICS, METAANALYSIS, Mangrove, TROPICAL CYCLONES, Sundarbans, ECOSYSTEM, INDIA, COASTAL BANGLADESH, Storm protection function, AILA	wos	/	/	0	1	0	0	0	0	0	0	0	0	0	0	0	0	1	0	0	0	0	0	0	1	1	1	0	0	0	1	0	0	0	0	0	0	0	0
418	Andriguetto, JM and Krul, R and Feitosa, S month = jun,	Analysis of natural and social dynamics of fishery production systems in Parana, Brazil: implications for management and sustainability	Sustainability and management issues are discussed for eight fishery production systems (FPS) in the state of Parana, Brazil, from an interdisciplinary perspective. FPS were defined after a set of multidisciplinary classification criteria, in an attempt to conceive fishing activities as a new level of integration between natural and social systems. Systems were compared using the Rapid Appraisal …	NA	JOURNAL OF APPLIED ICHTHYOLOGY	2009	article	25	10.1111/j.1439-0426.2009.01273.x	NA	wos	/	/	0	0	0	0	0	1	0	1	0	0	0	0	0	0	0	0	0	1	0	0	1	0	1	1	0	Xiphopenaeus kroyeri; Litopenaeus schimitti; other fish; other shellfish	1	0	0	0	1	0	0	0	0	0
436	Anguita, C and Gelcich, S and Aldana, M and Pulgar, J month = sep,	Exploring the influence of upwelling on the total allowed catch and harvests of a benthic gastropod managed under a territorial user rights for fisheries regime along the Chilean coast	While there is a broad understanding of upwelling impacts on the functioning of marine ecosystems, empirical data that link this process to commercial species landings have not received the attention they deserve. The aim of this study was to explore the role of coastal upwelling in determining total allowable catch (TAC) and harvests of benthic fisheries, managed through a policy which assigns T…	NA	OCEAN \& COASTAL MANAGEMENT	2020	article	195	10.1016/j.ocecoaman.2020.105256	CONSERVATION, EXPLOITATION, INTERANNUAL VARIABILITY, BOTTOM-UP, AREA, Productivity, TEMPORAL VARIABILITY, R PACKAGE, SMALL PELAGIC FISH, PACIFIC, HUMBOLDT CURRENT SYSTEM, TURF, Benthic fisheries, Humboldt current system, Loco, MEABR	wos	/	/	1	0	1	0	0	0	0	0	0	0	0	0	0	0	0	0	0	0	0	1	0	0	1	1	0	Concholepas concholepas	1	0	0	0	1	0	0	0	0	0
449	Antelo, M and Rodriguez, D and Villasante, S month = dec,	The Spanish fishing fleet and the economic value of Southern stock of European hake fishery (Merluccius merluccius)	European fish stocks have been overfished for decades and fishing fleets remain too large for the marine resources available. Fish populations could increase and generate more economic value if fishing pressure were reduced for just a few years. Hake has historically been the most representative commercial species of the Spanish fishing sector in the 20th century, and is in high demand in the Spa…	NA	OCEAN \& COASTAL MANAGEMENT	2012	article	70	10.1016/j.ocecoaman.2012.08.003	BIODIVERSITY, CLIMATE-CHANGE	wos	/	/	0	0	0	0	0	1	1	0	0	0	0	0	0	0	0	0	0	0	0	0	1	0	1	1	0	Merluccius merluccius	1	0	0	0	1	0	0	0	0	0
461	Aoki, LR and McGlathery, KJ and Oreska, MPJ month = jan,	Seagrass restoration reestablishes the coastal nitrogen filter through enhanced burial	Seagrass meadows perform an important ecological function as filters for incoming nutrients from surrounding watersheds, especially nitrogen (N). By enhancing N removal processes, including N burial in sediments and denitrification, seagrass meadows improve water quality. With accelerating losses of seagrass meadows worldwide, seagrass restoration plays a key role in reestablishing these coastal …	NA	LIMNOLOGY AND OCEANOGRAPHY	2020	article	65	10.1002/lno.11241	ORGANIC-MATTER, SEDIMENT, DENITRIFICATION, POSIDONIA-OCEANICA, DYNAMICS, ZOSTERA-MARINA, ACETYLENE-REDUCTION, BENTHIC HABITATS, EELGRASS RECOVERY, N-FIXATION	wos	/	/	0	1	0	1	0	0	0	0	0	0	0	1	1	0	0	0	0	0	0	0	0	1	1	1	1	Zostera marina	0	1	0	0	0	0	0	0	0	0
522	Arias, N and Stotz, W	Sustainability Analysis of the Benthic Fisheries Managed in the TURF System in Chile	Territorial use rights in fisheries (TURF) are considered to aid to the sustainability of small-scale fisheries, because they remove the perverse incentives, which sustain the tragedy of the commons. Nevertheless, a comprehensive evaluation of the implementation of TURFs is lacking. Chile offers a unique opportunity, because an extensive system for benthic fisheries has been implemented, with at …	NA	INTERNATIONAL JOURNAL OF THE COMMONS	2020	article	14	10.5334/ijc.1011	IMPACTS, RESOURCES, AREAS, GOVERNANCE, TERRITORIAL USER RIGHTS, sustainability, indicators, COMANAGEMENT, NORTHERN, CLIMATE VARIABILITY, TURF, performance, benthic resources, community based management	wos	/	/	1	0	1	1	0	0	0	0	0	0	0	0	0	0	0	0	0	0	0	0	1	0	1	1	0	Concholepas concholepas; Fissurella latimarginata; Fissurella cumingi; Lessonia berteroana; Lessonia trabeculate; Mesodesma donacium; Argopecten purpuratus; Loxechinus albus	1	0	0	0	1	0	0	0	0	0
542	Armenta-Cisneros, M and Ojeda-Ruiz, MA and Marin-Monroy, EA and Flores-Irigoyen, A month = jun,	Opportunities to improve sustainability of a {Marine} {Protected} {Area}: {Small}-scale fishing in {Loreto}, {Baja} {California} {Sur}, {Mexico	A development site in Baja California Sur Mexico is the Bay of Loreto, an emblematic place with fishing tradition and huge touristic potential. To provide useful information which can be used to improve the economic development policies of the municipality and the management plan of Loreto Bay National Park, this study characterized the fishing activity based on records, statistics from 2000 to 2…	NA	REGIONAL STUDIES IN MARINE SCIENCE	2021	article	45	10.1016/j.rsma.2021.101852	IMPACTS, MANAGEMENT, VULNERABILITY, FISHERIES, MODELS, RESOURCE, Local knowledge, Fleet dynamics, Multi-species fishery, Economic diversification, Finfish fishery, NPA's	wos	/	/	0	0	0	1	0	1	0	0	0	0	0	0	0	0	0	0	0	0	0	0	1	0	1	1	0	Lutjanus peru ; Mycteroperca spp. ; Seriola lalandi ; Caulolatilus princeps ; Paralabrax auroguttatus ; Balistes polylepis ; Lutjanus spp. ; Paranthias colonus; Lutjanus argentiventris ;Epinephelus acanthistius ; Scarus spp. ; Hoplopagrus guentherii ; Calamus brachysomus ; Scomberomorus sierra ; Bodianus diplotaenia	1	0	1	0	1	0	0	0	0	0
543	Armitage, AR and Fourqurean, JW	Carbon storage in seagrass soils: long-term nutrient history exceeds the effects of near-term nutrient enrichment	The carbon sequestration potential in coastal soils is linked to aboveground and belowground plant productivity and biomass, which in turn, is directly and indirectly influenced by nutrient input. We evaluated the influence of longterm and near-term nutrient input on aboveground and belowground carbon accumulation in seagrass beds, using a nutrient enrichment (nitrogen and phosphorus) experiment …	NA	BIOGEOSCIENCES	2016	article	13	10.5194/bg-13-313-2016	COMMUNITY STRUCTURE, EUTROPHICATION, COASTAL WETLANDS, BLUE CARBON, SALT-MARSH, SEDIMENTS, THALASSIA-TESTUDINUM, FLORIDA BAY, ECOSYSTEM STRUCTURE, PHOSPHORUS LIMITATION	wos	/	/	0	0	0	1	0	0	0	0	0	0	0	0	1	0	0	0	0	0	0	0	0	1	1	1	0	Thalasssia sp	0	1	0	0	0	0	0	0	0	0
738	Baali, A and Charouki, N and Manchih, K and Bessa, I and Elqoraychy, I and Elqendouci, M and Amenzolti, K and Yahyaoui, A month = feb,	The relationship between Sardinella aurita landings and the environmental factors in Moroccan waters (21 degrees-26 degrees N	The objective of this study is to assess the effects of environmental variations on the abundance of the round sardinella (Sardinella aurita, Valenciennes, 1847) in Moroccan waters (21 degrees-26 degrees N) using generalized additive models. The monthly variability of Sardinella aurita abundance in the south of Morocco is investigated using sea surface temperature (SST), upwelling index (UI) and …	NA	CYBIUM	2019	article	43	10.26028/cybium/2019-431-005	CLIMATE-CHANGE, MARINE, FISHERIES, DYNAMICS, ABUNDANCE, INTERANNUAL VARIABILITY, ATLANTIC, FISH PRODUCTION, ANCHOVY ENGRAULIS-ENCRASICOLUS, Sea surface temperature, Sardinella aurita, Chlorophyll-a, Fish landings, Moroccan waters, NORTH-WEST AFRICA, Upwelling index	wos	/	/	0	0	0	0	1	1	1	0	0	0	0	0	0	0	0	0	0	0	0	0	1	0	1	1	1	Sardinella aurita	1	0	0	0	1	0	0	0	0	0
891	Banon, R and Otero, J and Campelos-Alvarez, JM and Garazo, A and Alonso-Fernandez, A month = oct,	The traditional traditional small-scale octopus trap fishery off the Galician coast (Northeastern Atlantic): Historical notes and current fishery dynamics	Common octopus is a worldwide important cephalopod resource fished by both industrial and small-scale fleets which has gained market value in recent decades. In Galicia (NW Iberian Peninsula), common octopus (Octopus vulgaris sensu stricto) has been exploited since ancient times in intertidal and subtidal areas using multiple methods and fishing gears. A vast artisanal fleet using traps has been …	NA	FISHERIES RESEARCH	2018	article	206	10.1016/j.fishres.2018.05.005	MANAGEMENT, ARTISANAL FISHERIES, KNOWLEDGE, FISHING EFFORT, Fishing effort, FLEET DYNAMICS, NW SPAIN, UNIT EFFORT, Small-scale fishery, Fleet dynamics, VULGARIS, Octopus vulgaris, NE Atlantic, COMMON OCTOPUS, CEPHALOPOD, Traps	wos	/	/	0	0	0	0	0	1	0	0	0	0	0	0	0	0	0	0	0	0	0	1	0	0	1	1	0	Octopus	1	0	0	0	1	0	0	0	0	0
926	Barbosa, CCD and Dearing, J and Szabo, S and Hossain, S and Binh, NT and Nhan, DK and Matthews, Z month = jul,	Evolutionary social and biogeophysical changes in the Amazon, Ganges-Brahmaputra-Meghna and Mekong deltas	Policy-making in social-ecological systems increasingly looks to iterative, evolutionary approaches that can address the inherent complexity of interactions between human wellbeing, provision of goods, and the maintenance of ecosystem services. Here, we show how the analysis of available time-series in tropical delta regions over past decades can provide important insight into the social-ecologic…	NA	SUSTAINABILITY SCIENCE	2016	article	11	10.1007/s11625-016-0371-7	CLIMATE-CHANGE, LAND-USE, TRADE-OFFS, SEA-LEVEL RISE, ENVIRONMENTAL SUSTAINABILITY, AGRICULTURAL PRODUCTION, Amazon, BRAZILIAN AMAZON, Deltas, Dynamic principal component analysis, Ganges-Brahmaputra-Meghna, HYDROPOWER DEVELOPMENT, LINKING ECOSYSTEM SERVICES, Mekong, Socio-ecological systems, SUPPLY-AND-DEMAND	wos	/	/	0	0	0	0	0	0	0	0	0	1	Deltas	0	0	0	0	0	0	0	1	0	0	0	0	0	0	0	2	0	0	0	1	0	0	1	1	0
971	Baro, J and Garcia, T and Urra, J and Lozano, M and Rueda, JL	Exploitation status and stock assessment of the smooth clam Callista chione (Linnaeus, 1758) in the northern Alboran Sea (GSA01-W Mediterranean Sea	The smooth clam, Callista chione (Linnaeus, 1758), is a venerid bivalve widely appreciated in southern Spain where it represents the top commercial bivalve species in terms of landings and economic value. In this area, a total of 223 artisanal boats (68\% of the artisanal fleet) are involved in shellfishing targeting bivalve molluscs, including the smooth clam. The artisanal mechanised dredging t…	NA	MEDITERRANEAN MARINE SCIENCE	2018	article	19	10.12681/mms.14193	FISHERIES MANAGEMENT, COASTAL, DECLINE, Mediterranean Sea, L., POPULATION-DYNAMICS, ADRIATIC SEA, BIVALVIA, stock status, VENERIDAE, Artisanal fishing mechanised dredges, Callista chione, MALAGA SOUTHERN SPAIN, PAKISTANI WATERS	wos	/	/	0	0	0	1	0	0	0	0	0	0	0	0	0	0	0	0	0	0	0	1	0	0	1	1	0	Callista chione	1	0	0	0	1	0	0	0	0	0
1021	Bastardie, F and Nielsen, JR and Eero, M and Fuga, F and Rindorf, A month = mar,	Effects of changes in stock productivity and mixing on sustainable fishing and economic viability	Within the new F-MSY European paradigm, this paper shows how a combination of changes in fish stock mixing, non-stationarity in productivity, and constraints on unit stock concepts undermine the effective management of fisheries, especially when management reference points are not adjusted accordingly. Recent changes in stock structures, conditions and stock mixing between eastern and western Bal…	NA	ICES JOURNAL OF MARINE SCIENCE	2017	article	74	10.1093/icesjms/fsw083	MANAGEMENT, UNCERTAINTY, RECRUITMENT, CONSEQUENCES, MODEL, DYNAMICS, PERFORMANCE, MARINE FISHES, POPULATION, decision making, EASTERN BALTIC COD, Baltic cod, agent-based modelling, bio-economic fisheries model, long-term management plans, MSY Approach, spatial effort allocation, stock production and mixing	wos	/	/	0	0	0	0	0	1	0	0	0	0	0	0	0	0	0	0	0	0	0	0	1	0	1	1	0	Sprattus sprattus; Clupea harengus; Ammodytes spp.	1	0	0	0	1	0	0	0	0	0
1032	Batsleer, J and Marchal, P and Vaz, S and Vermard, V and Rijnsdorp, AD and Poos, JJ month = jan,	Exploring habitat credits to manage the benthic impact in a mixed fishery	The performance of a combined catch quota and habitat credit system was explored to manage the sustainable exploitation of a mix of demersal fish species and reduce the benthic impacts of bottom trawl fisheries using a dynamic state variable model approach. The model was parameterised for the Eastern English Channel demersal mixed fishery using otter trawls or dredges. Target species differed in …	NA	MARINE ECOLOGY PROGRESS SERIES	2018	article	586	10.3354/meps12392	MARINE PROTECTED AREAS, GROWTH, FRAMEWORK, CONSEQUENCES, SELECTION, RESERVES, FISHING DISTURBANCE, Mixed fisheries, OPPORTUNITY, Cod, JUVENILE, Eastern English Channel, CENTRAL ENGLISH-CHANNEL, Dynamic state variable modelling, Fleet dynamics, Plaice, TAC, Total allowable catch	wos	/	/	0	0	1	1	0	1	0	0	0	0	0	0	0	0	0	0	0	0	0	0	1	0	1	1	0	Cod; Seabass; Squid; Sole; Plaice; Scallop	1	0	0	0	1	0	0	0	0	0
1062	Bayley, DTI and Purvis, A and Nellas, AC and Arias, M and Koldewey, HJ month = dec,	Measuring the long-term success of small-scale marine protected areas in a Philippine reef fishery	Tropical coral reefs are subject to multiple pressures from both natural and anthropogenic sources. These pressures have caused widespread declines in reef health, resulting in the increased use of spatial management tools such as marine protected areas (MPAs). MPAs have proven generally effective if well designed and enforced, but there are limited long-term studies investigating how the presenc…	NA	CORAL REEFS	2020	article	39	10.1007/s00338-020-01987-7	BIODIVERSITY, CONSERVATION, IMPACTS, SUSTAINABILITY, Fisheries, CONNECTIVITY, Coral reefs, CORAL-REEFS, PHASE-SHIFTS, RESERVES, DEGRADATION, POPULATIONS, Marine reserves, Philippines, Climate, Community dynamics	wos	/	/	0	0	0	1	0	0	0	0	0	0	0	0	0	1	0	0	0	0	0	0	1	1	1	1	1	Cephalopholis spp.; rabbitfish; parrotfish	1	0	0	0	1	0	0	0	0	0
1073	Beamish, RJ and Sweeting, RM and Neville, CM	Planning the Management of Pacific Salmon in a Changing Climate	Pacific salmon Oncorhynchus spp. catches are at historic high levels. It is significant that one of the world's major fisheries For a group of species that dominates the surface waters of the subarctic Pacific is actually very healthy. Natural trends in climate are now recognized to cause large fluctuations in Pacific salmon production, as shown in historical records of catch and recent changes p…	NA	NA	2009	incollection	69	NA	REGIME SHIFTS, NORTH PACIFIC, KODIAK ISLAND, ONCORHYNCHUS-GORBUSCHA, PINK SALMON, PRINCE-WILLIAM-SOUND, SOCKEYE-SALMON, MARINE SURVIVAL, ATMOSPHERIC ANGULAR-MOMENTUM, HATCHERY PROGRAMS	wos	/	/	0	0	0	0	0	1	1	0	0	0	Strait	0	0	0	0	0	0	0	1	0	1	0	1	1	0	Oncorhynchus spp.	1	0	0	0	1	0	0	0	0	0
1075	Beare, D and Holker, F and Engelhard, GH and McKenzie, E and Reid, DG month = sep,	An unintended experiment in fisheries science: a marine area protected by war results in Mexican waves in fish numbers-at-age	Marine protected areas (MPAs) are attaining increasing importance in the management of marine ecosystems. They are effective for conservation in tropical and subtropical areas (mainly coral and rocky reefs), but it is debated whether they are useful in the management of migratory fish stocks in open temperate regions. World War II created a large marine area within which commercial fishing was pr…	NA	NATURWISSENSCHAFTEN	2010	article	97	10.1007/s00114-010-0696-5	CONSERVATION, IMPACTS, BIODIVERSITY LOSS, Marine protected areas, North Sea, Exploitation, Mortality, Gadoids, Age-structured population, World War II	wos	/	/	0	0	0	0	0	1	0	0	0	0	0	0	0	0	0	0	0	0	0	0	1	0	1	1	0	Many	1	0	0	0	1	0	0	0	0	0
1130	Belhassen, Y and Rousseau, M and Tynyakov, J and Shashar, N month = dec,	Evaluating the attractiveness and effectiveness of artificial coral reefs as a recreational ecosystem service	Artificial reefs are increasingly being used around the globe to attract recreational divers, for both environmental and commercial reasons. This paper examines artificial coral reefs as recreational ecosystem services (RES) by evaluating their attractiveness and effectiveness and by examining divers' attitudes toward them. An online survey targeted at divers in Israel (n = 263) indicated that 35…	NA	JOURNAL OF ENVIRONMENTAL MANAGEMENT	2017	article	203	10.1016/j.jenvman.2017.08.020	IMPACTS, Ecosystem services, SITES, DAMAGE, SCUBA-DIVERS, DIVE TOURISM, PRESSURE, Ecological aesthetic, EILAT, Human ecology, NORTHERN RED-SEA, Recreational diving, Sustainable tourism development	wos	/	/	0	0	0	1	0	0	0	0	0	0	Artificial0oral0eefs	0	0	1	0	0	0	0	0	0	0	1	0	0	0	0	0	0	1	0	0	0	0	0	0	0
1277	Bertram, C and Quaas, M and Reusch, TBH and Vafeidis, AT and Wolff, C and Rickels, W	The blue carbon wealth of nations	Carbon sequestration and storage in mangroves, salt marshes and seagrass meadows is an essential coastal 'blue carbon' ecosystem service for climate change mitigation. Here we offer a comprehensive, global and spatially explicit economic assessment of carbon sequestration and storage in three coastal ecosystem types at the global and national levels. We propose a new approach based on the country…	NA	NATURE CLIMATE CHANGE	2021	article	NA	10.1038/s41558-021-01089-4	IMPACTS, ECOSYSTEM SERVICES, GROWTH, TEMPERATURE, SEQUESTRATION, SOCIAL COST	wos	/	/	0	1	0	1	0	0	0	0	0	0	0	1	1	0	1	0	0	0	0	0	0	1	0	1	0	0	0	1	0	0	0	0	0	0	0	0
1357	Binet, D and Samb, B and Sidi, MT and Levenez, JJ and Servain, J	Sardine and other pelagic fisheries changes associated with multi-year trade wind increases in the southern canary current	Two periods of high abundance and southward spreading of sardines (Sardina pilchardus) and accompanying changes of other pelagic fish are described through the landings of an industrial fishery off Sahara and Mauritania. In the mid-1970s, the catches increased six-fold, exceeding 600 000 t in 1976-1977, then they decreased to 200 000 t, before rising again, in 1989-1990, to the same level. Afterw…	NA	GLOBAL VERSUS LOCAL CHANGES IN UPWELLING SYSTEMS	1998	article	NA	NA	NA	wos	/	/	0	0	0	0	0	1	0	0	0	0	0	0	0	0	0	0	0	0	0	1	0	0	1	1	0	Sardina pilchardus	1	0	0	0	1	0	0	0	0	0
1407	Blamey, LK and Bolton, JJ month = dec,	The economic value of South African kelp forests and temperate reefs: Past, present and future	In South Africa, kelp forests and associated temperate reefs dominate the nearshore subtidal zone in the southern Benguela, with kelp forests covering approximately 1000 km of the coastline. These ecosystems provide a range of goods and services that are of immense ecological, social and economic importance. A number of valuable species on these subtidal reefs are overexploited and have reached a…	NA	JOURNAL OF MARINE SYSTEMS	2018	article	188	10.1016/j.jmarsys.2017.06.003	BIODIVERSITY, CLIMATE-CHANGE, ECOSYSTEM SERVICES, COAST, SPATIAL-DISTRIBUTION, BENTHIC COMMUNITIES, REGIME SHIFT, Ecosystem goods and services, Benguela system, Ecklonia maxima, ECKLONIA-MAXIMA, LOBSTER JASUS-LALANDII, Overexploited, Resource value, Rock lobster, WARMING SEAWATER TEMPERATURE	wos	/	/	0	0	1	0	0	1	0	0	0	0	Temperate0eefs	0	0	0	0	1	0	0	0	0	1	1	1	1	0	Many	1	1	3	0	1	0	0	0	0	0
1416	Blanchet, MA and Primicerio, R and Smalas, A and Arias-Hansen, J and Aschan, M month = jan,	How vulnerable is the European seafood production to climate warming?	The main challenge for the European seafood industry is to ensure sustainable production volume while adapting to climate warming. Marine fisheries mainly target 41 species which account for 80\% of the seafood production in Europe. The remaining 20\% comes from marine and freshwater aquaculture, which harvest mainly 5 and 11 species, respectively. European seafood production volume (2004-2014) r…	NA	FISHERIES RESEARCH	2019	article	209	10.1016/j.fishres.2018.09.004	IMPACTS, MANAGEMENT, FISH, Vulnerability, OCEAN, FISHERIES, RESPONSES, GOVERNANCE, Aquaculture, TEMPERATURE, CHALLENGE, Fishery, Warming, Europe, Seafood, AQUACULTURE PRODUCTION	wos	/	/	0	0	0	0	0	0	0	0	0	1	0	0	0	0	0	0	0	0	0	0	1	0	1	1	0	Many	1	0	0	0	1	0	0	0	0	0
1710	Brander, LM and Wagtendonk, AJ and Hussain, SS and McVittie, A and Verburg, PH and de Groot, RS and van der Ploeg, S month = jul,	Ecosystem service values for mangroves in Southeast Asia: A meta-analysis and value transfer application	This paper examines the value of ecosystem services provided by mangroves. It presents a meta-analysis of the economic valuation literature and applies the estimated value function to assess the value of mangroves in Southeast Asia. We construct a database containing 130 value estimates, largely for mangroves in Southeast Asia. Values are standardised to US\$ per hectare per year in 2007 prices. …	NA	ECOSYSTEM SERVICES	2012	article	1	10.1016/j.ecoser.2012.06.003	FRAMEWORK, COASTAL, Mangroves, ECONOMIC VALUATION, Meta-analysis, AREA, Value transfer, Southeast Asia	wos	/	/	0	1	0	0	0	0	0	0	0	0	0	0	0	0	1	0	0	0	0	0	0	1	1	1	0	NA	2	2	0	0	1	1	0	0	1	0
1756	Brewer, TD and Cinner, JE and Green, A and Pandolfi, JM month = aug,	Thresholds and multiple scale interaction of environment, resource use, and market proximity on reef fishery resources in the Solomon Islands	Reef fish are critical in maintaining the ecological function of coral reefs and providing food security for coastal communities in developing countries. Reef fishery stocks are under increasing threat from factors such as climate-related habitat degradation, land use practices, and resource extraction related to human population growth, direct consumption and increasing connectivity between the …	NA	BIOLOGICAL CONSERVATION	2009	article	142	10.1016/j.biocon.2009.03.021	EXPLOITATION, BIOMASS, MARINE, COMMUNITIES, Coral reef, CORAL-REEFS, SEA TENURE, ROVIANA LAGOON, DEGRADATION, SIZE, PAPUA-NEW-GUINEA, Biomass midpoint, Human population, Regression tree, Spatial threat	wos	/	/	0	0	0	0	0	1	0	0	0	0	0	0	0	0	0	0	0	0	0	0	1	0	1	1	0	Many	1	0	0	0	1	0	0	0	0	0
1764	Briand, K and Molony, B and Lehodey, P	A study on the variability of albacore (Thunnus alalunga) longline catch rates in the southwest Pacific Ocean	Relationships between albacore tuna (Thunnus alalunga) longline catch per unit effort (CPUE) and environmental variables from model outputs in New Caledonia's Exclusive Economic Zone (EEZ) were examined through generalized linear models at a 1 degrees spatial resolution and 10-day temporal resolution. At a regional (EEZ) scale, the study demonstrated that a large part of albacore CPUE variability…	NA	FISHERIES OCEANOGRAPHY	2011	article	20	10.1111/j.1365-2419.2011.00599.x	HABITAT, CONSEQUENCES, MODEL, MIGRATION, habitat, ECOSYSTEM, NORTH PACIFIC, El Nino, EL-NINO, WESTERN, TUNA, micronekton, NINO SOUTHERN-OSCILLATION, longline fishery, generalized linear model, catch per unit effort, albacore tuna, New Caledonia Exclusive Economic Zone	wos	/	/	0	0	0	0	0	0	1	0	0	0	0	0	0	0	0	0	0	0	0	1	0	0	1	1	0	Thunnus alalunga	1	0	0	0	1	0	0	0	0	0
1848	Brown, CJ and Mumby, PJ month = aug,	Trade-offs between fisheries and the conservation of ecosystem function are defined by management strategy	Efforts to conserve marine biodiversity must move beyond conserving individual species within protected areas and seek to preserve the functional roles that species perform in ecosystems across seascapes. For instance, herbivorous and predatory (including invertebrate-feeding) fish are critical for maintaining coral-reef habitat and the diversity of dependent fish assemblages. However, increasing…	NA	FRONTIERS IN ECOLOGY AND THE ENVIRONMENT	2014	article	12	10.1890/130296	IMPACTS, DIVERSITY, MARINE, RESILIENCE	wos	/	/	0	0	0	1	0	0	0	0	0	0	0	0	0	1	0	0	0	0	0	0	1	0	1	1	1	grazing parrotfish; piscivorous grouper; invertivorous triggerfish	1	0	0	0	1	0	0	0	0	0
1887	Bruhn, A and Torring, DB and Thomsen, M and Canal-Verges, P and Nielsen, MM and Rasmussen, MB and Eybye, KL and Larsen, MM and Balsby, TJS and Petersen, JK	Impact of environmental conditions on biomass yield, quality, and bio-mitigation capacity of Saccharina latissima	Seaweeds are attractive as a sustainable aquaculture crop for food, feed, bioenergy and biomolecules. Further, the non-value ecosystem services of seaweed cultivation (i.e. nutrient recapture) are gaining interest as an instrument towards sustainable aquaculture and for fulfilling the aims of the EU Marine Strategy Framework Directive. Environmental factors determine the yield and quality of the …	NA	AQUACULTURE ENVIRONMENT INTERACTIONS	2016	article	8	10.3354/aei00200	GROWTH, NUTRIENT LIMITATION, AQUACULTURE, MACROALGAE, CULTIVATION, KELP, Eutrophication, Nitrogen, Phosphorus, Ecosystem service, MUSSELS, LAMINARIA-SACCHARINA, Seaweed farming, Limfjorden, Metals, SEAWEEDS, Site quality	wos	/	/	0	0	1	0	0	0	0	0	0	0	0	0	0	0	0	1	0	0	0	1	0	0	1	1	0	S. Latissima	1	0	0	0	1	0	0	0	0	0
1921	Bryndum-Buchholz, A and Prentice, F and Tittensor, DP and Blanchard, JL and Cheung, WWL and Christensen, V and Galbraith, ED and Maury, O and Lotze, HK month = mar,	Differing marine animal biomass shifts under 21st century climate change between {Canada}'s three oceans	Under climate change, species composition and abundances in high-latitude waters are expected to substantially reconfigure with consequences for trophic relationships and ecosystem services. Outcomes are challenging to project at national scales, despite their importance for management decisions. Using an ensemble of six global marine ecosystem models we analyzed marine ecosystem responses to cli…	NA	FACETS	2020	article	5	10.1139/facets-2019-0035	IMPACTS, climate change, ECOSYSTEMS, COASTAL, FISHERIES, PROJECTIONS, GLOBAL OCEAN, STABILIZATION, ensemble modeling, marine ecosystem models, Canada Exclusive Economic Zone, DEOXYGENATION, Fish-MIP, NORTHERN CANADA, PATHWAY, projection uncertainty	wos	/	/	0	0	0	0	0	1	0	0	0	0	0	0	0	0	0	0	0	0	0	0	1	0	1	1	0	Many	1	0	0	0	1	0	0	0	0	0
2209	Canu, DM and Ghermandi, A and Nunes, PALD and Lazzari, P and Cossarini, G and Solidoro, C month = may,	Estimating the value of carbon sequestration ecosystem services in the Mediterranean Sea: An ecological economics approach	Ocean and marine ecosystems provide a range of valuable services to humans, including benefits such as carbon sequestration, whose economic value are as yet poorly understood. This paper presents a novel contribution to the valuation of carbon sequestration services in marine ecosystems with an application to the Mediterranean Sea. We combine a state-of-the-art biogeochemical model with various e…	NA	GLOBAL ENVIRONMENTAL CHANGE-HUMAN AND POLICY DIMENSIONS	2015	article	32	10.1016/j.gloenvcha.2015.02.008	CLIMATE-CHANGE, IMPACTS, Carbon sequestration, GROWTH, EXCHANGE, Ecosystem services, MODEL, WATER, Mediterranean Sea, Blue carbon, VARIABILITY, Regulating services, CHLOROPHYLL, Integrated assessment, SOCIAL COST	wos	/	/	0	0	0	0	0	0	0	0	0	1	0	0	0	0	0	0	0	0	0	0	0	1	0	0	0	0	0	1	0	0	0	0	0	0	0	0
2214	Cao, HJ and Chen, YJ and Stive, MJF and Feng, WB	SPATIAL DIFFERENCES OF WAVE ENERGY DISSIPATION IN THE MANGROVE FORESTS ALONG THE SOUTH CHINA SEA	This study investigates the buffering effect on ocean wave energy due to the coastal mangrove forests of the South China Sea on the basis of field measurement data, which are collected from two different sites under different tidal levels and wave climate. The intention of this paper is to find out the exact wave damping rate with the presence of mangroves, to figure out the results due to spatia…	NA	NA	2015	book	NA	NA	TSUNAMI, MODEL, VEGETATION, SALT MARSHES, PROPAGATION, field measurements in the coast of South China Sea, spatial difference of wave dissipation, wave dissipation in mangroves, wave spectrum analysis	wos	/	/	0	1	0	0	0	0	0	0	0	0	0	0	0	0	1	0	0	0	0	0	0	1	0	1	0	0	0	1	0	0	0	0	0	0	0	0
2248	Cardinale, M and Bartolino, V and Svedang, H and Sundelof, A and Poulsen, RT and Casini, M month = sep,	A centurial development of the North Sea fish megafauna as reflected by the historical Swedish longlining fisheries	Historically, to compensate for declining catches, fishers have usually shifted from species characterized by high catch rate onto less easily caught species or have moved into new fishing grounds. Such shifts are poorly documented for areas with a long history of exploitation (i.e. North Sea) as they occurred long time before the start of the regular assessments of the marine resources. The Swed…	NA	FISH AND FISHERIES	2015	article	16	10.1111/faf.12074	DYNAMICS, KATTEGAT, LAST CENTURY, historical data, Fisheries development, marine fish megafauna, spatial depletion	wos	/	/	0	0	0	0	0	1	1	0	0	0	0	0	0	0	0	0	0	0	0	0	1	0	1	1	0	Cod; haddock; ling; atlantic halibut; tusk; common skate	1	0	0	0	1	0	0	0	0	0
2249	Cardinale, M and Dorner, H and Abella, A and Andersen, JL and Casey, J and Doring, R and Kirkegaard, E and Motova, A and Anderson, J and Simmonds, EJ and Stransky, C month = may,	Rebuilding {EU} fish stocks and fisheries, a process under way?	As a signatory to the World Summit on Sustainable Development (WSSD), the European Union (EU) has made a commitment to maintain or restore fish stocks to levels that can produce the maximum sustainable yield (MSY), and where possible not later than 2015. So how has the EU's Common Fisheries Policy (CFP) fared in trying to achieve this objective? The development of the status of 41 commercially ex…	NA	MARINE POLICY	2013	article	39	10.1016/j.marpol.2012.10.002	IMPACTS, BIODIVERSITY LOSS, CONSEQUENCES, EUROPE, ECOSYSTEM APPROACH, MSY, REFORM, North East Atlantic, Common Fisheries Policy, Stock assessment, Recovery of fish stocks	wos	/	/	0	0	0	0	0	1	1	0	0	0	0	0	0	0	0	0	0	0	0	0	1	0	1	1	0	Many	1	0	0	0	1	0	0	0	0	0
2318	Carrasquilla-Henao, M and Ocampo, HAG and Gonzalez, AL and Quiroz, GR month = oct,	Mangrove forest and artisanal fishery in the southern part of the Gulf of California, Mexico	Mangroves are among the most productive ecosystems worldwide due to the high organic flow within the same system and to adjacent ones. They also support a high diversity of terrestrial and marine fauna. Mangroves have been heavily exploited anthropogenically and destroyed for shrimp farming. An important amount of coastal commercial fisheries depend on mangroves during at least one stage of their…	NA	OCEAN \& COASTAL MANAGEMENT	2013	article	83	10.1016/j.ocecoaman.2013.02.019	MANAGEMENT, EXPLOITATION, WORLD, COLLAPSE, ECOSYSTEM, SPECIES COMPOSITION, SINALOA, EXTENT	wos	/	/	0	1	0	0	0	0	0	0	0	0	lagoon;0hrimp0onds	0	0	0	1	0	0	0	0	0	0	1	1	1	0	Shrimp; crab; Stripped mullet; Snapper; clam	1	0	0	0	1	0	0	0	0	0
2407	Castillo, JAA and Apan, AA and Maraseni, TN and Salmo, SG month = may,	Soil C quantities of mangrove forests, their competing land uses, and their spatial distribution in the coast of Honda Bay, Philippines	Mangrove forests provide many ecosystem goods and services and they contain large amount of carbon (C) especially in their soil. Yet, their global area is still declining owing to conversion to non-forest land uses. While studies have been conducted on mangrove soil C stocks, our knowledge on how C stocks of mangrove forests compare with those of non-forest land uses that replaced them is still l…	NA	GEODERMA	2017	article	293	10.1016/j.geoderma.2017.01.025	IMPACT, BIOMASS, NITROGEN, Aquaculture, RATES, Blue carbon, Mangrove, VARIABILITY, ORGANIC-CARBON, STORAGE, Spatial modelling, DEFORESTATION, SEQUESTRATION, STOCK, Philippines, C stock	wos	/	/	0	1	0	0	0	0	0	0	0	0	0	0	0	0	1	0	0	0	0	0	0	1	1	1	0	Rhizophora apiculata ; R. mucronata ; R. apiculata ; R. apiculata ; R. apiculata ; Ceriops tagal ; Cocos nucifera	0	1	0	0	0	0	0	0	0	0
2600	Chen, GC and Chen, B and Yu, D and Tam, NFY and Ye, Y and Chen, SY month = dec,	Soil greenhouse gas emissions reduce the contribution of mangrove plants to the atmospheric cooling effect	Mangrove soils have been recognized as sources of greenhouse gases, but the atmospheric fluxes are poorly characterized, and their adverse warming effect has rarely been considered with respect to the potential contribution of mangrove wetlands to climate change mitigation. The current study balanced the warming effect of soil greenhouse gas emissions with the plant carbon dioxide (CO2) sequestra…	NA	ENVIRONMENTAL RESEARCH LETTERS	2016	article	11	10.1088/1748-9326/11/12/124019	PRODUCTIVITY, mangrove, CARBON SEQUESTRATION, COAST, CO2, FORESTS, ESTUARY, SEDIMENTS, METHANE EMISSIONS, WETLANDS, soil, global warming, carbon dioxide, methane, nitrous oxide, NITROUS-OXIDE FLUX	wos	/	/	0	1	0	0	0	0	0	0	0	0	0	0	0	0	1	0	0	1	0	0	0	1	0	0	0	0	0	1	0	0	0	0	0	0	0	0
2653	Cheng, YR and Zha, Y and Tong, C and Hu, MJ and Du, DD and Fan, YX and Chen, LJ month = oct,	Plant Population Dynamics in a Degraded Coastal Wetland and Implications for the Carbon Cycle	Habitat destruction caused by human activities is threatening wetland plants. Based on Landsat 5 TM, Landsat 8 OLI, and Google Earth images, we analysed the spatiotemporal dynamics of plant populations in a degraded wetland in the Minjiang River Estuary from 2009 to 2019. Field survey records, tasselled cap transformation, and supervised classification were used for the image interpretation. The …	NA	WETLANDS	2020	article	40	10.1007/s13157-020-01268-7	Spartina alterniflora, CLASSIFICATION, SENSITIVITY, EXTINCTION, Phragmites australis, SPARTINA-ALTERNIFLORA, Population dynamics, METHANE EMISSIONS, COMPETITION, TIDAL MARSH, INVASION, Carbon cycle, MIN RIVER ESTUARY, Habitat destruction, TASSELLED CAP TRANSFORMATION	wos	/	/	0	1	0	0	0	0	0	0	0	1	0	1	0	0	0	0	0	1	0	1	1	0	1	1	0	Spartina alterniflora;Phragmites australis	0	1	0	0	0	0	0	0	0	0
2673	Cheung, WWL and Reygondeau, G and Froicher, TL month = dec,	Large benefits to marine fisheries of meeting the 1.5 degrees {C} global warming target	Translating the Paris Agreement to limit global warming to 1.5 degrees C above preindustrial level into impact-related targets facilitates communication of the benefits of mitigating climate change to policymakers and stakeholders. Developing ecologically relevant impact-related targets for marine ecosystem services, such as fisheries, is an important step. Here, we use maximum catch potential an…	NA	SCIENCE	2016	article	354	10.1126/science.aag2331	CLIMATE-CHANGE, IMPACTS, COMMUNITIES, RESPONSES, MODEL, GULF, CATCH, LIFE, ENSEMBLE, LEADS	wos	/	/	0	1	0	0	0	0	0	0	0	0	0	1	0	0	0	0	0	0	0	0	1	0	1	1	0	Sharks ; Toothed cetaceans ; Bacalao ; Birds ; Sea lions ; Pelagic predators ; Non-commercial reef predators ; Octopods ; Pelagic planktivores ; Other commercial reef predators ; Large benthic invertebrate eaters ; Planktivorous reef fishes ; Hexaplex gastropod ; Small benthic invertebrate eaters ; Carnivorous zooplankton ; Spiny lobsters ; Slipper lobster ; Omnivorous reef fishes ; Shrimps and s…	1	0	0	0	1	0	0	0	0	0
2740	Chowdhury, A and Naz, A and Bhattacharyya, S and Sanyal, P month = nov,	Cost-benefit analysis of 'Blue Carbon' sequestration by plantation of few key mangrove species at Sundarban Biosphere Reserve, India	Climate change and global warming have a destabilizing effect on the global environment, and governmental statutory bodies are emphasizing a reduction of emission coupled with restoration of degraded forest lands as a carbon sequestration-emission reduction (REDD+) initiative. Asphyxiated mangrove soil, existing on the borderline of land and sea, has the highest potential to trap 'blue carbon'; h…	NA	CARBON MANAGEMENT	2018	article	9	10.1080/17583004.2018.1518105	CLIMATE-CHANGE, RESTORATION, FOREST, Carbon sequestration, ORGANIC-MATTER, mangrove, SEA-LEVEL RISE, VEGETATION, blue carbon, BAY, SOIL, ECOSYSTEM, STOCK, cost analysis, organic carbon density	wos	/	/	0	1	0	0	0	0	0	0	0	0	0	0	0	0	1	0	0	0	0	0	0	1	0	0	0	Avicennia marina;Bruguiera sexangula;Ceriops tagal;Rhizophora mucronata;Xylocarpus moluccensis	0	1	0	0	0	0	0	0	0	0
2744	Chowdhury, MSN and Walles, B and Sharifuzzaman, SM and Hossain, MS and Ysebaert, T and Smaal, AC month = jun,	Oyster breakwater reefs promote adjacent mudflat stability and salt marsh growth in a monsoon dominated subtropical coast	Oyster reefs have the potential as eco-engineers to improve coastal protection. A field experiment was undertaken to assess the benefit of oyster breakwater reefs to mitigate shoreline erosion in a monsoon-dominated subtropical system. Three breakwater reefs with recruited oysters were deployed on an eroding intertidal mudflat at Kutubdia Island, the southeast Bangladesh coast. Data were collecte…	NA	SCIENTIFIC REPORTS	2019	article	9	10.1038/s41598-019-44925-6	CLIMATE-CHANGE, HABITAT, FISH, ECOSYSTEM SERVICES, COMMUNITIES, FLOW, DYNAMICS, PROTECTION, STABILIZATION, SHORELINES	wos	/	/	0	1	0	0	0	0	0	0	0	0	Oyster0eefs	1	0	0	1	0	0	0	1	0	0	1	0	1	0	0	0	1	0	0	0	0	0	0	0	0
2886	Coccoli, C and Galparsoro, I and Murillas, A and Pinarbasi, K and Fernandes, JA month = aug,	Conflict analysis and reallocation opportunities in the framework of marine spatial planning: A novel, spatially explicit Bayesian belief network approach for artisanal fishing and aquaculture	The competition for marine space is a recognized challenge, and the implementation of new activities, such as those emerging from Blue Growth initiatives, may amplify this competition. The marine spatial planning (MSP) framework requires decision makers to analyse spatially explicit environmental and socio-economic data to determine where user conflicts are or might emerge and consider several po…	NA	MARINE POLICY	2018	article	94	10.1016/j.marpol.2018.04.015	MANAGEMENT, ECOSYSTEM SERVICES, COASTAL, FISHERIES, MODEL, DECISIONS, GIS, Blue growth, SUPPORT, TOOLS, Scenario analysis, CHOICE, HABITAT SUITABILITY, Maritime activities	wos	/	/	0	0	1	1	0	1	0	0	0	0	0	0	0	0	0	0	0	0	0	0	1	0	0	0	0	0	2	0	0	0	1	0	0	0	0	0
2900	Cohen, PJ and Cinner, JE and Foale, S month = dec,	Fishing dynamics associated with periodically harvested marine closures	Periodically-harvested fisheries closures are emerging as a socially acceptable and locally implementable way to balance concerns about conserving ecosystem function and sustaining livelihoods. Across the Indo-Pacific periodically-harvested closures are commonly employed, yet their contribution towards more sustainable fisheries remains largely untested in the social and ecological context of tro…	NA	GLOBAL ENVIRONMENTAL CHANGE-HUMAN AND POLICY DIMENSIONS	2013	article	23	10.1016/j.gloenvcha.2013.08.010	CONSERVATION, PATTERNS, Fisheries, SMALL-SCALE FISHERIES, VULNERABILITY, FUTURE, Marine reserve, RESOURCE-MANAGEMENT, RESERVES, INSTITUTIONS, Co-management, SOLOMON-ISLANDS, CORAL-REEF MANAGEMENT, Community based management, Customary management, Taboos	wos	/	/	0	0	0	1	0	0	0	0	0	0	0	0	0	1	0	0	0	0	0	0	1	0	1	1	0	Many	1	0	0	0	1	0	0	0	0	0
3034	Cooley, SR and Lucey, N and Kite-Powell, H and Doney, SC month = jun,	Nutrition and income from molluscs today imply vulnerability to ocean acidification tomorrow	Atmospheric carbon dioxide (CO2) emissions from human industrial activities are causing a progressive alteration of seawater chemistry, termed ocean acidification, which has decreased seawater pH and carbonate ion concentration markedly since the Industrial Revolution. Many marine organisms, like molluscs and corals, build hard shells and skeletons using carbonate ions, and they exhibit negative …	NA	FISH AND FISHERIES	2012	article	13	10.1111/j.1467-2979.2011.00424.x	CLIMATE-CHANGE, aquaculture, CO2, Ocean acidification, SEAWATER ACIDIFICATION, food security, PH, INORGANIC CARBON, ACID-BASE-BALANCE, GROWTH-RATE, NEAR-FUTURE LEVELS, SATURATION, Adaptability, CARBON-DIOXIDE CONCENTRATIONS, population growth, mollusc harvests	wos	/	/	0	0	0	0	0	0	0	0	0	1	0	0	0	0	0	0	0	0	0	0	1	0	1	1	0	Many	1	0	0	0	1	0	0	0	0	0
3180	Crespo, RD and Lazaro, PM and Yee, SH month = dec,	Linking Wetland Ecosystem Services to Vector-borne Disease: Dengue Fever in the San Juan Bay Estuary, Puerto Rico	Mosquito-borne diseases are an increasingly important health concern, which pose great challenges for safe and sustainable control and eradication. This reality calls for management approaches that consider multiple aspects of the transmission cycle from a landscape and vector ecology perspective, to socio-economic elements that may increase exposure. This study seeks to better understand these p…	NA	WETLANDS	2019	article	39	10.1007/s13157-017-0990-5	IMPACTS, ENVIRONMENT, WATER, CLIMATE, DISPERSAL, CULEX-QUINQUEFASCIATUS, CULICIDAE, DIPTERA, Coastal wetlands, Urban landscape, TRANSMISSION, AEDES-AEGYPTI, \Vector-borne\" diseases, Dengue, Ecosystem Goods and Services, San Juan Bay Estuary"	wos	/	/	0	0	0	0	0	0	0	0	0	1	0	0	0	0	0	0	0	1	0	0	0	1	0	1	0	0	0	1	0	0	0	0	0	0	0	0
3258	Curtis, J and Stanley, B month = jun,	Water quality and recreational angling demand in Ireland	Using on-site survey data from sea, coarse and game angling sites in Ireland this paper estimates count data models of recreational angling demand. The models are used to investigate the extent to which anglers are responsive to differences in water quality, with the water quality metric defined by the EU's Water Framework Directive. The analysis shows that angling demand is greater where water q…	NA	JOURNAL OF OUTDOOR RECREATION AND TOURISM-RESEARCH PLANNING AND MANAGEMENT	2016	article	14	10.1016/j.jort.2016.04.005	IMPACT, VALUATION, BENEFITS, MODEL, Water quality, Recreation, COST, Travel cost, Angling, IMPROVEMENTS, ENDOGENOUS STRATIFICATION, ON-SITE, TRUNCATION, Water framework directive, Count data	wos	/	/	0	0	0	0	0	0	0	0	0	1	0	0	0	0	0	0	0	0	0	0	1	0	0	0	0	0	1	0	1	0	1	0	0	0	0	0
3280	Czajkowski, M and Ahtiainen, H and Artell, J and Budzinski, W and Hasler, B and Hasselstrom, L and Meyerhoff, J and Nommann, T and Semeniene, D and Soderqvist, T and Tuhkanen, H and Lankia, T and Vanags, A and Zandersen, M and Zylicz, T and Hanley, N month = jun,	Valuing the commons: {An} international study on the recreational benefits of the {Baltic} {Sea	The Baltic Sea provides benefits to all of the nine nations along its coastline, with some 85 million people living within the catchment area. Achieving improvements in water quality requires international cooperation. The likelihood of effective cooperation is known to depend on the distribution across countries of the benefits and costs of actions needed to improve water quality. In this paper,…	NA	JOURNAL OF ENVIRONMENTAL MANAGEMENT	2015	article	156	10.1016/j.jenvman.2015.03.038	VALUATION, ECOSYSTEM SERVICES, BEHAVIOR, TRAVEL COST, ABATEMENT, CONTINGENT, DEMAND ANALYSIS, International public good, MARINE PARKS, Recreational value, SEYCHELLES, The Baltic Sea, Travel cost method, WATER-QUALITY IMPROVEMENTS	wos	/	/	0	0	0	0	0	0	0	0	0	1	0	0	0	0	0	0	0	0	0	0	0	0	0	0	0	0	0	0	1	0	0	0	0	0	0	0
3314	Dahal, RP and Grala, RK and Gordon, JS and Munn, IA and Petrolia, DR and Cummings, JR month = may,	A hedonic pricing method to estimate the value of waterfronts in the Gulf of Mexico	Open spaces, including waterfront areas, are publicly-or-privately owned landscapes that provide numerous benefits and services such as opportunities for recreational activities, ecological benefits, and economic development. However, with rapidly growing populations, development pressure on these areas has been increasing, often leading to conflicts between proposed land uses. Information on the…	NA	URBAN FORESTRY \& URBAN GREENING	2019	article	41	10.1016/j.ufug.2019.04.004	IMPACT, VALUATION, COVER, GROWTH, Ecosystem services, MODEL, Land-use planning, URBAN WETLANDS, Waterfront, PROPERTY-VALUES, OPEN SPACE, AMENITIES, Marginal implicit price, Multiple listing service data, Real estate	wos	/	/	0	0	0	0	0	0	0	0	0	0	0	0	0	0	0	0	0	0	0	0	0	0	0	0	0	0	0	0	1	0	0	0	0	0	0	0
3315	Dahdouh-Guebas, F and Collin, S and Lo Seen, D and Ronnback, P and Depommier, D and Ravishankar, T and Koedam, N	Analysing ethnobotanical and fishery-related importance of mangroves of the {East}-{Godavari} {Delta} ({Andhra} {Pradesh}, {India}) for conservation and management purposes	Mangrove forests, though essentially common and wide-spread, are highly threatened. Local societies along with their knowledge about the mangrove also are endangered, while they are still underrepresented as scientific research topics. With the present study we document local utilization patterns, and perception of ecosystem change. We illustrate how information generated by ethnobiological resea…	NA	JOURNAL OF ETHNOBIOLOGY AND ETHNOMEDICINE	2006	article	2	10.1186/1746-4269-2-24	FOREST, COASTAL, KNOWLEDGE, DEPENDENCE, PRODUCTS, ECOSYSTEM, SUBSISTENCE, KENYA	wos	/	/	0	1	0	0	0	0	0	0	0	0	0	0	0	0	1	0	0	0	0	0	0	1	1	1	0	Many	2	0	0	0	1	1	0	0	0	0
3472	Davis, KJ and Binner, A and Bell, A and Day, B and Poate, T and Rees, S and Smith, G and Wilson, K and Bateman, I month = oct,	A generalisable integrated natural capital methodology for targeting investment in coastal defence	Coastal ecosystems, such as saltmarsh, produce a range of ecosystem services that underpin human well-being. In the UK, and globally, saltmarsh extent and quality is declining due to coastal squeeze, deteriorating water quality, and agricultural activities. Here, we develop a general framework to evaluate changes in coastal defence. Using this framework, we identify priority areas for saltmarsh r…	NA	JOURNAL OF ENVIRONMENTAL ECONOMICS AND POLICY	2019	article	8	10.1080/21606544.2018.1537197	ecosystem services, natural capital, DECISION-MAKING, ECOSYSTEM SERVICES, MARINE PROTECTED AREAS, PEOPLE, saltmarsh, opportunity costs, Coastal planning, managed re-alignment	wos	/	/	0	1	0	0	0	0	0	0	0	0	0	1	0	0	0	0	0	0	0	0	0	1	1	1	0	Many	0	2	1	0	0	0	0	0	0	0
3690	Demestre, M and Martin, P	Optimum exploitation of a demersal resource in the western Mediterranean: the fishery of the deep-water shrimp Aristeus antennutus (Risso, 1816)	The evolution of the fishing of Aristeus antennatus during the last 15 years on the Catalan coast has been analyzed. Major components of catches, are mature individuals. The exploited length frequency distribution, as well as the mean size of catches remained stable during 1984-1991: the fishing effort directed to this species has undergone slight variations. The exploited sizes ranged between 15…	NA	SCIENTIA MARINA	1993	article	57	NA	Aristeus antennatus, western Mediterranean, ANTENNATUS DECAPODA, deep bottom trawling	wos	/	/	0	0	0	0	1	0	0	0	0	0	0	0	0	0	0	0	0	0	0	1	0	0	0	1	0	Aristeus antennatus	1	0	0	0	1	0	0	0	0	0
3722	Derrick, B and Noranarttragoon, P and Zeller, D and Teh, LCL and Pauly, D	Thailand's Missing Marine Fisheries Catch (1950-2014)	Overexploitation of marine resources has led to declining catches in many countries worldwide, and often also leads to fishing effort being exported to waters of neighboring countries or high seas areas. Thailand is currently under pressure to curb illegal fishing and human rights violations within its distant water fleets or face a European Union import ban. Simultaneously, Thailand is attemptin…	NA	FRONTIERS IN MARINE SCIENCE	2017	article	4	10.3389/fmars.2017.00402	SUSTAINABILITY, AQUACULTURE, CLIMATE-CHANGE IMPACTS, GULF, small-scale fisheries, ECOSYSTEM, artisanal fisheries, PACIFIC, subsistence fisheries, recreational fisheries, TELL US, industrial fisheries, unreported catches, catch reconstruction, large-scale fisheries	wos	/	/	0	0	0	0	0	1	1	0	0	0	0	0	0	0	0	0	0	0	0	0	1	0	1	1	0	Istiophoridae; Scombridae; Coryphaena hippurus; Sphyraenidae; Caranx ignoblis	1	0	0	0	1	0	0	0	0	0
3751	Devine, JA and Haedrich, RL	Population trends and status of two exploited Northwest Atlantic grenadiers, Coryphaenoides rupestris and Macrourus berglax	Roundnose grenadier Coryphaenoides rupestris and roughhead grenadier Macrourus berglax are well known slope species in the North Atlantic. Dramatic population declines in both species in Canadian waters of the Northwest Atlantic raised the question: was the decline a result of environmental changes or exploitation? Min-max autocorrelation factor analysis and dynamic factor analysis, two types of …	NA	NA	2008	incollection	63	NA	FISHERIES, NEWFOUNDLAND, COLLAPSE, TIME-SERIES, COD, CONTINENTAL-SLOPE, REPRODUCTION, COMMON TRENDS, LANDINGS, ROUGHHEAD GRENADIER	wos	/	/	0	0	0	0	1	0	0	0	0	0	0	0	0	0	0	0	0	0	0	1	0	0	1	1	0	Coryphaenoides rupestris; Macrourus berglax	1	0	0	0	1	0	0	0	0	0
3836	Ding, Q and Cao, J and Chen, XJ month = jun,	Stock assessment of the western winter-spring cohort of Ommastrephes bartramii in the Northwest Pacific Ocean using a Bayesian hierarchical DeLury model based on daily natural mortality during 2005-2015	The purpose of this study was to evaluate the effect of the intensive commercial jigging fishery on the western winter-spring cohort of neon flying squid (Ommastrephes bartramii) in the Northwest Pacific Ocean and to estimate the exploitation status of this stock during the period 2005-2015. We applied a Bayesian hierarchical DeLury depletion model to the Chinese jigging fisheries data to estimat…	NA	SCIENTIA MARINA	2019	article	83	10.3989/scimar.04783.10A	ABUNDANCE, FISHERY, stock assessment, FALKLAND ISLANDS, NEON FLYING SQUID, LOLIGO-GAHI, Ommastrephes bartramii, Bayesian hierarchical DeLury depletion model, daily natural mortality, Northwest Pacific Ocean	wos	/	/	0	0	0	0	0	1	1	0	0	0	0	0	0	0	0	0	0	0	0	1	0	0	0	1	0	Ommastrephes bartramii	1	0	0	0	1	0	0	0	0	0
3879	Dolbeth, M and Martinho, F and Viegas, I and Cabral, H and Pardal, MA month = jun,	Estuarine production of resident and nursery fish species: Conditioning by drought events?	The production of resident (Pomatoschistus minutus and Pomatoschistus microps) and marine juvenile fish species using the Mondego estuary (central Portugal) as nursery grounds (Dicentrarchus labrax, Platichthys,flesus, Solea solea), was assessed in order to: (1) understand the potential of the estuary for fish production; (2) know the production of nursery fish species likely to be exported to th…	NA	ESTUARINE COASTAL AND SHELF SCIENCE	2008	article	78	10.1016/j.ecss.2007.11.021	COMMUNITY, EUTROPHICATION, CONNECTIVITY, ASSEMBLAGE, FOOD-WEB, Mondego estuary, TEMPERATE ESTUARY, drought, fish production, ENVIRONMENTAL-INFLUENCES, MONDEGO ESTUARY, JUVENILE, nursery species, POMATOSCHISTUS-MINUTUS, resident species	wos	/	/	0	1	0	0	0	0	0	1	0	0	0	1	0	0	0	0	0	1	0	0	1	0	1	1	0	Pomatoschistus minutus; Pomatoschistus microps; Dicentrarchus labrax; Platichthys flesus; Solea solea; Zostera noltii	2	1	0	0	1	0	0	0	0	0
3913	D'Onghia, G and Capezzuto, F and Mytilineou, C and Maiorano, P and Kapiris, K and Carlucci, R and Sion, L and Tursi, A month = oct,	Comparison of the population structure and dynamics of Aristeus antennatus (Risso, 1816) between exploited and unexploited areas in the Mediterranean Sea	Data on the size distribution and population biology of the deep-water shrimp Aristeus antennatus were collected during four trawl surveys carried out along the Italian coasts (exploited area) and off north-western Greece (unexploited area). Comparison between the sampled populations was carried out in the 500-800 m depth range where trawl fishing, targeting deep-water shrimps (A. antennatus and …	NA	FISHERIES RESEARCH	2005	article	76	10.1016/j.fishres.2005.05.007	Mediterranean Sea, MORTALITY, CRUSTACEA, FISHERY, BIOLOGY, SHRIMP, WESTERN, distribution, size structure, exploitation rate, population dynamics, DECAPODA, Aristeus antennatus, ECOLOGICAL ASPECTS, maturity, ARISTAEOMORPHA-FOLIACEA	wos	/	/	0	0	0	1	0	0	0	0	0	0	0	0	0	0	0	0	0	0	0	1	0	0	1	1	0	Aristeus antennatus	1	0	0	0	1	0	0	0	0	0
3993	Duarte, B and Carreiras, J and Cacador, I month = feb,	Climate Change Impacts on Salt Marsh Blue Carbon, Nitrogen and Phosphorous Stocks and Ecosystem Services	Featured Application Merging physiological data with ecosystem services valuation provides valuable insights into the impact of climate change in coastal salt marsh systems. Salt marshes are valuable ecosystems, as they provide food, shelter, and important nursery areas for fish and macroinvertebrates, and a wide variety of ecosystem services for human populations. These ecosystem services heavil…	NA	APPLIED SCIENCES-BASEL	2021	article	11	10.3390/app11041969	ecosystem services, climate change, salt marsh, blue carbon	wos	/	/	0	1	0	0	0	0	0	0	0	0	0	1	0	0	0	0	0	1	0	0	0	1	1	1	0	Many	0	1	0	0	0	0	0	0	0	0
4006	Duarte, LFD and Severino-Rodrigues, E and Gasalla, MA month = feb,	Slipper lobster (Crustacea, Decapoda, Scyllaridae) fisheries off the southeastern coast of Brazil: I. Exploitation patterns between 23 degrees 00 ' and 29 degrees 65 ' S	In southeastern Brazil, slipper lobsters (Scyllarides deceptor and S. brasiliensis) are caught by fleets trawling for pink shrimp (Farfantepenaeus brasiliensis and F. paulensis) and pots-and-traps fishing for octopuses (Octopus vulgaris). Eight hundred fifty-six landings of shrimp trawlers and 28 of the octopus fleet were monitored in the Santos region from May 2006 to April 2007. Additional anal…	NA	FISHERIES RESEARCH	2010	article	102	10.1016/j.fishres.2009.11.004	HISTORY, Trawling, FISH STOCKS, Bycatch, General linearized model, LATUS, Pots longline, Scyllarides, Traps longline	wos	/	/	0	0	1	1	0	0	0	0	0	0	0	0	0	0	0	0	0	0	0	0	1	0	1	1	0	Scyllarides deceptor; S. brasiliensis	1	0	0	0	1	0	0	0	0	0
4064	Dulvy, NK and Metcalfe, JD and Glanville, J and Pawson, MG and Reynolds, JD month = feb,	Fishery stability, local extinctions, and shifts in community structure in skates	Skates are arguably the most vulnerable of exploited marine fishes. Their vulnerability is often assessed by examining fisheries catch trends, but these data are not generally recorded on a species basis except in France. Aggregated skate catch statistics tend to exhibit more stable trends than those of other elasmobranch fisheries. We tested whether such apparent stability in aggregated catch tr…	NA	CONSERVATION BIOLOGY	2000	article	14	10.1046/j.1523-1739.2000.98540.x	EXPLOITATION, RISK, NORTH-SEA, ECOLOGY, CHANNEL, RAY	wos	/	/	0	0	0	0	0	1	0	0	0	0	0	0	0	0	0	0	0	0	0	0	1	0	1	1	0	Common skate;Blonde ray;Thornback ray;Shagreen ray;Painted ray;Cuckoo ray;Spotted ray	1	0	0	0	1	0	0	0	0	0
4176	Edelist, D and Scheinin, A and Sonin, O and Shapiro, J and Salameh, P and Rilov, G and Benayahu, Y and Schulz, D and Zeller, D month = dec,	Israel: Reconstructed estimates of total fisheries removals in the Mediterranean, 1950-2010	Over the past six decades, the Food and Agriculture Organization (FAO) has reported fisheries 'landings', not 'total removals' for Israel. Thus, public data do not include all removals, including discards, the recreational fishery, subsistence portions of the catch or Bluefin tuna catches. Moreover, FAO data inadvertently included landings by Gaza fishers in the Gaza Strip during the 1960s and 19…	NA	ACTA ADRIATICA	2013	article	54	NA	SEA, small-scale fisheries, artisanal fisheries, subsistence fisheries, Catch reconstruction, discards, IUU catches	wos	/	/	0	0	0	0	0	1	0	0	0	0	0	0	0	0	0	0	0	0	0	0	1	0	1	1	0	many	1	0	0	0	1	0	0	0	0	0
4187	Edgar, GJ and Ward, TJ and Stuart-Smith, RD month = dec,	Rapid declines across Australian fishery stocks indicate global sustainability targets will not be achieved without an expanded network of 'no-fishing' reserves	A continuing debate between environmental scientists and fisheries biologists on the sustainability of fisheries management practices, and the extent of fishing impacts on marine ecosystems, is unlikely to be resolved without fishery-independent data spanning large geographic and temporal scales. Here, we compare continental- and decadal-scale trends in fisheries catches with underwater reef moni…	NA	AQUATIC CONSERVATION-MARINE AND FRESHWATER ECOSYSTEMS	2018	article	28	10.1002/aqc.2934	CLIMATE-CHANGE, CONSERVATION, MANAGEMENT, RECOVERY, MARINE PROTECTED AREAS, COMMUNITIES, overfishing, TRENDS, CORAL, Convention on Biological Diversity, REEF, ECOSYSTEM, marine protected area, fisheries management, marine reserve, stock status, fish stocks, jackass morwong, Reef Life Survey, reef monitoring	wos	/	/	0	0	0	1	0	1	0	0	0	0	0	0	0	1	0	0	0	0	0	0	1	0	1	1	0	Nemadactylus macropterus	1	0	0	0	1	0	0	0	0	0
4323	Elwin, A and Jintana, V and Feola, G month = mar,	Characterizing shrimp-farm production intensity in {Thailand}: {Beyond} technical indices	This study examines shrimp farmer behaviour in relation to production intensity along the eastern coast of the Gulf of Thailand, and its embeddedness in the wider socio-economic context of shrimp farming households. The integrative agent-centred (IAC) framework was used as a basis for designing a structured survey to collect semi-quantitative data for a range of explanatory variables that potenti…	NA	OCEAN \& COASTAL MANAGEMENT	2020	article	185	10.1016/j.ocecoaman.2019.105019	FOOD, PROVINCE, Sustainability, ECONOMICS, PERCEPTIONS, PHILIPPINES, CONVERSION, SOCIOECONOMIC IMPACTS, Shrimp aquaculture, CAGE AQUACULTURE, Farmer behaviour, Farming intensity, POND AQUACULTURE, RISK-MANAGEMENT STRATEGIES	wos	/	/	0	1	0	0	0	0	0	0	0	0	Shrimp0ond	0	0	0	0	0	0	0	0	0	1	0	1	1	0	L. vannamei yield ; P. monodon ; L. vannamei	1	0	0	0	1	0	0	0	0	0
4712	Field, JC and Francis, RC and Aydin, K	Top-down modeling and bottom-up dynamics: {Linking} a fisheries-based ecosystem model with climate	In this paper we present results from dynamic simulations of the Northern California Current ecosystem, based on historical estimates of fishing mortality, relative fishing effort, and climate forcing. Climate can affect ecosystem productivity and dynamics both from the bottom-up (through short- and long-term variability in primary and secondary production) as well as from the top-down (through v…	NA	PROGRESS IN OCEANOGRAPHY	2006	article	68	10.1016/j.pocean.2006.02.010	REGIME SHIFTS, trophic interactions, WEST-COAST, ecosystem management, PELAGIC ECOSYSTEM, California Current, STOMACH CONTENTS, ecosystem model, climate variability, FUNCTIONAL-RESPONSE, FOOD-HABITS, SINGLE-SPECIES MODELS, PACIFIC HAKE, CALIFORNIA SEA LIONS, ZALOPHUS-CALIFORNIANUS	wos	/	/	0	0	0	1	1	1	1	0	0	0	0	0	0	0	0	0	0	0	0	0	1	0	1	1	1	Many	1	0	0	0	1	0	0	0	0	0
4716	Fielding, R and Kiszka, JJ month = apr,	Artisanal and {Aboriginal} {Subsistence} {Whaling} in {Saint} {Vincent} and the {Grenadines} ({Eastern} {Caribbean}): {History}, {Catch} {Characteristics}, and {Needs} for {Research} and {Management	Whaling has been a contentious international environmental issue for decades and carries complex ecological and socioeconomic implications. In Saint Vincent and the Grenadines (SVG), a small archipelagic nation located in the Eastern Caribbean, present-day whaling traces its origin to local interaction with American-based whalers during the nineteenth and early twentieth centuries. When American …	NA	FRONTIERS IN MARINE SCIENCE	2021	article	8	10.3389/fmars.2021.668597	CONSERVATION, IMPACTS, FISHERIES, RESOURCE-MANAGEMENT, Caribbean Sea, WHALES, hunting, Orcinus orca, NORMS, TABOOS, baleen whales, cetacean consumption, delphinids, Globicephala macrorhynchus, LESSER ANTILLEAN ISLAND	wos	/	/	0	0	0	0	0	1	0	0	0	0	0	0	0	0	0	0	0	0	0	0	1	0	1	1	0	G. macrorhynchus; O. orca;Trichechus manatus; Monachus tropicalis	1	0	0	0	1	0	0	0	0	0
4818	Fock, HO and Kloppmann, MHF and Probst, WN month = jan,	An early footprint of fisheries: {Changes} for a demersal fish assemblage in the {German} {Bight} from 1902-1932 to 1991-2009	Groundfish survey data from the German Bight from 1902-08, 1919-23, and 1930-1932 and ICES International Bottom Trawl Survey (IBTS) quarter 3 data from 1991 to 2009 were analysed with respect to species frequencies, maximum length, trends in catch-per-unit-effort, species richness parameters (SNR) and presence of large fish (Phi(40)), the latter defined as average presence of species per haul wit…	NA	JOURNAL OF SEA RESEARCH	2014	article	85	10.1016/j.seares.2013.06.004	BIODIVERSITY, EXPLOITATION, INDICATORS, TRENDS, COMMUNITY, ABUNDANCE, LONG-TERM, Marine Strategy Framework Directive, North Sea, RAREFACTION, WESTERN NORTH-SEA, PLAICE, Fish Diversity, Fisheries Impact, LFI	wos	/	/	0	0	0	0	0	1	0	0	0	0	0	0	0	0	0	0	0	0	0	0	1	0	1	1	0	Many	1	0	0	0	1	0	0	0	0	0
4981	Freitag, A and Vogt, B and Hartley, T	Ecosystem-{Based} {Fisheries} {Management} in the {Chesapeake}: {Developing} {Functional} {Indicators	A step-wise approach to implementing ecosystem-based fishery management (EBFM) offers both a tractable policy opportunity and feasible set of scientific responsibilities in ongoing efforts to incorporate ecosystem dynamics into fisheries management. This case study of oysters in the Chesapeake takes a regional approach and utilizes a fishery species that is a popular menu item, an important habit…	NA	COASTAL MANAGEMENT	2018	article	46	10.1080/08920753.2018.1451729	RESTORATION, FRAMEWORK, COASTAL, CHALLENGES, BAY, PERFORMANCE, OYSTERS, ecosystem-based fisheries management, oysters, GAP, indicator development, nature and culture	wos	/	/	0	1	0	0	0	0	0	0	0	0	Oyster reefs	1	0	0	1	0	0	0	1	0	0	1	0	1	0	0	1	2	2	0	0	0	0	0	1	0
5061	Fu, CH and Gaichas, S and Link, JS and Bundy, A and Boldt, JL and Cook, AM and Gamble, R and Utne, KR and Liu, H and Friedland, KD	Relative importance of fisheries, trophodynamic and environmental drivers in a series of marine ecosystems	Marine ecosystems are influenced by drivers that operate and interact over multiple scales, resulting in nonlinear or abrupt responses to perturbation. Because of the inherent complexity of marine ecosystems, progress towards an understanding of factors that affect fisheries production will be most efficient if researchers adopt a comparative approach across ecosystems using suites of indicators.…	NA	MARINE ECOLOGY PROGRESS SERIES	2012	article	459	10.3354/meps09805	MANAGEMENT, DYNAMICS, REGIME SHIFTS, COD GADUS-MORHUA, Marine ecosystems, NORTHWEST ATLANTIC, FISH COMMUNITY, BERING-SEA, Ecosystem indicators, ECOLOGICAL INDICATORS, GEORGES BANK, EASTERN SCOTIAN SHELF, Multiple drivers, Partial least squares regression	wos	/	/	0	0	0	0	0	1	1	0	0	0	0	0	0	0	0	0	0	0	0	0	1	0	1	1	0	Many	1	0	0	0	1	0	0	0	0	0
5064	Fu, CH and Perry, RI and Shin, YJ and Schweigert, J and Liu, HZ month = aug,	An ecosystem modelling framework for incorporating climate regime shifts into fisheries management	Ecosystem-based approaches to fisheries management (EBM) attempt to account for fishing, climate variability and species interactions when formulating fisheries management advice. Ecosystem models that investigate the combined effects of ecological processes are vital to support the implementation of EBM by assessing the effectiveness of management strategies in an ecosystem context. In this stud…	NA	PROGRESS IN OCEANOGRAPHY	2013	article	115	10.1016/j.pocean.2013.03.003	MARINE ECOSYSTEMS, ASSEMBLAGES, INDICATORS, CONSEQUENCES, DYNAMICS, BRITISH-COLUMBIA, GEORGIA, VARIABILITY, FISH COMMUNITY, STRAIT	wos	/	/	0	0	0	0	0	1	1	0	0	0	0	0	0	0	0	0	0	0	0	0	1	0	1	1	0	Euphausiids ; Pandalid shrimp ; Pacific herring ; Pacific hake 4; Walleye pollock; Pacific cod ; Lingcod ; Spotted ratfish ; Spiny dogfish; Harbour seal	1	0	0	0	1	0	0	0	0	0
5132	Gaichas, SK and DePiper, GS and Seagraves, RJ and Muffley, BW and Sabo, MG and Colburn, LL and Loftus, AJ month = nov,	Implementing Ecosystem Approaches to Fishery Management: Risk Assessment in the US Mid Atlantic	Fishery managers worldwide are evaluating methods for incorporating climate, habitat, ecological, social, and economic factors into current operations in order to implement Ecosystem Approaches to Fishery Management (EAFM). While this can seem overwhelming, it is possible to take practical steps toward EAFM implementation that make use of existing information and provide managers with valuable st…	NA	FRONTIERS IN MARINE SCIENCE	2018	article	5	10.3389/fmars.2018.00442	CLIMATE-CHANGE, fisheries, COMMUNITIES, VULNERABILITY, RESPONSES, natural resource management, STRATEGIES, integrated ecosystem assessment, ecosystem approach, management objectives, DIET, risk assessment, ECOLOGICAL INDICATORS, ecosystem indicators, LOGGERHEAD SEA-TURTLES, KEMPS RIDLEY, economic indicators, MULTISECTOR	wos	/	/	0	0	0	1	0	1	0	0	0	0	0	0	0	0	0	0	0	1	0	0	1	0	1	1	1	Many	1	0	0	0	1	0	0	0	0	0
5402	Ghosh, S and Pillai, NGK and Dhokia, HK month = apr,	Fishery, population characteristics and yield estimates of coastal tunas at Veraval	The fishery, population characteristics and yield estimates of coastal tunas Thunnus tonggol, Euthynnus affinis and Auxis thazard at Veraval were studied during 2003 - 2006. The average annual catch was 731 t, which contributed to 28\% to the total gillnet catches. The main species of tunas landed were T tonggol (46.8\%), E. affinis (17.5\%), Thunnus albacares (6.4\%) and A. thazard (5.2\%). E. a…	NA	INDIAN JOURNAL OF FISHERIES	2010	article	57	NA	Population dynamics, Fishery, Coastal tunas, Yield estimates	wos	/	/	0	0	0	0	0	1	0	0	0	0	0	0	0	0	0	0	0	0	0	0	1	0	1	1	1	Thunnus tonggol; Euthynnus affinis; Auxis thazard	1	0	0	0	1	0	0	0	0	0
5412	Gianelli, I and Defeo, O month = jun,	Uruguayan fisheries under an increasingly globalized scenario: Long-term landings and bioeconomic trends	The systematic dwindling over time of many commercially important fish stocks in developed countries and the increasing demand of international markets provided a window of opportunity for fishery sector development in many developing countries. Science-based assessments of how market forces impact on fisheries trends are particularly limited in developing countries. This study assessed long-term…	NA	FISHERIES RESEARCH	2017	article	190	10.1016/j.fishres.2017.02.002	MARINE, CATCH, Fisheries bioeconomics, Market globalization, Merluccius hubbsi, Micropogonias furnieri, Uruguayan fisheries	wos	/	/	0	0	0	0	0	1	0	0	0	0	0	0	0	0	0	0	0	0	0	0	1	0	1	1	0	Many	1	0	0	0	1	0	0	0	0	0
5716	Gracia, A and Bader, ARV	The effects of artisanal fisheries on penaeid shrimp stocks in the {Gulf} of {Mexico	In the Gulf of Mexico, exploitation of the three main commercial penaeid species (brown shrimp Penaeus aztecus, white shrimp P. setiferus and pink shrimp P. duorarum) by artisanal fisheries is carried out in the nursery areas inside coastal lagoons. In addition, a new artisanal fishery on adult white shrimp has been developed. Present data on the offshore industrial fishery for white and pink shr…	NA	NA	1998	incollection	15	NA	RECRUITMENT, WHITE SHRIMP	wos	/	/	0	0	0	0	0	1	1	0	0	0	0	0	0	0	0	0	0	0	0	0	1	0	0	0	1	brown shrimp Penaeus aztecus, white shrimp P. setiferus and pink	1	0	0	0	1	0	0	0	0	0
5920	Gucu, AC and Genc, Y and Dagtekin, M and Sakinan, S and Ak, O and Ok, M and Aydin, I	On {Black} {Sea} {Anchovy} and {Its} {Fishery	Members of the Engraulidae (anchovies) fuel large fisheries around the globe, helping to fulfil demands for food. On the other hand, unpredictable catches that are a very common occurrence with respect to this family can have drastic consequences on economies of different countries. Like many other fisheries, the Black Sea anchovy fishery is a very good example of a fishery greatly affected by ab…	NA	REVIEWS IN FISHERIES SCIENCE \& AQUACULTURE	2017	article	25	10.1080/23308249.2016.1276152	DYNAMICS, fishery, Black Sea, LARVAE, migration, seasonality, SOUTHERN, MNEMIOPSIS-LEIDYI, ENGRAULIS-ENCRASICOLUS, Anchovy, SARDINE SARDINOPS-SAGAX, EGGS, RIM CURRENT	wos	/	/	0	0	0	0	0	1	1	0	0	0	0	0	0	0	0	0	0	0	0	1	0	0	0	1	0	0	1	0	0	0	1	0	0	0	0	0
5932	Guerra-Vargas, LA and Gillis, LG and Mancera-Pineda, JE month = jul,	Stronger Together: Do Coral Reefs Enhance Seagrass Meadows \Blue Carbon\" Potential"	Seagrass meadows are important for carbon storage, this carbon is known as \blue carbon\" and represents a vital ecosystem service. Recently there has been growing interest in connectivity between ecosystems and the potential for connected ecosystems to facilitative ecosystem services. Tropical seagrass meadows are connected to coral reefs, as the reef barrier dissipates waves, which facilitates …	NA	FRONTIERS IN MARINE SCIENCE	2020	article	7	10.3389/fmars.2020.00628	ECOSYSTEMS, BIOMASS, SCALE, NITROGEN, sediments, ecosystem service, THALASSIA-TESTUDINUM, connectivity, Caribbean, AMMONIUM, GROWTH DYNAMICS, organic carbon stock, Thalassia testudinum, BIOSPHERE RESERVE, COASTAL WATER-QUALITY, living biomass, reef lagoon, SAN ANDRES ISLAND	wos	/	/	0	1	0	1	0	0	0	0	0	0	0	0	1	1	0	0	0	0	0	0	0	1	1	1	0	Thalassia testudinum; Syringodium filiforme;Halodule wrightii; Halophila decipiens	0	1	0	0	0	0	0	0	0	0
5963	Gulliver, A and Carnell, PE and Trevathan-Tackett, SM and Costa, MDD and Masque, P and Macreadie, PI month = may,	Estimating the Potential Blue Carbon Gains From Tidal Marsh Rehabilitation: A Case Study From South Eastern Australia	Historically, coastal \blue carbon\" ecosystems (tidal marshes, mangrove forests, seagrass meadows) have been impacted and degraded by human intervention, mainly in the form of land acquisition. With increasing recognition of the role of blue carbon ecosystems in climate mitigation, protecting and rehabilitating these ecosystems becomes increasingly more important. This study evaluated the potent…	NA	FRONTIERS IN MARINE SCIENCE	2020	article	7	10.3389/fmars.2020.00403	RESTORATION, SEDIMENT, restoration, COASTAL, ACCUMULATION, SOILS, coastal, DYNAMICS, RATES, WETLAND, saltmarsh, carbon accumulation, additionality, salt ponds, wetland ecosystems	wos	/	/	0	1	0	0	0	0	0	0	0	0	0	1	0	0	0	0	0	0	0	0	0	1	1	1	0	Tecticornia arbuscula; Atriplex cinerea	0	1	0	0	0	0	0	0	0	0
6263	Harmelin-Vivien, M and Cottalorda, JM and Dominici, JM and Harmelin, JG and Le Direach, L and Ruitton, S month = jan,	Effects of reserve protection level on the vulnerable fish species Sciaena umbra and implications for fishing management and policy	The brown meagre Sciaena umbra, an iconic demersal fish species in Mediterranean coastal habitats, is particularly vulnerable to fishing pressure and presents a worrying population decline. Fish numbers and sizes were surveyed by visual census at Scandola (Corsica) in and outside reserve zones subject to increasing levels of protection, including unprotected zones (UP) where all fishing activitie…	NA	GLOBAL ECOLOGY AND CONSERVATION	2015	article	3	10.1016/j.gecco.2014.12.005	EXPLOITATION, GROWTH, MARINE, FISHERIES, HABITATS, BLACK-SEA, REEF, Marine reserves, Mediterranean sea, Protection, BOUNDARIES, Spearfishing, CORSICA, SCANDOLA, Sciaenidae, Teleost fish	wos	/	/	0	0	1	0	0	1	0	0	0	0	0	0	1	0	0	0	0	0	0	1	0	0	1	1	1	Sciaena umbra	1	0	0	0	1	0	0	0	0	0
6366	Havas, J and Saito, O and Hanaki, K and Tanaka, T month = apr,	Perceived landscape values in the Ogasawara Islands	The ecologies, economies and societies of remote islands are characterized by their vulnerability to external shocks. This vulnerability stems from the limited available resources on these islands. For this reason, it is important to have a careful balance between the use and protection of remote island resources. Understanding the needs and values of all stakeholders in development and protectio…	NA	ECOSYSTEM SERVICES	2016	article	18	10.1016/j.ecoser.2016.02.036	MANAGEMENT, ECOSYSTEM SERVICES, MODEL, cultural ecosystem services, GIS, SIMULATION, COASTAL CITY, Landscape values, remoteislands	wos	/	/	1	1	1	1	0	0	0	0	0	0	0	0	0	0	0	0	1	0	0	0	0	0	0	0	0	0	2	3	11	0	1	0	0	1	1	1
6525	Hernawan, UE and Rahmawati, S and Ambo-Rappe, R and Sjafrie, NDM and Hadiyanto, H and Yusup, DS and Nugraha, AH and La Nafie, YA and Adi, W and Prayudha, B and Irawan, A and Rahayu, YP and Ningsih, E and Riniatsih, I and Supriyadi, IH and McMahon, K month = aug,	The first nation-wide assessment identifies valuable blue-carbon seagrass habitat in Indonesia is in moderate condition	Seagrasses help mitigate climate change by capturing and storing carbon for a very long time. Despite their significance, multiple threats are putting pressure on this valuable habitat. Seagrass conservation and restoration is essential to maintain the carbon sequestration service, along with the other ecosystem services (e.g., fisheries production). Information on the status of seagrass habitat …	NA	SCIENCE OF THE TOTAL ENVIRONMENT	2021	article	782	10.1016/j.scitotenv.2021.146818	CLIMATE-CHANGE, CONSERVATION, RESTORATION, ECOSYSTEMS, COMMUNITIES, MEADOWS, Indonesia, SOCIAL-ECOLOGICAL-SYSTEM, NUTRIENT, COASTAL HABITATS, GLOBALLY SIGNIFICANT, Ecological quality, Enhalus acoroides, Seagrass cover, Seagrass monitoring, Thalassia hempchii	wos	/	/	0	0	0	1	0	0	0	0	0	0	0	0	1	0	0	0	0	0	0	1	1	1	1	1	1	Thalassia hemprichii; Enhalus acoroides; Others	0	1	0	0	0	0	0	0	0	0
6625	Hilmi, E and Parengrengi and Vikaliana, R and Kusmana, C and Iskandar and Sari, LK and Setijanto month = nov,	The carbon conservation of mangrove ecosystem applied REDD program	The ability of mangrove ecosystem to accumulate carbon from air, water and soil as sinker carbon is very important to reduce carbon emission in coastal ecosystem. Carbon sink represent role of mangrove ecosystem to sequestrate carbon emission is developed by a system of mangrove zone and demonstrative activities system. These paper purposes to develop system of carbon conservation in mangrove eco…	NA	REGIONAL STUDIES IN MARINE SCIENCE	2017	article	16	10.1016/j.rsma.2017.08.005	CLIMATE-CHANGE, BIOMASS, VEGETATION, DYNAMICS, ESTUARY, LITTER, SEQUESTRATION, Mangrove ecosystem, Carbon conservation, Carbon economic, Demonstrative activities	wos	/	/	0	1	0	0	0	0	0	0	0	0	Lagoon	0	0	0	1	0	0	0	0	0	0	1	1	1	0	Avicennia germinans; A. marina; Laguncularia racemose; Rhizophora ; Rhizophora spp.; Bruguiera gymnorrhiza; Bruguiera parviflora; Ceriops australis; Xylocarpus granatum	0	1	0	0	0	0	0	0	0	0
6794	Hori, J and Wakamatsu, H and Miyata, T and Oozeki, Y month = may,	Has the consumers awareness of sustainable seafood been growing in Japan? Implications for promoting sustainable consumerism at the Tokyo 2020 Olympics and Paralympics	Sustainable development is being promoted in numerous fields, including the seafood industry. Policymakers, stakeholders, and the general population are also expected to contribute to implementation of this development. Seafood eco-labeling has been receiving growing attention for its key role in enhancing consumer-driven sustainable development. This study analyzes Japanese consumers' awareness …	NA	MARINE POLICY	2020	article	115	10.1016/j.marpol.2020.103851	CONSERVATION, ECOSYSTEM SERVICES, DEMAND, FISHERIES, AREAS, ATTRIBUTES, Sustainable development, Discrete choice experiment, CONJOINT-ANALYSIS, Consumer awareness, ECOLABELED SEAFOOD, MARINE PRODUCTS, PRICE PREMIUMS, Science outreach, Seafood consumption	wos	/	/	0	0	0	0	0	0	0	0	0	1	0	0	0	0	0	0	0	0	0	0	1	0	0	0	0	Many	1	0	0	0	1	0	0	0	0	0
6979	Hutchison, J and Philipp, DP and Claussen, JE and Aburto-Oropeza, O and Carrasquilla-Henao, M and Castellanos-Galindo, GA and Costa, MT and Daneshgar, PD and Hartmann, HJ and Juanes, F and Khan, MN and Knowles, L and Knudsen, E and Lee, SY and Murchie, KJ and Tiedemann, J and Ermgassen, PZ and Spalding, M	Building an Expert-Judgment-Based Model of Mangrove Fisheries	Mangroves are critically important habitats for fisheries, both for their resident fish, crustacean, and mollusk populations and as nursery grounds for the target species of offshore fisheries. However, the spatial variation in the benefits provided by mangroves to fisheries is poorly understood. Based on expert knowledge of mangrove ecology and fisheries biology, we developed a preliminary model…	NA	NA	2015	incollection	83	NA	BIODIVERSITY, CONSERVATION, FISH, ECOSYSTEM SERVICES, COASTAL, GULF-OF-CALIFORNIA, KNOWLEDGE, FORESTS, GLOBAL PATTERNS, SPATIAL VARIABILITY	wos	/	/	0	0	0	0	0	0	0	0	0	0	0	0	0	0	1	0	0	0	0	0	0	1	0	0	0	0	1	0	0	0	1	0	0	0	0	0
7078	Innes-Gold, AA and Pavlowich, T and Heinichen, M and McManus, MC and McNamee, J and Collie, J and Humphries, AT month = jun,	Exploring social-ecological trade-offs in fisheries using a coupled food web and human behavior model	Marine fisheries represent a social-ecological system driven by both complex ecological processes and human interactions. Ecosystem-based fisheries management requires an understanding of both the biological and social components, and management failure can occur when either are excluded. Despite the significance of both, most research has focused on characterizing biological uncertainty rather t…	NA	ECOLOGY AND SOCIETY	2021	article	26	10.5751/ES-12451-260240	MANAGEMENT, ECOSYSTEM SERVICES, NARRAGANSETT BAY, social-ecological system, Ecopath with Ecosim, CATCH, estuary, RELATIVE ABUNDANCE, HUMAN DIMENSIONS, forage fish, ecosystem-based fisheries management, FORAGE FISH, agent-based model, AGENT-BASED MODEL, STRUCTURAL-CHANGES, UNIT-EFFORT	wos	/	/	0	0	0	0	0	1	0	0	0	0	0	0	0	0	0	0	0	0	0	0	1	0	1	1	0	Brevoortia tyrannus;Morone saxatilis;Pomatomus saltatrix	1	0	0	0	1	0	0	0	0	0
7134	Jachowski, NRA and Quak, MSY and Friess, DA and Duangnamon, D and Webb, EL and Ziegler, AD month = dec,	Mangrove biomass estimation in Southwest Thailand using machine learning	Mangroves play a disproportionately large role in carbon sequestration relative to other tropical forest ecosystems. Accurate assessments of mangrove biomass at the site-scale are lacking, especially in mainland Southeast Asia. This study assessed tree biomass and species diversity within a 151 ha mangrove ecosystem on the Andaman Coast of Thailand. High-resolution GeoEye-1 satellite imagery, med…	NA	APPLIED GEOGRAPHY	2013	article	45	10.1016/j.apgeog.2013.09.024	CONSERVATION, PRODUCTIVITY, Mangroves, FUTURE, DYNAMICS, FORESTS, OUTCOMES, Remote sensing, ECOSYSTEM, CARBON BUDGET, Biomass, Machine learning, UNCERTAINTIES, EQUATIONS	wos	/	/	0	1	0	0	0	0	0	0	0	0	0	0	0	0	1	0	0	0	0	0	0	1	1	1	0	Many	0	1	0	0	0	0	0	0	0	0
7224	Jardine, SL and Sanchirico, JN month = nov,	Fishermen, markets, and population diversity	Fishing impacts biodiversity on multiple levels, potentially resulting in unintended feedbacks to the economic performance of the fishery over time. For example, targeting observable traits within a population can impact genetic diversity and targeting valuable species can impact biodiversity at the ecosystem level. The bioeconomic literature, however, has given little attention to the effect of …	NA	JOURNAL OF ENVIRONMENTAL ECONOMICS AND MANAGEMENT	2015	article	74	10.1016/j.jeem.2015.06.004	PATTERNS, FRESH-WATER, Biodiversity, HABITATS, MARINE RESERVES, Bioeconomics, SALMON SALMO-SALAR, \Portfolio\" effect, Population diversity, RETURN, Salmon, Seafood markets"	wos	/	/	0	0	0	0	0	1	0	1	0	0	0	0	0	0	0	0	0	1	0	1	0	0	1	1	0	Chinook Salmon	1	0	0	0	1	0	0	0	0	0
7239	Jauhari, A and Arisandi, DM and Sambah, A and Alfarizi, W month = oct,	FISH CATCH QUOTA ASSESSMENT FOR SUSTAINABLE MARINE FISHERIES RESOURCES IN EAST JAVA	Fish resources Information urgently needed by development planners in fisheries sectors, especially for fisheries development. The fisheries resources utilization in East Java tends to be overexploited. This caused uncertainty of fishing activities for the traditional fishermen in the East Java waters. Some studies of population dynamics and fish stock assessment described fisheries resources exp…	NA	INTERNATIONAL JOURNAL OF GEOMATE	2018	article	15	10.21660/2018.50.7212	Sustainability, Fisheries Resources, Total Allowable Catch	wos	/	/	0	0	0	0	0	1	1	0	0	0	0	0	0	0	0	0	0	0	0	0	1	0	0	1	0	Many	1	0	0	0	1	0	0	0	0	0
7317	Ji, JY and Wang, PP month = jun,	Research on China's aquaculture efficiency evaluation and influencing factors with undesirable outputs	Taking the aquaculture area, the number of farming boats and that of aquaculturist as input variables, the aquaculture production as desirable output variable and polluted economic loss as undesirable output variable, this paper conducts SBM model to evaluate the aquaculture efficiency based on the data of 16 aquaculture-developed provinces in China from 2004 to 2011. The results show the efficie…	NA	JOURNAL OF OCEAN UNIVERSITY OF CHINA	2015	article	14	10.1007/s11802-015-2679-9	China's aquaculture industry, efficiency evaluation, influencing factors, panel Tobit model, SBM model	wos	/	/	0	0	0	0	0	1	0	0	0	0	0	0	0	0	0	0	0	0	0	1	0	0	0	0	0	0	1	0	0	0	1	0	0	0	0	0
7339	Jimenez, EA and Barboza, RSL and Amaral, MT and Fredou, FL month = dec,	Understanding changes to fish stock abundance and associated conflicts: Perceptions of small-scale fishers from the Amazon coast of Brazil	The perceptions and knowledge of fishers are very important for fisheries management, especially in data-poor regions such as the Amazon coast of Brazil. Here, the perceptions of fishers were used to analyze the main conflicts faced by small-scale fisheries and to identify the status of fishery resources in the state of Amapa (Brazil). Data from interviews with 359 fishers were analyzed. Conflict…	NA	OCEAN \& COASTAL MANAGEMENT	2019	article	182	10.1016/j.ocecoaman.2019.104954	BIODIVERSITY, CONSERVATION, MANAGEMENT, ARTISANAL FISHERIES, KNOWLEDGE, RIVER, PRODUCTION SYSTEMS, Governance, STATE, COMANAGEMENT, Coastal fisheries, Resource use conflicts, INTEGRATING FISHERS, No-Take Zones	wos	/	/	0	0	0	1	0	1	0	1	0	0	0	0	0	0	0	0	0	1	0	0	1	0	1	1	0	Acoupa weakfish (Cynoscion acoupa) ; Crucifix sea catfish (Sciades proops) ; Gillbacker sea catfish (Sciades parkeri) ;Green weakfish (Cynoscion virescens) ; Others	1	0	0	0	1	0	0	0	0	0
7341	Jimenez-Alvarado, D and Sarmiento-Lezcano, A and Guerra-Marrero, A and Tuya, F and Del Pino, AS and Sealey, MJ and Castro, JJ month = jun,	Historical photographs of captures of recreational fishers indicate overexploitation of nearshore resources at an oceanic island	In this study, we used a historical collection of photographs taken by recreational fishers from 1940 to 2014, at the island of Gran Canaria, to show both a significant decrease in the mean total length of Epinephelus marginatus and a concurrent change in the composition of captures. Before 1980, the mean total length of fish caught and photographed was c. 100 cm, while after 2009 this was typica…	NA	JOURNAL OF FISH BIOLOGY	2019	article	94	10.1111/jfb.13969	EXPLOITATION, LIFE-HISTORY, COMMUNITIES, Atlantic Ocean, SIZE, MOTIVATION, POPULATION, overexploitation, URCHIN DIADEMA-ANTILLARUM, recreational fisheries, MATURATION, SPARIDAE, CANARIAN ARCHIPELAGO, grouper, spearfishing, target species	wos	/	/	0	0	0	0	0	1	0	0	0	0	0	0	0	0	0	0	0	0	0	0	1	0	1	1	0	Conger conger; Enchelycore anatina; Muraena spp.; Aulopiformes Synodus saurus ; Belone belone gracilis ; Acanthocybium solandri ; Bodianus scrofa ; Boops boops ; Coryphaena hippurus ; Dicentrarchus labrax ; Diplodus sargus cadenati ; Diplodus vulgaris ; Epinephelus marginatus ; Heteropriacanthus cruentatus ; Liza aurata ; Mullus surmuletus; Mycteroperca fusca ; Oblada melanura ; Pagellus erythrin…	1	0	0	0	1	0	0	0	0	0
7397	Johnson, DN and van Riper, CJ and Chu, M and Winkler-Schor, S month = jun,	Comparing the social values of ecosystem services in US and Australian marine protected areas	Spatially explicit models for conservation planning often rely on environmental and economic indicators to prioritize management decisions. Consideration of social values in relation to landscape metrics is less common, especially across different biophysical contexts. In this paper, we compare social values mapped by outdoor recreationists who visited Santa Cruz Island within Channel Islands Nat…	NA	ECOSYSTEM SERVICES	2019	article	37	10.1016/j.ecoser.2019.100919	BIODIVERSITY, MANAGEMENT, FRAMEWORK, Ecosystem services, ECONOMIC VALUATION, NATIONAL-PARK, PPGIS, PEOPLE, TYPOLOGY, Marine spatial planning, Recreation, COASTAL VALUES, Social values, GEOGRAPHIC INFORMATION-SYSTEMS, PUBLIC-PARTICIPATION	wos	/	/	1	0	0	1	0	0	0	1	0	0	0	1	1	0	1	0	1	1	0	0	0	1	1	1	0	Buchanania mangoides;Avicennia marina;Huperizia phlegmaria;Livistona drudei	0	0	13	0	0	0	0	0	0	0
7401	Johnson, JL and Raw, JL and Adams, JB month = apr,	First report on carbon storage in a warm-temperate mangrove forest in South Africa	Carbon (C) storage by vegetated coastal habitats (mangroves, salt marshes and seagrasses) is globally recognized as a critical ecosystem service. Research efforts have therefore focused on quantifying C stored in these \blue carbon\" ecosystems but a notable knowledge gap still exists for certain geographical regions. This study aimed to provide the first comprehensive assessment of C storage in …	NA	ESTUARINE COASTAL AND SHELF SCIENCE	2020	article	235	10.1016/j.ecss.2019.106566	BIOMASS, ACCUMULATION, BLUE CARBON, SEDIMENTS, Blue carbon, VARIABILITY, GRADIENTS, ORGANIC-CARBON, SEQUESTRATION, STOCKS, SPATIAL VARIATION, Avicennia marina, Estuarine mangroves, Southern range limit	wos	/	/	0	1	0	0	0	0	0	1	0	0	0	0	0	0	1	0	0	1	0	1	1	0	1	1	0	Avicennia marina	0	1	0	0	0	0	0	0	0	0
7430	Jones, CD and Prince, ED and Scott, GP and Farber, MI	Stock production models of blue marlin and white marlin in the Atlantic ocean: A case history	Historically, stock assessments of Atlantic blue marlin (Makaira nigricans) and white marlin (Tetrapturus albidus), conducted under the auspices of the International Commission for the Conservation of Atlantic Tunas (ICCAT), have been restricted to production modeling approaches. Production models are used due to the unique fisheries and biological aspects of the species which result in a paucity…	NA	NA	1998	incollection	15	NA	NA	wos	/	/	0	0	0	0	0	1	1	0	0	0	0	0	0	0	0	0	0	0	0	0	1	0	1	1	0	Blue marlin; White marlin	1	0	0	0	1	0	0	0	0	0
7447	Jones, TG and Ratsimba, HR and Ravaoarinorotsihoarana, L and Cripps, G and Bey, A month = jan,	Ecological Variability and Carbon Stock Estimates of Mangrove Ecosystems in Northwestern Madagascar	Mangroves are found throughout the tropics, providing critical ecosystem goods and services to coastal communities and supporting rich biodiversity. Despite their value, world-wide, mangroves are being rapidly degraded and deforested. Madagascar contains approximately 2\% of the world's mangroves, \textgreater20\% of which has been deforested since 1990 from increased extraction for charcoal and …	NA	FORESTS	2014	article	5	10.3390/f5010177	CLIMATE-CHANGE, CONSERVATION, mangrove, DYNAMICS, FOREST DISTRIBUTIONS, LAND-COVER CHANGES, carbon, GROUND BIOMASS, SOIL ORGANIC-CARBON, Landsat, DRY COMBUSTION METHODS, dynamics, Madagascar, Payments for Ecosystem Services (PES), Reducing Emissions from Deforestation and forest Degradation (REDD plus ), SATELLITE DATA, WALKLEY-BLACK	wos	/	/	0	1	0	0	0	0	0	0	0	0	0	0	0	0	1	0	0	0	0	0	0	1	1	1	0	Avicennia marina; Bruguiera gymnorrhiza; Bruguiera gymnorrhiza; Ceriops tagal; Ceriops tagal; Heritiera littoralis; Heritiera littoralis; Lumnitzera racemosa; Rhizophora mucronata; Rhizophora mucronata; Rhizophora mucronata; Sonneratia alba; Xylocarpus granatum	0	1	0	0	0	0	0	0	0	0
7468	Joshi, HG and Ghose, M month = sep,	Community structure, species diversity, and aboveground biomass of the Sundarbans mangrove swamps	Tropical mangrove ecosystems are highly productive and provide extensive ecosystem services. While there has been extensive research on mangroves both in tropical and sub-tropical regions of the world, there is limited available information on the community structure and biomass of mangroves in the Sundarbans, which is the world's largest block of mangrove vegetation. The community structure, spe…	NA	TROPICAL ECOLOGY	2014	article	55	NA	GROWTH, NITROGEN, VEGETATION, DYNAMICS, PHOSPHORUS, NEW-ZEALAND, mangroves, species diversity, PUERTO-RICO, Aboveground biomass, FOREST STRUCTURE, cluster analysis, community type, complexity index, ORISSA COAST, SOIL CHARACTERISTICS	wos	/	/	0	1	0	0	0	0	0	0	0	0	0	0	0	0	1	0	0	0	0	1	1	1	1	1	0	Many	0	1	0	0	0	0	0	0	0	0
7535	Kale, S month = dec,	Trend analysis and future forecasting of marine capture fisheries production of Turkey	This study aimed to monitor marine capture fisheries production of Turkey currently available provided by the authorities. Hence, marine fishery production was monitored using the statistical data provided by the Turkish statistical institute between 2000 and 2018. Total marine capture fisheries production was calculated by the data on landings of fishery products as 460521 tons in 2000 and 28395…	NA	RESEARCH IN MARINE SCIENCES	2020	article	5	NA	CLIMATE-CHANGE, IMPACTS, SCALE, Fisheries, Marine, IDENTIFICATION, Trend analysis, Production, STREAMFLOW, FISH PRODUCTION, Prediction	wos	/	/	0	0	0	0	0	1	1	0	0	0	0	0	0	0	0	0	0	0	0	0	1	0	0	0	0	Many	1	0	0	0	1	0	0	0	0	0
7578	Kar, TK and Matsuda, H month = jan,	A bioeconomic model of a single-species fishery with a marine reserve	This study examines the impact of the creation of marine protected areas (MPAs), from both economic and biological perspectives. In particular, we examine the effects of protected patches and harvesting on resource populations. We conclude that protected patches are an effective means of conserving resource populations, even though extinction cannot be prevented in all cases. We discuss the dynam…	NA	JOURNAL OF ENVIRONMENTAL MANAGEMENT	2008	article	86	10.1016/j.jenvman.2006.12.001	EXPLOITATION, marine reserve, global stability, limit cycle, optimal harvesting	wos	/	/	0	0	0	0	0	0	0	0	0	1	0	0	0	0	0	0	0	0	0	1	0	0	0	1	0	0	1	0	0	0	1	0	0	0	0	0
7879	King, JR and McFarlane, GA month = aug,	Marine fish life history strategies: applications to fishery management	The life history traits of 42 marine fish species were grouped according to the theoretical classifications of life history strategies. This provides a conceptual framework of management options, because life history strategies are the underlying determinants for population responses to climate and ocean changes, they can be used to classify typical population responses. When faced with providing…	NA	FISHERIES MANAGEMENT AND ECOLOGY	2003	article	10	10.1046/j.1365-2400.2003.00359.x	PATTERNS, ABUNDANCE, CLIMATE, VARIABILITY, fisheries management, STOCKS, SHARKS, life history traits, population dynamics, regimes, SALMON PRODUCTION, AMERICAN FISHES	wos	/	/	0	0	0	0	0	1	0	0	0	0	0	0	0	0	0	0	0	0	0	0	1	0	1	1	1	Many	1	0	0	0	1	0	0	0	0	0
7927	Kiyama, S and Yamazaki, S month = dec,	The impact of stock collapse on small-scale fishers' behavior: evidence from Japan	Understanding behavioral responses of resource users to environmental changes and incentives created by management systems is imperative to implement effective resource management and development policies. A small-scale mixed fishery in the Maizuru Bay, Japan, provides a natural experiment to evaluate changes in small-scale fishers' harvesting and targeting behavior over the years that one of the…	NA	CANADIAN JOURNAL OF FISHERIES AND AQUATIC SCIENCES	2018	article	75	10.1139/cjfas-2017-0091	MANAGEMENT, PRODUCTIVITY, RUDITAPES-PHILIPPINARUM, COASTAL FISHERIES, MANILA CLAM, BUYBACK PROGRAMS, TECHNICAL EFFICIENCY, ECONOMIC-EFFICIENCY, ENTRY, EXIT DECISIONS	wos	/	/	0	0	1	1	0	0	0	0	0	0	0	0	0	0	0	0	0	0	0	0	1	0	1	1	0	oysters;sea cucumbers;Japanese cockles;abalone	1	0	0	0	1	0	0	0	0	0
7958	Klinger, DH and Levin, SA and Watson, JR month = oct,	The growth of finfish in global open-ocean aquaculture under climate change	Aquaculture production is projected to expand from land-based operations to the open ocean as demand for seafood grows and competition increases for inputs to land-based aquaculture, such as freshwater and suitable land. In contrast to land-based production, open-ocean aquaculture is constrained by oceanographic factors, such as current speeds and seawater temperature, which are dynamic in time a…	NA	PROCEEDINGS OF THE ROYAL SOCIETY B-BIOLOGICAL SCIENCES	2017	article	284	10.1098/rspb.2017.0834	FISH, IMPACT, ENVIRONMENT, SUSTAINABILITY, aquaculture, mariculture, ECONOMICS, TEMPERATURE, climate change adaptation, MARINE AQUACULTURE, offshore aquaculture, FISHERIES CATCH, SEAFOOD, thermal performance curve, GENETIC-IMPROVEMENT, open-ocean aquaculture	wos	/	/	0	0	0	0	0	1	0	0	0	0	0	0	0	0	0	0	0	0	0	1	0	0	1	1	0	Salmo salar; Sparus aurata; Rachycentron canadum	1	0	0	0	1	0	0	0	0	0
8169	Kreiss, CM and Papathanasopoulou, E and Hamon, KG and Pinnegar, JK and Rybicki, S and Micallef, G and Tabeau, A and Cubillo, AM and Peck, MA month = sep,	Future Socio-Political Scenarios for Aquatic Resources in Europe: An Operationalized Framework for Aquaculture Projections	Climate-driven changes in aquatic environments have already started to affect the European aquaculture sector's most commercially important finfish and shellfish species. In addition to changes in water quality and temperature that can directly influence fish production by altering health status, growth performance and/or feed conversion, the aquaculture sector also faces an uncertain future in t…	NA	FRONTIERS IN MARINE SCIENCE	2020	article	7	10.3389/fmars.2020.568159	CLIMATE-CHANGE, IMPACTS, climate change, aquaculture, FISHERIES, MODEL, ECONOMICS, SALMON, FISH-MEAL, SEA LICE, scenario, Atlantic salmon, SOCIAL LICENSE, carp, economic, PRICE VOLATILITY, socio-political, typical farm	wos	/	/	0	0	0	0	0	0	1	1	0	0	0	0	0	0	0	0	0	0	0	0	1	0	1	1	0	Plaice; sole; Shrimp; Turbo	1	0	0	0	1	0	0	0	0	0
8201	Kronen, M and Vunisea, A and Magron, F and McArdle, B month = nov,	Socio-economic drivers and indicators for artisanal coastal fisheries in Pacific island countries and territories and their use for fisheries management strategies	This is the first regional study of artisanal fisheries in Pacific Island countries and territories that demonstrated that the future of the region's artisanal fishery sector and the livelihood of coastal communities will be highly dependent on alternative subsistence and income sources, which are necessary to reduce fishing pressure to a sustainable level to maintain ecosystem services and food …	NA	MARINE POLICY	2010	article	34	10.1016/j.marpol.2010.03.013	DENSITY, SUSTAINABILITY, Fisheries, SMALL-SCALE FISHERIES, ECOLOGY, FUTURE, CORAL-REEFS, DECLINE, Indicators, SIZE, Drivers, Fisheries management, South Pacific, CONSTRAINTS, Socio-economic survey	wos	/	/	0	0	0	0	0	0	0	0	0	1	0	0	0	1	0	0	0	0	0	0	1	0	1	1	0	Many	1	0	0	0	1	1	0	0	0	0
8206	Krueck, NC and Ahmadia, GN and Possingham, HP and Riginos, C and Treml, EA and Mumby, PJ month = jan,	Marine Reserve Targets to Sustain and Rebuild Unregulated Fisheries	Overfishing threatens the sustainability of coastal marine biodiversity, especially in tropical developing countries. To counter this problem, about 200 governments worldwide have committed to protecting 10\%-20\% of national coastal marine areas. However, associated impacts on fisheries productivity are unclear and could weaken the food security of hundreds of millions of people who depend on di…	NA	PLOS BIOLOGY	2017	article	15	10.1371/journal.pbio.2000537	MANAGEMENT, EXPLOITATION, RECOVERY, FISH, BENEFITS, RECRUITMENT, PROTECTED AREAS, PROGRESS, DISPERSAL, CONSERVATION PRIORITIES	wos	/	/	0	1	0	1	0	0	0	0	0	0	0	0	0	0	1	0	0	1	0	0	1	0	1	1	0	0	1	0	0	0	1	0	0	0	0	0
8459	Lasiak, T month = may,	Spatial variation in density and biomass of patellid limpets inside and outside a marine protected area	Although differences in the mean density, biomass and size of rocky intertidal biota inside and outside MPAs have been well documented, little is known about the variability in these attributes at different spatial scales. This topic merits investigation because it can influence the outcome of reproduction, competition and predation, and thereby affect the viability of populations. In this study,…	NA	JOURNAL OF MOLLUSCAN STUDIES	2006	article	72	10.1093/mollus/eyi058	MANAGEMENT, CHILE, AFRICA, NEW-SOUTH-WALES, HUMAN EXCLUSION, FOOD RESOURCE, TRANSKEI, INFRATIDAL MACROFAUNAL ASSEMBLAGES, CONCHOLEPAS-CONCHOLEPAS GASTROPODA, INDIGENOUS COASTAL PEOPLE	wos	/	/	0	0	1	0	0	0	0	0	0	0	0	0	0	0	0	0	0	0	0	0	1	0	1	1	0	C. miniata ; C. oculus ; S. aphanes ; S. barbara ; S. cochlear ; S. granularis ; S. longicosta	1	0	0	0	1	0	0	0	0	0
8899	Li, Y and Qiu, JH and Li, Z and Li, YF month = aug,	Assessment of Blue Carbon Storage Loss in Coastal Wetlands under Rapid Reclamation	Highly productive coastal wetlands play an essential role in storing blue carbon as one of their ecosystem services, but they are increasingly jeopardized by intensive reclamation activities to facilitate rapid population growth and urbanization. Coastal reclamation causes the destruction and severe degradation of wetland ecosystems, which may affect their abilities to store blue carbon. To assis…	NA	SUSTAINABILITY	2018	article	10	10.3390/su10082818	CLIMATE-CHANGE, CONSERVATION, LAND-USE, MANGROVE FORESTS, CHINA, coastal wetlands, InVEST model, SEQUESTRATION, POTENTIAL IMPACTS, STOCKS, SOIL ORGANIC-CARBON, coastal reclamation, MULTIPLE ECOSYSTEM SERVICES, blue carbon storage	wos	/	/	0	0	0	0	0	0	0	0	0	1	0	0	0	0	0	0	0	0	0	0	0	1	0	0	0	0	0	1	0	0	0	0	0	0	0	0
8958	Lima, M and Coelho, C and Veloso-Gomes, F and Roebeling, P month = mar,	An integrated physical and cost-benefit approach to assess groins as a coastal erosion mitigation strategy	Future investments required for the construction and maintenance of coastal defense interventions are expected to increase, due to increasing coastal erosion issues along social, environmental and economically valuable coastal areas. The high costs related with coastal defense interventions require improved knowledge on their performance, considering impacts, costs and benefits. Despite the exist…	NA	COASTAL ENGINEERING	2020	article	156	10.1016/j.coastaleng.2019.103614	CLIMATE-CHANGE, EVOLUTION, ECOSYSTEM SERVICES, SEA-LEVEL RISE, ADAPTATION, MORPHOLOGY, SCENARIOS, Numerical modelling, Cost-benefit analysis, Shoreline evolution, BEACH EROSION, Coastal defense interventions, Coastal structural design	wos	/	/	0	0	0	0	0	0	0	0	0	1	0	0	0	0	0	0	1	0	0	0	0	1	0	0	0	0	0	1	0	0	0	0	0	0	0	0
9044	Liquete, C and Piroddi, C and Macias, D and Druon, JN and Zulian, G month = sep,	Ecosystem services sustainability in the Mediterranean Sea: assessment of status and trends using multiple modelling approaches	Mediterranean ecosystems support important processes and functions that bring direct benefits to human society. Yet, marine ecosystem services are usually overlooked due to the challenges in identifying and quantifying them. This paper proposes the application of several biophysical and ecosystem modelling approaches to assess spatially and temporally the sustainable use and supply of selected ma…	NA	SCIENTIFIC REPORTS	2016	article	6	10.1038/srep34162	MANAGEMENT, PRODUCTIVITY, BIODIVERSITY LOSS, FRAMEWORK, COASTAL, BENEFITS, MARINE ECOSYSTEM, HABITATS, RECREATION, DYNAMICS	wos	/	/	0	0	0	0	0	0	0	0	0	1	0	0	0	0	0	0	0	0	0	0	0	0	0	0	0	0	1	2	1	0	1	0	0	0	1	0
9111	Liu, SL and Jiang, ZJ and Zhang, JP and Wu, YC and Huang, XP and Macreadie, PI month = dec,	Sediment microbes mediate the impact of nutrient loading on blue carbon sequestration by mixed seagrass meadows	Recent studies have reported significant variability in sediment organic carbon (SOC) storage capacity among seagrass species, but the factors driving this variability are poorly understood, limiting our ability to make informed decisions about which seagrass types are optimal for carbon offsetting and why. Here we show that differences in SOC storage capacity among species within the same geomor…	NA	SCIENCE OF THE TOTAL ENVIRONMENT	2017	article	599	10.1016/j.scitotenv.2017.05.129	Carbon sequestration, COMMUNITIES, COASTAL ECOSYSTEMS, ENRICHMENT, BEDS, WETLAND, SOIL, ORGANIC-CARBON, MINERALIZATION, Microbes, Enhalus acoroides, SOUTH CHINA, ENZYME, Thalassia hemprichii	wos	/	/	0	0	0	1	0	0	0	0	0	0	0	0	1	0	0	0	0	0	0	0	0	1	1	1	0	E. acoroides and T. hemprichii	0	1	0	0	0	0	0	0	0	0
9263	Lorance, P month = jan,	History and dynamics of the overexploitation of the blackspot sea bream (Pagellus bogaraveo) in the Bay of Biscay	The blackspot sea bream (Pagellus bogaraveo) used to be a major species in the landings from the Bay of Biscay up to the early 1980s. Nowadays, it is only a minor bycatch. Up to the mid-1970s, more than 15 000 t of blackspot sea bream were landed annually in Spanish and French ports. Thereafter, catches declined sharply from 1975 to 1985 and have stayed at low levels ever since. Here, the full hi…	NA	ICES JOURNAL OF MARINE SCIENCE	2011	article	68	10.1093/icesjms/fsq072	EXPLOITATION, management, ATLANTIC, deep water, sex change, SEABREAMS	wos	/	/	0	0	0	0	0	0	1	0	0	0	0	0	0	0	0	0	0	0	0	1	0	0	1	1	1	Pagellus bogaraveo	1	0	0	0	1	0	0	0	0	0
9362	Luisetti, T and Turner, RK and Jickells, T and Andrews, J and Elliott, M and Schaafsma, M and Beaumont, N and Malcolm, S and Burdon, D and Adams, C and Watts, W month = sep,	Coastal Zone Ecosystem Services: From science to values and decision making; a case study	This research is concerned with the following environmental research questions: socio-ecological system complexity, especially when valuing ecosystem services; ecosystems stock and services flow sustainability and valuation; the incorporation of scale issues when valuing ecosystem services; and the integration of knowledge from diverse disciplines for governance and decision making. In this case …	NA	SCIENCE OF THE TOTAL ENVIRONMENT	2014	article	493	10.1016/j.scitotenv.2014.05.099	UK, NORTH-SEA, Ecosystem services, DENITRIFICATION, HUMBER ESTUARY, ECONOMICS, MANAGED REALIGNMENT, NUTRIENT, Context dependency, Flows, LAND-OCEAN INTERACTION, ORGANIC-CARBON, Stock, STORAGE, System complexity, Value transfer	wos	/	/	0	1	0	0	0	0	0	0	0	1	0	1	0	0	0	0	0	1	0	0	0	1	0	0	0	0	1	1	1	0	1	0	0	0	0	0
9473	Mackay, M and Yamazaki, S and Lyle, JM and Ogier, EM month = jun,	Determining management preferences in a multimethod consumptive recreational fishery	Understanding behavioral responses of recreational fishers to management changes is fundamental for effective policy making. However, given the diverse motivations and nonmarket nature of recreational fishing, evaluating fishers' preferences is nontrivial. This study examined fishers' management preferences toward different management tools (i.e., a new measure or a change in the setting for an e…	NA	ECOLOGY AND SOCIETY	2020	article	25	10.5751/ES-11602-250222	ECOSYSTEM SERVICES, MARINE, CONTINGENT VALUATION, discrete choice experiment, SPECIALIZATION, management preferences, recreational fishers	wos	/	/	0	0	0	0	0	0	0	0	0	1	0	0	0	0	0	0	0	0	0	0	1	0	0	0	0	0	1	0	1	0	1	0	0	0	0	0
9607	Malpica-Cruz, L and Fulton, S and Quintana, A and Zepeda-Dominguez, JA and Quiroga-Garcia, B and Tamayo, L and Noh, JAC and Cote, IM	Trying to collapse a population for conservation: commercial trade of a marine invasive species by artisanal fishers	Implementing new and effective control strategies to reduce populations of invasive species is needed to offset their negative impacts worldwide. The spread of Indo-Pacific lionfish (Pterois sp.) through much of the western Atlantic has been one of the most publicized marine invasions globally, and is considered a major biodiversity threat whose longer-term impacts are still uncertain. Marine man…	NA	REVIEWS IN FISH BIOLOGY AND FISHERIES	2021	article	NA	10.1007/s11160-021-09660-0	IMPACTS, MANAGEMENT, ECOSYSTEM SERVICES, EXTINCTION, Artisanal fisheries, INDO-PACIFIC LIONFISH, LAKE VICTORIA, Invasive species management, Coral reef conservation, Lionfish invasion, LIONFISH PTEROIS-VOLITANS, Marine invasions, RED LIONFISH, SCORPAENIFORMES SCORPAENIDAE, WESTERN ATLANTIC	wos	/	/	0	0	0	0	0	1	0	0	0	0	0	0	0	1	0	0	0	0	0	1	0	0	1	1	0	Lionfish	1	0	0	0	1	0	0	0	0	0
9684	Maravelias, CD and Pantazi, M and Maynou, F month = jun,	Fisheries management scenarios: trade-offs between economic and biological objectives	An age-structured, population biology submodel and an economic submodel with vessel-specific dynamics were applied to a demersal fishery in the North Aegean (NE Mediterranean) that consists of three main stocks: European hake Merluccius merluccius (L.), red mullet Mullus barbatus L. and striped red mullet Mullus surmuletus L. The Mefisto model is a bioeconomic simulation model through which the b…	NA	FISHERIES MANAGEMENT AND ECOLOGY	2014	article	21	10.1111/fme.12060	MODEL, coastal, HAKE, over-exploitation, discards, capacity, selectivity, trawl, effort	wos	/	/	0	0	0	0	0	1	0	0	0	0	0	0	0	0	0	0	0	0	0	0	1	0	1	1	0	Merluccius merluccius; Mullus barbatus; Mullus surmuletus	1	0	0	0	1	0	0	0	0	0
9691	Marchal, P and Vermard, Y month = jul,	Evaluating deepwater fisheries management strategies using a mixed-fisheries and spatially explicit modelling framework	Wehave used in this study a spatially explicit bioeconomic modelling framework to evaluate management strategies, building in both datarich and data-limited harvest control rules (HCRs), for a mix of deepwater fleets and species, on which information is variable. The main focus was on blue ling (Molva dypterygia). For that species, both data-rich and data-limited HCRs were tested, while catch per…	NA	ICES JOURNAL OF MARINE SCIENCE	2013	article	70	10.1093/icesjms/fst073	NORTH-SEA, AUSTRALIA, COD GADUS-MORHUA, NEW-ZEALAND, CATCH, mixed fisheries, management strategy evaluation, bioeconomic model, harvest control rules, DATA-POOR FISHERIES, ISIS-FISH, fleet dynamics, catch per unit effort, FISHING POWER, HARVEST CONTROL RULE, JASUS-EDWARDSII STOCK	wos	/	/	0	0	0	0	1	0	0	0	0	0	0	0	0	0	0	0	0	0	0	0	1	0	1	1	1	Saithe; Molva dypterygia; Pollachius virens; Coryphaenoides rupestrisl; Aphanopus carbo; Centrophorus squamosus; Centroscymnus coelolepis	1	0	0	0	1	0	0	0	0	0
9950	Maynou, F and Martinez-Banos, P and Demestre, M and Franquesa, R month = oct,	Bio-economic analysis of the Mar Menor (Murcia, SE Spain) small-scale lagoon fishery	An integrated fisheries management tool based on a bio-economic model was applied to the demersal fishery in the Mar Menor coastal lagoon in SE Spain, with the objective of exploring solutions to ensure the sustainability of this activity. The hypothesis is that excess harvesting in recent years by fishers trying to offset growing production costs has led to the inefficient use of lagoon fishery …	NA	JOURNAL OF APPLIED ICHTHYOLOGY	2014	article	30	10.1111/jai.12460	PATTERNS, EVOLUTION, ASSEMBLAGES, MODEL, COASTAL LAGOON, DYNAMICS, RATES, STOCKS, MEDITERRANEAN FISHERIES, SIMULATION ANALYSIS	wos	/	/	0	0	0	0	0	0	0	0	0	0	lagoon	0	0	0	0	0	0	0	0	0	1	0	1	1	0	Atherina boyeri; Lithognathus mormyrus; Sparus aurata; Diplodus annularis; Solea vulgaris; Dicentrarchus labrax; Mullus surmuletus; Liza aurata	1	0	0	0	1	0	0	0	0	0
9964	Mazarrasa, I and Marba, N and Garcia-Orellana, J and Masque, P and Arias-Ortiz, A and Duarte, CM month = jul,	Effect of environmental factors (wave exposure and depth) and anthropogenic pressure in the C sink capacity of Posidonia oceanica meadows	Seagrass are among the most important natural carbon sinks on Earth with Posidonia oceanica (Mediterranean Sea) considered as the most relevant species. Yet, the number of direct measurements of organic carbon burial rates in P. oceanica is still scarce and the effect of local environmental factors remains largely unexplored. In addition, P. oceanica meadows are declining due to the increase in a…	NA	LIMNOLOGY AND OCEANOGRAPHY	2017	article	62	10.1002/lno.10510	DYNAMICS, URBANIZATION, TOURISM, NORTH-CAROLINA, SEAGRASS MEADOWS, BALEARIC-ISLANDS, WAQUOIT BAY, COASTAL EUTROPHICATION, EELGRASS BEDS, CARBON SEQUESTRATION CAPACITY	wos	/	/	0	0	0	1	0	0	0	0	0	0	0	0	1	0	0	0	0	0	0	0	0	1	1	1	0	Posidonia oceanica	0	1	0	0	0	0	0	0	0	0
10005	McClanahan, TR and Abunge, CA month = jun,	Perceptions of fishing access restrictions and the disparity of benefits among stakeholder communities and nations of south-eastern Africa	Achieving high compliance with resource-use management policies is a critical concern to achieving sustainability, particularly in poor countries. Willingness to comply may depend on the values and perceptions of benefits and legitimacy of the restrictions. Consequently, we interviewed and evaluated the perceptions of fishing restrictions among similar to 2100 marine fisheries stakeholders (resou…	NA	FISH AND FISHERIES	2016	article	17	10.1111/faf.12118	CONSERVATION, IMPACTS, MARINE PROTECTED AREAS, FISHERIES MANAGEMENT, TRADEOFFS, governance, social-ecological systems, POVERTY, COMANAGEMENT, Co-management, PARADIGM, equity, poverty, social psychology, INCOME INEQUALITY, OVERCOME	wos	/	/	0	0	0	0	0	1	1	0	0	0	0	0	0	0	0	0	0	0	0	0	1	0	1	1	0	Many	1	0	0	0	1	0	0	0	0	0
10232	Menendez, P and Losada, IJ and Torres-Ortega, S and Narayan, S and Beck, MW month = mar,	The Global Flood Protection Benefits of Mangroves	Coastal flood risks are rising rapidly. We provide high resolution estimates of the economic value of mangroves forests for flood risk reduction every 20 km worldwide. We develop a probabilistic, process-based valuation of the effects of mangroves on averting damages to people and property. We couple spatially-explicit 2-D hydrodynamic analyses with economic models, and find that mangroves provid…	NA	SCIENTIFIC REPORTS	2020	article	10	10.1038/s41598-020-61136-6	CLIMATE-CHANGE, VALUATION, ECOSYSTEM SERVICES, SCALE, FUTURE, SEA-LEVEL, FORESTS, COASTAL PROTECTION, EXPOSURE, REANALYSIS	wos	/	/	0	1	0	0	0	0	0	0	0	0	0	0	0	0	1	0	0	0	0	0	0	1	0	0	0	0	0	1	0	0	0	0	0	0	0	0
10940	Narayan, S and Beck, MW and Reguero, BG and Losada, IJ and van Wesenbeeck, B and Pontee, N and Sanchirico, JN and Ingram, JC and Lange, GM and Burks-Copes, KA month = may,	The Effectiveness, Costs and Coastal Protection Benefits of Natural and Nature-Based Defences	There is great interest in the restoration and conservation of coastal habitats for protection from flooding and erosion. This is evidenced by the growing number of analyses and reviews of the effectiveness of habitats as natural defences and increasing funding worldwide for nature-based defences-i.e. restoration projects aimed at coastal protection; yet, there is no synthetic information on what…	NA	PLOS ONE	2016	article	11	10.1371/journal.pone.0154735	CLIMATE-CHANGE, ECOSYSTEM SERVICES, MANGROVE FOREST, VEGETATION, SALT MARSHES, REDUCTION, FIELD	wos	/	/	0	1	0	1	0	0	0	0	0	0	0	1	1	1	1	0	0	0	0	0	0	1	0	0	0	0	0	1	0	0	0	0	0	0	0	0
11235	Norton, JG and Herrick, SF and Mason, JE	Fisheries Abundance Cycles in Ecosystem and Economic Management of California Fish and Invertebrate Resources	It is important for fishery scientists and ecosystem-based fishery managers to recognize that there may be apparent persistence in an ecosystem followed by ecosystem changes corresponding to different ecological states and different levels of fisheries Output; revenues paid to California fishers have varied more than fivefold in inflation adjusted dollars during the 75-year period of our study. E…	NA	NA	2009	incollection	31	10.1007/978-1-4020-9210-7_13	PATTERNS, fisheries, OCEAN, SEA, ecosystem, DYNAMICS, management, CLIMATE, NORTH, POPULATIONS, Assessment, ENVIRONMENTAL-INFLUENCES, LOW-FREQUENCY VARIABILITY, PACIFIC SARDINE, revenue	wos	/	/	0	0	0	0	0	1	0	0	0	0	0	0	0	0	0	0	0	0	0	0	1	0	1	1	0	Many	1	0	0	0	1	0	0	0	0	0
11505	Ordines, F and Farriols, MT and Lleonart, J and Guijarro, B and Quetglas, A and Massuti, E	Biology and population dynamics of by-catch fish species of the bottom trawl fishery in the western Mediterranean	The teleosts Chelidonichthys cuculus, Trigloporus lastoviza, Serranus cabrilla and Trachinus draco, are important by-catch species, in terms of landed biomass and commercial value, from the continental shelf bottom trawl fishery off the Balearic Islands (western Mediterranean). The main biological parameters of these species were calculated from monthly biological samplings, and were used along w…	NA	MEDITERRANEAN MARINE SCIENCE	2014	article	15	10.12681/mms.812	MANAGEMENT, LIFE-HISTORY, MORTALITY, PERSPECTIVES, assessment, BALEARIC-ISLANDS, SERRANIDAE, SELECTIVITY, AEGEAN SEA, HAKE MERLUCCIUS-MERLUCCIUS, biological parameters, By-catch fish species, fishery independent indicators, fishing exploitation, FUTURE-RESEARCH	wos	/	/	0	0	0	0	0	1	0	0	0	0	0	0	0	0	0	0	0	0	0	0	1	0	1	1	0	Chelidonichthys cuculus; Trigloporus lastoviza; Serranus cabrilla; Trachinus draco; M. merluccius; M. surmuletus	1	0	0	0	1	0	0	0	0	0
11558	Ospina-Alvarez, A and de Juan, S and Davis, KJ and Gonzalez, C and Fernandez, M and Navarrete, SA month = sep,	Integration of biophysical connectivity in the spatial optimization of coastal ecosystem services	Ecological connectivity in coastal oceanic waters is mediated by dispersion of the early life stages of marine organisms and conditions the structure of biological communities and the provision of ecosystem services. Integrated management strategies aimed at ensuring long-term service provision to society do not currently consider the importance of dispersal and larval connectivity. A spatial opt…	NA	SCIENCE OF THE TOTAL ENVIRONMENT	2020	article	733	10.1016/j.scitotenv.2020.139367	BIODIVERSITY, CONSERVATION, MANAGEMENT, MARINE PROTECTED AREAS, TIME, Integrated management, Social-ecological systems, FISHERIES, NETWORK, Ecological connectivity, VARIABILITY, Benthic communities, DISPERSAL, Protected areas, Aichi targets, Coastal users, LARVAL CONNECTIVITY, Spatial management	wos	/	/	1	0	1	0	0	1	0	0	0	0	0	0	0	0	0	0	0	0	0	0	1	0	0	1	0	F. latimarginata; L. albus; C. concholepas	1	0	1	0	1	0	0	0	0	0
11676	Pajuelo, JG and Triay-Portella, R and Delgado, J and Gois, A and Correia, S and Martins, A and Gonzalez, JA month = dec,	Changes in catch and bycatch composition and in species diversity of a semi-floating shrimp-trap fishery in three eastern Atlantic island ecosystems with different degrees of human alteration	Composition and bycatch of semi-floating shrimp-trap fisheries (SSTF) were compared among areas with different levels of anthropogenic alteration of marine ecosystems. The three areas selected were Madeira, the Canary Islands and Cape Verde. Mean species richness and diversity of the SSTF did not show significant differences among areas. The dominant species in catches of the SSTF for all regions…	NA	SCIENTIA MARINA	2018	article	82	10.3989/scimar.04782.25A	IMPACTS, ASSEMBLAGES, diversity, MARINE, SEA, CANARY-ISLANDS, POPULATIONS, abundance, BY-CATCH, SHARKS, bycatch, DECAPODA, PANDALIDAE, Plesionika edwardsii, semi-floating shrimp traps	wos	/	/	0	0	0	0	0	1	0	0	0	0	island0abitat	0	0	0	0	0	0	0	1	0	1	0	1	1	0	Many	1	0	0	0	1	0	0	0	0	0
11934	Pena-Alonso, C and Perez-Chacon, E and Hernandez-Calvento, L and Ariza, E month = mar,	Assessment of scenic, natural and cultural heritage for sustainable management of tourist beaches. A case study of Gran Canaria island (Spain	In the last few decades, the recreational use of beaches and their surrounding areas has increased substantially, influencing the alteration and the loss of heritage elements. For beaches with year-round tourist activity, such as those located in the Canary Islands (Spain), it is especially important to evaluate heritage-based values and in this way contribute to their preservation and integratio…	NA	LAND USE POLICY	2018	article	72	10.1016/j.landusepol.2017.12.030	IMPACTS, COAST, GOVERNANCE, URBAN, QUALITY, SOCIAL-ECOLOGICAL SYSTEMS, Beach management, PERCEPTION, ROBUSTNESS, Indicator system, SCENERY, Environmental conservation, Heritage, Island environments, User perceptions	wos	/	/	0	0	0	0	0	0	0	0	0	1	0	0	0	0	0	0	1	0	0	0	0	0	0	0	0	0	0	0	2	0	0	0	0	0	0	0
11943	Peng, M and Oleson, KLL month = jun,	Beach Recreationalists' Willingness to Pay and Economic Implications of Coastal Water. Quality Problems in Hawaii	The economic value of water quality is poorly understood in Hawaii. Quantifying the economic value of coastal water quality would inform policy decisions that impact the coast and help justify expenditures in water quality improvements. We conducted a non-market valuation of beach recreationalists' preferences and willingness to pay for water quality and associated attributes at Oahu beaches. Usi…	NA	ECOLOGICAL ECONOMICS	2017	article	136	10.1016/j.ecolecon.2017.02.003	IMPACTS, VALUES, ECOSYSTEM SERVICES, BENEFITS, Coral reefs, Water quality, CONTINGENT VALUATION, Non-market valuation, Discrete choice experiment, IMPROVEMENTS, Beach recreation, Hawaii, STATED PREFERENCE VALUATION, RUNOFF, ACCESS, Fish diversity, Oahu, TROPICAL WATERSHEDS, Underwater visibility	wos	/	/	1	0	0	1	0	1	0	0	0	0	0	0	0	1	0	0	1	0	0	0	0	1	1	1	0	Many	0	0	1	0	0	0	0	0	0	0
12151	Pierce, GJ and Wang, JJ and Zheng, XH and Bellido, JM and Boyle, PR and Denis, V and Robin, JR month = dec,	A cephalopod fishery GIS for the Northeast Atlantic: development and application	Cephalopod stocks are of increasing economic importance. Cephalopod fisheries show marked inter-annual fluctuations unrelated to fishery landings and effort. Their population dynamics, particularly recruitment, are thought to be strongly susceptible to changes in environmental conditions. This arises in part from the short life cycle, resulting in poor buffering of the population against changing…	NA	INTERNATIONAL JOURNAL OF GEOGRAPHICAL INFORMATION SCIENCE	2001	article	15	10.1080/13658810110074500	ABUNDANCE, TEMPERATURE, WATERS, BIOLOGY, POPULATION, SQUID, EGG-PRODUCTION METHOD, LOLIGO-FORBESI	wos	/	/	0	0	1	1	0	1	1	0	0	0	0	0	0	0	0	0	0	0	0	0	1	0	1	1	0	Sepia officinalis; Loligo forbesi; Loligo vulgaris	1	0	0	0	1	0	0	0	0	0
12370	Pouso, S and Borja, A and Martin, J and Uyarra, MC month = feb,	The capacity of estuary restoration to enhance ecosystem services: System dynamics modelling to simulate recreational fishing benefits	Recreational fishing activity has recovered in the Nerbioi estuary (Northern Spain), after water sanitation and environmental improvement. Recreational fishing is important for the local population; therefore, future management measures that could cause changes in the estuary should also consider the impacts on recreational fishing. Our objective was to analyze the effects that future management …	NA	ESTUARINE COASTAL AND SHELF SCIENCE	2019	article	217	10.1016/j.ecss.2018.11.026	MANAGEMENT, RECOVERY, INDICATORS, Cultural ecosystem services, FRAMEWORK, Social-ecological systems, COASTAL, FISHERIES, LONG-TERM, URBAN, QUALITY, NERVION ESTUARY, Scenario analysis, Decision-support tools, Good ecological status, Integrated modelling	wos	/	/	0	0	0	0	0	1	0	1	0	0	0	0	0	0	0	0	0	1	0	0	1	0	1	1	0	0	1	0	1	0	1	0	0	0	0	0
12373	Pouso, S and Uyarra, MC and Borja, A month = aug,	Recreational fishers' perceptions and behaviour towards cultural ecosystem services in response to the Nerbioi estuary ecosystem restoration	Well-functioning ecosystems hold high values of biodiversity and provide a wide range of ecosystem services. In 25 years, Nerbioi-Ibaizabal estuary (North Spain) has changed from a highly polluted estuary to one with a moderate/good ecological status, mainly due to the construction of a Waste Water Treatment Plant that has operated in the estuary since 1990. In recent decades, recorded biotic and…	NA	ESTUARINE COASTAL AND SHELF SCIENCE	2018	article	208	10.1016/j.ecss.2018.04.033	MANAGEMENT, RECOVERY, COASTAL, BENEFITS, WATER-QUALITY, ANGLERS, ATTITUDES, BAY, FISHING PARTICIPATION, URBAN	wos	/	/	0	0	0	0	0	1	0	1	0	0	0	0	0	0	0	0	0	1	0	0	1	0	1	1	0	Dicentrarchus labrax; Diplodus vulgaris; Trachurus trachurus; Loligo vulgaris; Sepia officinalis; Mullus surmuletus; Solea solea; Chelon labrosus; Cyprinus carpio	1	0	1	0	1	0	0	0	0	0
12475	Psuty, I	Natural, social, economical and political influences on fisheries: A review of the transitional area of the Polish waters of the Vistula Lagoon	A 60 year (1948-2007) dataset gathered by Polish researchers working on the Vistula Lagoon fish assemblages and fisheries has shown this stressed transitional environment to be always been dominated by a few highly abundant fish species. During this period, the surrounding countries Poland and Russia (Kaliningrad) were transformed from centrally-planned economies with fixed prices to free market …	NA	MARINE POLLUTION BULLETIN	2010	article	61	10.1016/j.marpolbul.2010.02.010	GROWTH, BALTIC SEA, Stocking, Brackish lagoon, Bream, Eel, Pikeperch, POLAND, Protection guidelines, Transboundary waters	wos	/	/	0	0	0	0	0	1	0	0	0	0	lagoon	0	0	0	0	0	0	0	0	0	1	0	1	1	0	Many	1	0	0	0	1	0	0	0	0	0
12616	Rajesh, KM and Rohit, P and Vase, VK and Sampathkumar, G and Sahib, PK	Fishery, reproductive biology and stock status of the largehead hairtail Trichiurus lepturus Linnaeus, 1758 off Karnataka, south-west coast of India	Rribbonfish fishery along Karnataka Coast is supported by a single species, the largehead hairtail Trichiurus lepturus. The species is exploited mainly by trawls and gillnets and during 2007-2012, production from Karnataka fluctuated between 11090 and 28845 t. The asymptotic length (L-infinity), growth coefficient (K) and age at zero length (t(0)) for T. lepturus were estimated as 116.75, 0.65 yr…	NA	INDIAN JOURNAL OF FISHERIES	2015	article	62	NA	EXPLOITATION, GROWTH, MORTALITY, POPULATION-DYNAMICS, ARABIAN SEA, Stock assessment, Karnataka, Reproductive behaviour, Ribbonfish, RIBBONFISH	wos	/	/	0	0	0	0	0	1	0	0	0	0	0	0	0	0	0	0	0	0	0	1	0	0	1	1	0	Trichiurus lepturus	1	0	0	0	1	0	0	0	0	0
12652	Ramos, J and Lino, PG and Caetano, M and Pereira, F and Gaspar, M and dos Santos, MN month = oct,	Perceived impact of offshore aquaculture area on small-scale fisheries: A fuzzy logic model approach	Recently an action plan has been put in place off southeastern Portugal, consisting in an offshore aquaculture area off the Armona sandy barrier island, Armona Pilot Production Aquaculture Area (APPAA). The infrastructure was created after the initiative of the Portuguese Government aiming to stimulate local employment opportunities related to seafood production. The APPAA aims to improve resilie…	NA	FISHERIES RESEARCH	2015	article	170	10.1016/j.fishres.2015.05.030	PATTERNS, FISH, OCEAN, KNOWLEDGE, WATERS, ENVIRONMENTAL-IMPACT, Governance, ECOSYSTEM, SALMON, FARMS, Fuzzy logic, Small-scale fishery, Fishing community, EXPERT-SYSTEM, Offshore aquaculture	wos	/	/	0	0	0	0	0	1	0	0	0	0	0	0	0	0	0	0	0	0	0	0	1	0	1	1	0	Many	2	0	0	0	1	0	0	0	0	0
12653	Ramos, J and Lino, PG and Himes-Cornell, A and Santos, MN month = jan,	Local fishermen's perceptions of the usefulness of artificial reef ecosystem services in Portugal	Proponents of artificial reef (AR) deployment are often motivated by the usefulness of such structures. The usefulness of ARs is related to their capability of providing ecosystem services/additional functions. We present two distinct Portuguese AR case studies: (1) The Nazare reef off the central coast of Portugal and (2) the Oura reef off the Algarve coast. Semi-structured interviews were condu…	NA	PEERJ	2019	article	6	10.7717/peerj.6206	MANAGEMENT, Ecosystem services, ECONOMIC VALUE, FISH ASSEMBLAGES, Portugal, Perception, Stakeholders, STAKEHOLDER PERCEPTIONS, ALGARVE, ANALYTIC HIERARCHY PROCESS, Artificial reefs, Direct use value, EARLY MACROBENTHIC COMMUNITIES, HABITAT REHABILITATION, Indirect use value, Likert scales, Local fishermen, SAL ISLAND, SOUTHERN PORTUGAL	wos	/	/	0	0	0	0	0	1	0	0	0	0	Artificial0eef	0	0	0	0	0	0	0	0	0	0	0	0	0	0	0	2	4	1	0	1	0	0	0	0	0
12827	Ren, CY and Wang, ZM and Zhang, YZ and Zhang, B and Chen, L and Xi, YB and Xiao, XM and Doughty, RB and Liu, MY and Jia, MM and Mao, DH and Song, KS month = oct,	Rapid expansion of coastal aquaculture ponds in China from Landsat observations during 1984-2016	Aquaculture is one of the fastest growing animal food production sectors mainly developed in fertile coastal areas. Monitoring and mapping of aquaculture ponds are of utmost importance for the sustainable management of coastal ecosystems. In this study, an integrated updating and object-based classification approach was developed to generate maps of coastal aquaculture ponds in China from 1984 to…	NA	INTERNATIONAL JOURNAL OF APPLIED EARTH OBSERVATION AND GEOINFORMATION	2019	article	82	10.1016/j.jag.2019.101902	MANAGEMENT, ECOSYSTEMS, MANGROVE FORESTS, AREA, ENVIRONMENTAL-IMPACT, WETLANDS, Remote sensing, RECLAMATION, Spatiotemporal dynamics, Aquaculture ponds, Coastal zone of China, Updating and object-based classification	wos	/	/	0	0	0	0	0	1	0	0	0	0	0	0	0	0	0	0	0	0	0	0	1	0	0	1	0	0	1	0	0	0	1	0	0	0	0	0
12963	Rijnsdorp, AD and Poos, JJ and Quirijns, FJ month = jun,	Spatial dimension and exploitation dynamics of local fishing grounds by fishers targeting several flatfish species	Patch exploitation dynamics, based on individual tow data, provided new insights into the fishing behavior of mixed fisheries. Fishing grounds were determined and their geometry quantified based on the proximity of tow positions. Tows were classified as being part of either searching, sampling, or exploitation behavior based on the intertow distance. Fishers can detect patches of flatfish on a sc…	NA	CANADIAN JOURNAL OF FISHERIES AND AQUATIC SCIENCES	2011	article	68	10.1139/F2011-032	SCALE, NORTH-SEA, IDEAL FREE DISTRIBUTION, BEHAVIOR, CATCH, FLEET DYNAMICS, COMPETITIVE INTERACTIONS, EFFORT ALLOCATION, MULTISPECIES TRAWL FISHERY, TAC MANAGEMENT	wos	/	/	0	0	1	1	0	0	0	0	0	0	0	0	0	0	0	0	0	0	0	0	1	0	1	1	0	Solea solea;Pleuronectes platessa	1	0	0	0	1	0	0	0	0	0
13531	Sanderman, J and Hengl, T and Fiske, G and Solvik, K and Adame, MF and Benson, L and Bukoski, JJ and Carnell, P and Cifuentes-Jara, M and Donato, D and Duncan, C and Eid, EM and zu Ermgassen, P and Lewis, CJE and Macreadie, PI and Glass, L and Gress, S and Jardine, SL and Jones, TG and Nsombo, EN and Rahman, MM and Sanders, CJ and Spalding, M and Landis, E month = may,	A global map of mangrove forest soil carbon at 30 m spatial resolution	With the growing recognition that effective action on climate change will require a combination of emissions reductions and carbon sequestration, protecting, enhancing and restoring natural carbon sinks have become political priorities. Mangrove forests are considered some of the most carbon-dense ecosystems in the world with most of the carbon stored in the soil. In order for mangrove forests to…	NA	ENVIRONMENTAL RESEARCH LETTERS	2018	article	13	10.1088/1748-9326/aabe1c	LAND-USE, COASTAL, ACCUMULATION, RATES, POLICY, VARIABILITY, DEFORESTATION, SEQUESTRATION, STOCKS, SOUTHEAST-ASIA	wos	/	/	0	1	0	0	0	0	0	0	0	0	0	0	0	0	1	0	0	0	0	0	0	1	0	0	0	0	0	1	0	0	0	0	0	0	0	0
13537	Sandhu, H and Clarke, B and Baring, R and Anderson, S and Fisk, C and Dittmann, S and Walker, S and Sutton, P and Kubiszewski, I and Costanza, R month = jun,	Scenario planning including ecosystem services for a coastal region in South Australia	Coastal regions provide vital ecosystem services for the human well-being. Rapid economic growth and increasing population in coastal regions is exerting more pressure on coastal environments. Here we develop four plausible scenarios to the year 2050 that address above issues in the northern Adelaide coastline, South Australia. Four scenarios were named after their characteristics, Lacuna, Gold C…	NA	ECOSYSTEM SERVICES	2018	article	31	10.1016/j.ecoser.2018.04.006	CLIMATE-CHANGE, MANAGEMENT, FISH, ASSEMBLAGES, COMMUNITY, FUTURE, Coastal zone, TEMPORAL VARIATION, Resource management, ADAPTATION, Conservation, Saltmarshes, Economic value, Evidence-based decisions, GLOBAL CHANGE, LAND DEGRADATION	wos	/	/	0	1	0	1	0	0	0	0	0	0	0	1	1	0	1	0	1	1	0	0	0	1	1	1	0	NA	Unknown	Unknown	Unknown	Unknown	Unknown	Unknown	Unknown	Unknown	Unknown	Unknown
13593	Sarah, SL and Ralf, D and Axel, L month = jan,	Combining area closures with catch regulations in fisheries with spatio-temporal variation: Bio-economic implications for the North Sea saithe fishery	Although there exists an EU-Norway long-term management plan for North Sea saithe, including a catch regulation, the spawning stock biomass has declined in the last few years, recruitment has been below average since 2006 and growth rates are low. Moreover, catch rates used as a proxy of stock abundance in stock assessment, are believed to decline much more slowly than the actual stock abundance.…	NA	MARINE POLICY	2015	article	51	10.1016/j.marpol.2014.08.017	MANAGEMENT, EXPLOITATION, MARINE RESERVES, RECRUITMENT, MODEL, DYNAMICS, Population dynamics, SPINY LOBSTER, POPULATION, Fisheries economics, Bio-economic model, Spatial structure, Fleet dynamics	wos	/	/	0	0	0	0	0	1	0	0	0	0	0	0	0	0	0	0	0	0	0	0	1	0	1	1	0	Cod; saithe	1	0	0	0	1	0	0	0	0	0
13987	Serrano, O and Lavery, PS and Lopez-Merino, L and Ballesteros, E and Mateo, MA	Location and Associated Carbon Storage of Erosional Escarpments of Seagrass Posidonia Mats	Seagrasses of the genus Posidonia can form an irregular seascape due to erosional processes exposing thick walls of organic matter-rich soils. However, little is known about the location and characteristics of these particular formations. Here we provide comprehensive estimates of organic carbon (C-org) storage in Posidonia oceanica and Posidonia australis meadows, while providing insight into th…	NA	FRONTIERS IN MARINE SCIENCE	2016	article	3	10.3389/fmars.2016.00042	ecosystem services, COMMUNITIES, Mediterranean Sea, Posidonia oceanica, blue carbon, biogeochemical cycles, SEQUESTRATION, DEPTH, Indian Ocean, ORGANIC DEPOSITS, AUSTRALIAN SEAGRASSES, HISTOCHEMISTRY, KONIG POSIDONIACEAE, OCEANICA, Posidonia australis, RESERVOIR CORRECTION, SEA-LEVEL CHANGE	wos	/	/	0	0	0	1	0	0	0	0	0	0	0	0	1	0	0	0	0	0	0	0	0	1	1	1	0	Posidonia oceanica; Posidonia Australis	0	1	0	0	0	0	0	0	0	0
14097	Shepherd, D and Burgess, D and Jickells, T and Andrews, J and Cave, R and Turner, RK and Aldridge, J and Parker, ER and Young, E month = jul,	Modelling the effects and economics of managed realignment on the cycling and storage of nutrients, carbon and sediments in the Blackwater estuary UK	A hydrodynamic model is developed for the Blackwater estuary (UK) and used to estimate nitrate removal by denitrification. Using the model, sediment analysis and estimates of sedimentation rates, we estimate changes in estuarine denitrification and intertidal carbon and nutrient storage and associated value of habitat created under a scenario of extensive managed realignment. We then use this inf…	NA	ESTUARINE COASTAL AND SHELF SCIENCE	2007	article	73	10.1016/j.ecss.2007.01.019	ECOSYSTEM SERVICES, denitrification, POLICY, MARSH, TRANSPORT, IRISH SEA, coastal zone management, hydrodynamic modelling, nearshore sedimentation, nutrient cycles	wos	/	/	0	1	0	0	0	0	0	1	0	0	0	1	0	0	0	0	0	1	0	0	0	1	0	1	0	0	0	2	0	0	0	0	0	0	0	0
14506	Sousa, AI and da Silva, JF and Azevedo, A and Lillebo, AI month = oct,	Blue Carbon stock in Zostera noltei meadows at Ria de Aveiro coastal lagoon (Portugal) over a decade	This work assessed the Blue Carbon (C) stock in the seagrass meadows (Zostera noltei) of Ria de Aveiro coastal lagoon (Portugal), and evaluated its spatio-temporal trend over the 2003-2005 to 2013-2014 period. Zostera noltei spatial distribution, restricted to intertidal areas in 2014, was mapped by remote sensing using an unmanned aerial vehicle (UAV) and aerial photography. Zostera noltei bioma…	NA	SCIENTIFIC REPORTS	2019	article	9	10.1038/s41598-019-50425-4	RECOVERY, BIOMASS, ARENICOLA-MARINA, COMMUNITIES, DISTURBANCE, VEGETATION, DYNAMICS, SEDIMENTS, SEAGRASS ECOSYSTEMS, STORAGE	wos	/	/	0	1	0	0	0	0	0	0	0	0	lagoon	1	0	0	0	0	0	0	1	1	0	0	1	0	0	Zostera noltei	0	1	0	0	0	0	0	0	0	0
14508	Sousa, AI and Santos, DB and da Silva, EF and Sousa, LP and Cleary, DFR and Soares, AMVM and Lillebo, AI month = jan,	Blue Carbon' and Nutrient Stocks of Salt Marshes at a Temperate Coastal Lagoon (Ria de Aveiro, Portugal	Ria de Aveiro is a mesotidal coastal lagoon with one of the largest continuous salt marshes in Europe. The objective of this work was to assess C, N and P stocks of Spartina maritima (low marsh pioneer halophyte) and Juncus maritimus (representative of mid-high marsh halophytes) combined with the contribution of Halimione portulacoides, Sarcocornia perennis, and Bolbochenous maritimus to the lago…	NA	SCIENTIFIC REPORTS	2017	article	7	10.1038/srep41225	CLIMATE-CHANGE, ECOSYSTEM SERVICES, SEA-LEVEL RISE, SPARTINA-MARITIMA, ORGANIC-CARBON, SEQUESTRATION, TIDAL MARSHES, ESTUARINE SYSTEMS, SCIRPUS-MARITIMUS, SMALL CORDGRASS	wos	/	/	0	1	0	0	0	0	0	0	0	0	lagoon	1	0	0	0	0	0	0	1	0	0	1	1	1	0	Spartina maritima;Juncus maritimus	0	1	0	0	0	0	0	0	0	0
14618	Stebbings, E and Papathanasopoulou, E and Hooper, T and Austen, MC and Yan, XY month = jun,	The marine economy of the United Kingdom	The marine and coastal environment is an important economic asset in the UK, and there is a need for greater information about marine economic activities for the purposes of marine management and policy. However, due to the difficulties of quantifying some marine sectors and separating them from terrestrial activities, the current size and structure of the marine economy is unknown. This paper de…	NA	MARINE POLICY	2020	article	116	10.1016/j.marpol.2020.103905	IMPACT, CULTURAL ECOSYSTEM SERVICES, INDUSTRY, HUMAN HEALTH, Blue growth, QUALITY, Input-output, Marine planning, TECHNOLOGIES, Marine economy, NATIONAL-ECONOMY, OUTPUT	wos	/	/	0	0	0	0	0	0	0	0	0	1	0	0	0	0	0	0	0	0	0	0	0	1	0	0	0	Many	2	0	2	0	1	1	0	0	0	0
14796	Sugiawan, Y and Islam, M and Managi, S month = sep,	Global marine fisheries with economic growth	This study explores the state of global marine fisheries and empirically analyzes its relationship to economic factors. We apply the pooled mean group estimator method to examine 70 fishing countries for the period of 1961-2010. We use both catch and the estimated size of stock as proxies for marine ecosystems. Our results confirm that economic growth initially leads to the deterioration of marin…	NA	ECONOMIC ANALYSIS AND POLICY	2017	article	55	10.1016/j.eap.2017.08.004	IMPACTS, BIODIVERSITY LOSS, COLLAPSE, RENEWABLE ENERGY, DEGRADATION, EMISSION, WORLD FISHERIES, OCEAN ECOSYSTEM SERVICES, Environmental Kuznets curve, ENVIRONMENTAL KUZNETS CURVE, FISH CATCH, Global marine fisheries, Pooled mean group	wos	/	/	0	0	0	0	0	1	0	0	0	0	0	0	0	0	0	0	0	0	0	0	1	0	0	1	0	NA	1	0	0	0	1	0	0	0	0	0
15417	Tregarot, E and Touron-Gardic, G and Cornet, CC and Failler, P month = dec,	Valuation of coastal ecosystem services in the Large Marine Ecosystems of Africa	The African coastline is bordered by highly valuable marine ecosystems, but the environmental degradation due to anthropogenic pressure alter the benefits that they render to people. Our paper aims at assessing the value of ecosystem services provided by mangroves, seagrass beds, coral reefs, and kelp forests present in the Large Marine Ecosystems (LMEs) of Africa. After the mapping of coastal ma…	NA	ENVIRONMENTAL DEVELOPMENT	2020	article	36	10.1016/j.envdev.2020.100584	BIODIVERSITY, MANAGEMENT, IMPACT, VULNERABILITY, BENEFITS, PROTECTION, FORESTS, PROGRESS, ISSUES, EXAMPLES, Blue economy, Nature's contributions to people, Coastal marine habitats, Habitat functionality, Large marine ecosystems	wos	/	/	0	1	0	1	0	0	0	0	0	0	0	0	1	1	1	1	0	0	0	0	1	1	0	0	0	0	7	13	10	0	1	1	1	0	1	0
15489	Tsehaye, I and Machiels, MAM and Nagelkerke, LAJ month = aug,	Rapid shifts in catch composition in the artisanal Red Sea reef fisheries of Eritrea	Shifts in catch composition were registered in the Eritrean artisanal fisheries, which were launched into a renewed development after the end of the independence war in 1991. Our analysis of catch and effort data showed that total fishing effort as well as total annual catch increased more than two-fold from 1996 to 2002. Yet, overall CPUE remained unchanged upon the expansion of the fisheries, s…	NA	FISHERIES RESEARCH	2007	article	86	10.1016/j.fishres.2007.04.005	EXPLOITATION, SIZE, ECOSYSTEM, fishing effort, trends, STRUCTURAL-CHANGE, reef fisheries, catch composition, catch effort data recording system, Eritrea	wos	/	/	0	0	0	0	0	1	0	0	0	0	0	0	0	0	0	0	0	0	0	0	1	0	1	1	0	Many	1	0	0	0	1	0	0	0	0	0
15497	Tsikliras, AC and Dinouli, A and Tsiros, VZ and Tsalkou, E month = mar,	The Mediterranean and Black Sea Fisheries at Risk from Overexploitation	The status of the Mediterranean and Black Sea fisheries was evaluated for the period 1970-2010 on a subarea basis, using various indicators including the temporal variability of total landings, the number of recorded stocks, the mean trophic level of the catch, the fishing-in-balance index and the catch-based method of stock classification. All indicators confirmed that the fisheries resources of…	NA	PLOS ONE	2015	article	10	10.1371/journal.pone.0121188	MARINE ECOSYSTEMS, SUSTAINABILITY, INDICATORS, DYNAMICS, ABUNDANCE, STATE, GLOBAL FISHERIES, FISH STOCKS, BIOMASS ACCUMULATION, CATCH DATA	wos	/	/	0	0	0	0	0	1	1	0	0	0	0	0	0	0	0	0	0	0	0	0	1	0	1	1	1	Many	1	0	0	0	1	0	0	0	0	0
15504	Tu, Q and Yang, SY and Zhou, QL and Yang, J month = feb,	Sediment transport and carbon sequestration characteristics along mangrove fringed coasts	Mangroves play an important role in sequestering carbon and trapping sediments. However, the effectiveness of such functions is unclear due to the restriction of knowledge on the sedimentation process across the vegetation boundaries. To detect the effects of mangrove forests on sediment transportation and organic carbon sequestration, the granulometric and organic carbon characteristics of mangr…	NA	ACTA OCEANOLOGICA SINICA	2015	article	34	10.1007/s13131-015-0614-y	DYNAMICS, DEPOSITION, mangroves, ECOSYSTEM, PARAMETERS, SOUTHERN CHINA, grain size distribution, Leizhou Peninsula, sedimentary organic carbon	wos	/	/	0	1	0	0	0	0	0	0	0	0	0	0	0	0	1	0	0	0	0	0	0	1	1	1	0	0	0	1	0	0	0	0	0	0	0	0
15522	Tulp, I and Chen, C and Haslob, H and Schulte, K and Siegel, V and Steenbergen, J and Temming, A and Hufnagl, M month = nov,	Annual brown shrimp (Crangon crangon) biomass production in Northwestern Europe contrasted to annual landings	The brown shrimp (Crangon crangon) fishery is economically one of the most important fisheries in the North Sea. Fishing is unregulated, apart from the number of licenses and technical measures. The fishery has long been considered sustainable in terms of the effect on the target species, even though annual stocks are not regularly assessed. Average landings constantly increased annually and sinc…	NA	ICES JOURNAL OF MARINE SCIENCE	2016	article	73	10.1093/icesjms/fsw141	NORTH-SEA, RECRUITMENT, AREAS, ABUNDANCE, L., MIGRATION, CLIMATE, coastal area, COD, EFFICIENCY, Wadden Sea, mortality, crustaceans, shrimp fisheries, BEAM TRAWL, swept-area estimate	wos	/	/	0	0	0	1	0	1	0	1	0	0	0	0	0	0	0	0	0	1	0	1	0	0	1	1	0	Crangon crangon	1	0	0	0	1	0	0	0	0	0
15525	Tunca, S and Aydin, M and Karapicak, M and Lindroos, M month = dec,	Recreational fishing along the Middle and Eastern Black Sea Turkish coasts: Biological, Social and Economic Aspects	This study investigated biological, social and mainly economic dimensions of recreational fishing (RF) in 8 coastal Middle and Eastern Black Sea provinces of Turkey. In all provinces, a total number of 874 shore-based recreational fishers were interviewed via on-site face-to-face interviews during the fishing activity or at access points being monthly from January to December in 2015. Market valu…	NA	ACTA ADRIATICA	2018	article	59	10.32582/aa.59.2.4	CONSERVATION, MANAGEMENT, FISHERIES, RESOURCES, social, Black Sea, Turkey, economics, Recreational fishing, HARVEST, biological	wos	/	/	0	0	0	0	0	1	0	0	0	0	0	0	0	0	0	0	0	0	0	0	1	0	1	1	0	T. trachurus;S. sarda;B. belone;P. saltatrix;M. cephalus	1	0	1	0	1	0	0	0	0	0
15613	Ulrich, C and Le Gallic, B and Dunn, MR and Gascuel, D month = nov,	A multi-species multi-fleet bioeconomic simulation model for the English Channel artisanal fisheries	Considering the large number of technical interactions between various fishing activities, the English Channel (ICES divisions VIId and VIIe) fisheries may be regarded as one large and diverse multi-country, multi-gear and multi-species artisanal fishery, although rarely studied as such. A whole-scale bioeconomic model has been constructed. It does not take into account biological interactions, b…	NA	FISHERIES RESEARCH	2002	article	58	10.1016/S0165-7836(01)00393-9	SEA, simulation, bioeconomic modelling, multi-species, technical interactions, INSHORE, English Channel fisheries, multi-fleet	wos	/	/	0	0	0	0	0	1	0	0	0	0	0	0	0	0	0	0	0	0	0	0	1	0	1	1	0	Many	1	0	0	0	1	0	0	0	0	0
15774	van Osch, S and Hynes, S and O'Higgins, T and Hanley, N and Campbell, D and Freeman, S month = oct,	Estimating the Irish public's willingness to pay for more sustainable salmon produced by integrated multi-trophic aquaculture	Integrated Multi-Trophic Aquaculture (IMTA) has been put forward as a potential sustainable alternative to single fin fish species aquaculture. In IMTA, several species are combined in the production process. Integrating species has a conceivable dual advantage; the environmental impact can be lowered through nutrient cycling and from an economic perspective there is potential for increased effic…	NA	MARINE POLICY	2017	article	84	10.1016/j.marpol.2017.07.005	FISH, VALUATION, MODELS, CHOICE EXPERIMENTS, Willingness to pay, MARINE AQUACULTURE, PREFERENCE HETEROGENEITY, Choice experiments, Sustainable aquaculture, IMTA, ECOLABELED SEAFOOD, CERTIFICATION, CHEAP TALK, CONSUMER PREFERENCES, Ecolabels	wos	/	/	0	0	0	0	0	1	0	0	0	0	0	0	0	0	0	0	0	0	0	0	1	0	1	0	0	Many	1	0	0	0	1	0	0	0	0	0
15960	Viana, DF and Halpern, BS and Gaines, SD month = dec,	Accounting for tourism benefits in marine reserve design	Marine reserve design often considers potential benefits to conservation and/or fisheries but typically ignores potential revenues generated through tourism. Since tourism can be the main source of economic benefits for many marine reserves worldwide, ignoring tourism objectives in the design process might lead to sub-optimal outcomes. To incorporate tourism benefits into marine reserve design, w…	NA	PLOS ONE	2017	article	12	10.1371/journal.pone.0190187	MANAGEMENT, IMPACT, COMMUNITIES, FISHERIES, CONNECTIVITY, PROTECTED AREAS, CORAL, ISLAND, DIVE TOURISM, FEATURES	wos	/	/	0	0	0	0	0	0	0	0	0	1	0	0	0	0	0	0	0	0	0	0	0	0	0	0	0	0	1	0	1	0	1	0	0	0	0	0
16126	Walcker, R and Gandois, L and Proisy, C and Corenblit, D and Mougin, E and Laplanche, C and Ray, R and Fromard, F month = jun,	Control of \blue carbon\" storage by mangrove ageing: Evidence from a 66-year chronosequence in French Guiana"	The role of mangroves in the blue carbon stock is critical and requires special focus. Mangroves are carbon-rich forests that are not in steady-state equilibrium at the decadal time scale. Over the last decades, the structure and zonation of mangroves have been largely disturbed by coastal changes and land use conversions. The amount of time since the last disturbance is a key parameter determini…	NA	GLOBAL CHANGE BIOLOGY	2018	article	24	10.1111/gcb.14100	CLIMATE-CHANGE, ECOSYSTEMS, biomass, mangrove, DYNAMICS, FORESTS, chronosequence, ABOVEGROUND BIOMASS, AGE, soil, LEAF-AREA INDEX, STOCKS, carbon, coastal changes, SOUTH-AMERICA, forest ageing, MUD BANKS	wos	/	/	0	1	0	0	0	0	0	0	0	0	0	0	0	0	1	0	0	0	0	0	0	1	1	1	1	A. germinans ; L. racemosa ; Rhizophora spp	0	1	0	0	0	0	0	0	0	0
16255	Wang, XT and Jiang, ZX and Li, Y and Kong, FL and Xi, M month = oct,	Inorganic carbon sequestration and its mechanism of coastal saline-alkali wetlands in Jiaozhou Bay, China	The problem of \missing sink\" in the carbon cycle has not been properly explained. To reveal the effects of coastal saline-alkali wetlands on global inorganic carbon sequestration, soil samples with different salinity and alkalinity were collected in Jiaozhou Bay coastal wetlands, and the main work were: split the soil CO2 flux through inactivation treatment; simulate the CO2 absorption process …	NA	GEODERMA	2019	article	351	10.1016/j.geoderma.2019.05.027	FOREST, IMPACT, EXCHANGE, Coastal wetland, SALT, SINK, SOIL RESPIRATION, EFFLUX, Inorganic carbon sink, MANGROVE TIDAL CREEK, NET ECOSYSTEM CO2, Saline-alkaline soil, Simulated leaching, Stable isotopic labeling, WATER IRRIGATION	wos	/	/	0	0	0	0	0	0	0	0	0	1	0	0	0	0	0	0	0	1	0	0	0	1	0	0	0	0	0	1	0	0	0	0	0	0	0	0
16415	Welleman, HC and Daan, N	Is the dutch shrimp fishery sustainable?	The fishery of the brown shrimp (Crangon crangon LINNEAUS 1758) is a widespread human activity in the coastal zone. Yet management of this fishery has never been implemented. The question is raised whether an uncontrolled fishery is sustainable or the conceivable ecological stress results in recruitment overfishing. The time series of shrimp abundance, commercial landings per unit of effort and t…	NA	NA	2001	incollection	31	10.1007/BF03043040	NORTH-SEA, sustainability, WADDEN SEA, POPULATION-DYNAMICS, STOCKS, Crangon crangon, CRANGON-CRANGON, NURSERY FUNCTION, predators, long-term changes, TIDAL-FLAT, COMMON SHRIMP, shrimp fishery	wos	/	/	0	0	0	0	0	1	0	0	0	0	0	0	0	0	0	0	0	0	0	1	0	0	1	1	0	Crangon Crangon	1	0	0	0	1	0	0	0	0	0
16797	Xu, C and Jiang, WY and Huang, QY and Wang, YT month = jul,	Ecosystem services response to rural-urban transitions in coastal and island cities: A comparison between Shenzhen and Hong Kong, China	Understanding the ecosystem services response to rural-urban transitions is critical for urban planning that aims to achieve sustainable urban development, in particular for coastal and island cities where economic development and the maintenance of ecosystem services are in conflict. In the present study, the responses of ecosystem services to rural-urban transitions in coastal and island cities…	NA	JOURNAL OF CLEANER PRODUCTION	2020	article	260	10.1016/j.jclepro.2020.121033	IMPACTS, SUSTAINABILITY, TRADE-OFFS, LAND-USE CHANGE, CITY, Cluster analysis, Coastal and island cities, COVER CHANGE, Ecosystem service valuation, GRADIENT, LANDSCAPE PATTERN, MODELING APPROACH, Rural-urban classification, Urbanization, URBANIZATION	wos	/	/	0	0	0	0	0	0	0	0	0	1	0	0	0	0	0	0	0	0	0	0	0	0	0	0	0	0	3	7	1	0	1	1	0	1	1	1
16921	Ye, YM and Valbo-Jorgensen, J month = nov,	Effects of IUU fishing and stock enhancement on and restoration strategies for the stellate sturgeon fishery in the Caspian Sea	Sturgeon is the most valuable fish species because of the high demand for their roe. The sturgeon fishery was historically the most important fishery in the Caspian Sea, but the major sturgeon species have now been classified as \critically endangered\" by the International Union for Conservation of Nature. Considering commercial importance and data availability, we focus this study on stellate s…	NA	FISHERIES RESEARCH	2012	article	131	10.1016/j.fishres.2012.06.022	MANAGEMENT, LESSONS, SIZE, CATCH, YIELD, Caspian Sea, Stock enhancement, Data-poor fishery, FINGERLING PRODUCTION, Rebuilding strategy, REDUCTION ANALYSIS, Stellate sturgeon	wos	/	/	0	0	0	0	0	1	0	1	0	0	0	0	0	0	0	0	0	0	0	1	0	0	1	1	0	stellate sturgeon	1	0	0	0	1	0	0	0	0	0
17084	Zavalloni, M and Groeneveld, RA and van Zwieten, PAM month = oct,	The role of spatial information in the preservation of the shrimp nursery function of mangroves: A spatially explicit bio-economic model for the assessment of land use trade-offs	Conversion to aquaculture affects the provision of important ecosystem services provided by mangrove ecosystems, and this effect depends strongly on the location of the conversion. We introduce in a bio-economic mathematical programming model relevant spatial elements that affect the provision of the nursery habitat service of mangroves: (1) direct or indirect connection of mangroves to watercour…	NA	JOURNAL OF ENVIRONMENTAL MANAGEMENT	2014	article	143	10.1016/j.jenvman.2014.04.020	CONSERVATION, FISH, HABITATS, Aquaculture, BROWN SHRIMP, COASTAL FISHERIES, DISTRIBUTION PATTERN, Ecosystem service, FOREST MANAGEMENT, MANAGING ECOSYSTEM SERVICES, Mangrove, MEKONG DELTA, Production possibilities frontier, Shrimp nursery habitat, Spatial information, SUSTAIN BIODIVERSITY	wos	/	/	0	1	0	0	0	0	0	0	0	0	0	0	0	0	1	0	0	0	0	1	0	0	1	1	0	Shrimp	2	1	0	0	1	0	0	0	0	0
17367	Aanesen, M. and Armstrong, C.W.	Trading off co-produced marine ecosystem services: Natural resource industries versus other use and non-use ecosystem service values	Ecosystem services (ESs) may be both non-market and market based. Both may provide important input to societal welfare. Using natural resources, or converting nature in the development of market based ES may impact the access to non-market or more conservationist ES, and vice versa. How does the general public trade-off between these two types of ES? We use two valuation studies in Northern Norwa…	https://www.scopus.com/inward/record.uri?eid=2-s2.0-85065402625&doi=10.3389%2ffmars.2019.00102&partnerID=40&md5=b29017b981113b53a5e928902cc1fed2	Frontiers in Marine Science	2019	ARTICLE	6	10.3389/fmars.2019.00102	NA	scopus	/	/	0	1	0	1	1	1	0	0	1	0	0	0	0	1	0	0	0	0	0	0	0	1	0	0	0	0	3	0	1	0	1	1	0	0	0	0
17396	Abdul Aziz, A. and Phinn, S. and Dargusch, P.	Investigating the decline of ecosystem services in a production mangrove forest using Landsat and object-based image analysis	The Matang Mangrove Forest Reserve is widely recognised as a sustainably managed mangrove forest. However, recently evidence of multiple ecosystem services decline has emerged. The primary objective of this study was to apply remote sensing techniques to assess the impact of the silviculture in the mangrove forest reserve on the provision of ecosystem services. It applied an object-based approach…	https://www.scopus.com/inward/record.uri?eid=2-s2.0-84939622612&doi=10.1016%2fj.ecss.2015.07.047&partnerID=40&md5=141437408ea7932d9fc9a835b4ed185c	Estuarine, Coastal and Shelf Science	2015	ARTICLE	164	10.1016/j.ecss.2015.07.047	aboveground biomass; coastal erosion; ecosystem management; ecosystem service; environmental disturbance; image analysis; Landsat; mangrove; population decline; remote sensing; silviculture; spatiotemporal analysis; trade-off; wader; wetland management, Malaysia; Matang Mangrove Forest Reserve; Perak; West Malaysia	scopus	/	/	0	1	0	0	0	0	0	0	0	0	0	0	0	0	1	0	0	0	0	0	0	1	1	1	0	Many	0	1	0	0	0	0	0	0	0	0
17402	Abdulqader, E.A.A. and Abdurahiman, P. and Mansour, L. and Harrath, A.H. and Qurban, M.A. and Rabaoui, L.	Bycatch and discards of shrimp trawling in the Saudi waters of the Arabian Gulf: ecosystem impact assessment and implications for a sustainable fishery management	Shrimp trawl fishery has evoked serious concerns at both regional and global levels due to its strong association with the bycatch and its significant contribution to the total global discards. Using three data methods (examination of fishermen log-books, questionnaire survey and observer monitoring), the bycatch and discards associated with shrimp trawl fishery were studied, for two consecutive …	https://www.scopus.com/inward/record.uri?eid=2-s2.0-85083376438&doi=10.1016%2fj.fishres.2020.105596&partnerID=40&md5=521bf38dec41c6cb13775d661727874c	Fisheries Research	2020	ARTICLE	229	10.1016/j.fishres.2020.105596	NA	scopus	/	/	0	0	1	1	0	1	0	0	0	0	0	0	0	0	0	0	0	0	0	0	1	0	1	1	0	Portunus segnis; Sepia pharaonic; Penaeus semisulcatus	1	0	0	0	1	0	0	0	0	0
17404	Abdussamad, E.M. and Pillai, N.G.K. and Mohamed Kasim, H. and Habeeb Mohamed, O.M.M.J. and Jeyabalan, K.	Fishery, biology and population characteristics of the Indian mackerel, Rastrelliger kanagurta (Cuvier) exploited along the Tuticorin coast	Fishery and population characteristic of mackeral along the Tuticorin coast were studied during 1997-2007. The production of mackeral, exploited mainly by trawls and gillnets varied widely between 411 t and 2,038 t during the period. Fishery occurred round the year with peak abundance in June and August. Spawning as well as recruitment also occurred round the year with peak in January-April. Youn…	https://www.scopus.com/inward/record.uri?eid=2-s2.0-77951274599&partnerID=40&md5=e40cd7e94e5ae91d2b5d03489677df62	Indian Journal of Fisheries	2010	ARTICLE	57	NA	Rastrelliger kanagurta	scopus	/	/	0	0	0	0	0	1	0	0	0	0	0	0	0	0	0	0	0	0	0	1	0	0	1	1	1	Rastrelliger kanagurta	1	0	0	0	1	0	0	0	0	0
17488	Adegboyega, S.A. and Oloukoi, J. and Olajuyigbe, A.E. and Ajibade, O.E.	Evaluation of unsustainable land use/land cover change on ecosystem services in coastal area of Lagos state, Nigeria	Increasing human-induced developmental activities around the Eti-Osa coastal area of Lagos state, Nigeria has continued to trigger social and environmental challenges that have not been given desired attention. The study therefore attempted to utilize Landsat TM 1984, ETM+ 2000, and OLI 2013 to estimate the changes in the land use/land cover categories using GIS techniques, economic valuation met…	https://www.scopus.com/inward/record.uri?eid=2-s2.0-85062103915&doi=10.1007%2fs12518-018-0242-2&partnerID=40&md5=b80b473026a12603e44f37dd3cf314b6	Applied Geomatics	2019	ARTICLE	11	10.1007/s12518-018-0242-2	coastal zone; ecosystem service; environmental impact; GIS; land cover; land use; Landsat thematic mapper, Lagos [Nigeria]; Nigeria	scopus	/	/	0	1	0	0	0	1	0	0	0	0	0	0	0	0	1	0	0	0	0	0	0	1	0	0	0	0	1	1	0	0	1	0	0	0	0	0
17523	Agirbas, E. and Seyhan, K. and Kasapoglu, N. and Feyzioglu, M. and Ustundag, E. and Eruz, C.	Recent changes of the Turkish anchovy fishery in the black seawith special reference to climate change	The Black Sea ecosystem, suffering ecological deteriorations through long-term changes induced by natural and anthropogenic factors, needs to be continuously monitored for its environmental state and ecological processes. In this study we have analysed the changes of the sea temperature over the 25 years of period in the southern Black Sea to look at if there has been an effect of climate changes…	https://www.scopus.com/inward/record.uri?eid=2-s2.0-79251519697&partnerID=40&md5=d1e801863938284ed4432cb546f2cc9a	Journal of Environmental Protection and Ecology	2010	ARTICLE	11	NA	climate change; environmental monitoring; fishery management; fishery production; marine ecosystem; overfishing; pollution effect, Black Sea, Engraulidae	scopus	/	/	0	0	0	0	0	1	1	0	0	0	0	0	0	0	0	0	0	0	0	0	1	0	1	1	0	Anchovy; B. ovata; M. leidyi	1	0	0	0	1	0	0	0	0	0
17584	Ainsworth, C.H. and Samhouri, J.F. and Busch, D.S. and Cheung, W.W.L. and Dunne, J. and Okey, T.A.	Potential impacts of climate change on Northeast Pacific marine foodwebs and fisheries	Although there has been considerable research on the impacts of individual changes in water temperature, carbonate chemistry, and other variables on species, cumulative impacts of these effects have rarely been studied. Here, we simulate changes in (i) primary productivity, (ii) species range shifts, (iii) zooplankton community size structure, (iv) ocean acidification, and (v) ocean deoxygenation…	https://www.scopus.com/inward/record.uri?eid=2-s2.0-79959496756&doi=10.1093%2ficesjms%2ffsr043&partnerID=40&md5=a3f919e7b551446f972db5db040d2d77	ICES Journal of Marine Science	2011	ARTICLE	68	10.1093/icesjms/fsr043	acidification; biomass; climate change; community structure; dissolved oxygen; food web; functional group; marine environment; numerical model; oxygenation; physiological response; population decline; primary production; range expansion; research work; sea surface temperature; size structure; species diversity; standardization; time series; trophic level; water temperature; zooplankton, Pacific O…	scopus	/	/	0	0	0	0	0	1	0	0	0	0	0	0	0	0	0	0	0	0	0	0	1	0	1	1	1	Many	1	0	0	0	1	0	0	0	0	0
17596	Ait Kacem, H. and Maanan, M. and Rhinane, H.	The value of carbon sequestration and storage in coastal habitats areas in North West of Morocco	Morocco, like the rest of the world, is experiencing a climate change that threatens a number of wetlands. Marine ecosystems contribute to the regulation of the Earth's climate, but their degradation releases large quantities of greenhouse gases (GHGs) such as carbon dioxide (CO2) into the atmosphere. This paper aimed to map and model changes in carbon storage and sequestration for coastal habita…	https://www.scopus.com/inward/record.uri?eid=2-s2.0-85107278677&doi=10.1051%2fe3sconf%2f202124001003&partnerID=40&md5=a015edfa32b94e04c8c03ca66502e427	E3S Web of Conferences	2021	CONFERENCE	240	10.1051/e3sconf/202124001003	Carbon dioxide; Climate change; Digital storage; Earth atmosphere; Ecosystems; Forestry; Greenhouse gases; Land use; Planning; Solid wastes; Sustainable development; Wetlands, Carbon accumulation; Carbon sequestration; Carbon storage and sequestrations; Ecosystem services; Land use and land cover; Net sequestration; Rehabilitation strategy; Social cost of carbon, Carbon capture	scopus	/	/	0	1	0	1	0	0	0	0	0	0	lagoon	1	0	0	0	0	0	0	0	0	0	1	0	0	0	0	0	1	0	0	0	0	0	0	0	0
17601	Akber, M.A. and Khan, M.W.R. and Islam, M.A. and Rahman, M.M. and Rahman, M.R.	Impact of land use change on ecosystem services of southwest coastal Bangladesh	This study assessed impact of land use change on ecosystem services (ES) of the southwest coastal Bangladesh, by combining Landsat data and published value coefficients of different ecosystems. Land use categories were estimated using satellite images from 1980â€“2016. Changes in the value of ES delivered by each of the land use categories were estimated from respective value coefficients. Result…	https://www.scopus.com/inward/record.uri?eid=2-s2.0-85054593121&doi=10.1080%2f1747423X.2018.1529832&partnerID=40&md5=8e8d752eb48de8ed729be6d76d7965ea	Journal of Land Use Science	2018	ARTICLE	13	10.1080/1747423X.2018.1529832	NA	scopus	/	/	0	1	0	0	0	0	0	0	0	0	0	0	0	0	1	0	0	0	0	0	0	1	0	0	0	0	0	1	0	0	0	0	0	0	0	0
17734	Allin, A. and Schernewski, G. and Friedland, R. and Neumann, T. and Radtke, H.	Climate change effects on denitrification and associated avoidance costs in three Baltic river basin - coastal sea systems	To fight ongoing eutrophication of the Baltic Sea, major international directives and agreements, like the EU Water Framework Directive or the Helcom Baltic Sea Action Plan, aim at a reduction of nutrient loads to the Baltic Sea. These external nutrient load reductions interact with retention and removal processes (ecosystem services) in coastal and marine waters. Beside sedimentation, denitrific…	https://www.scopus.com/inward/record.uri?eid=2-s2.0-85021891001&doi=10.1007%2fs11852-017-0530-8&partnerID=40&md5=16f678a2ead2ab2975d26a746edb3ba7	Journal of Coastal Conservation	2017	ARTICLE	21	10.1007/s11852-017-0530-8	abatement cost; climate change; coastal zone; denitrification; ecosystem service; environmental economics; nitrogen; river basin; water quality, Atlantic Ocean; Baltic Sea; Leningrad; Neva River; Oder Basin; Poland [Central Europe]; Russian Federation; Szczecin Lagoon; Vistula Basin; Zachodniopomorskie	scopus	/	/	0	0	0	0	0	0	0	0	0	1	0	0	0	0	0	0	0	1	0	0	1	0	1	0	0	Many cyanobacteria	1	0	0	0	0	0	0	0	1	0
17748	Almeida, D. and Rocha, J. and Neto, C. and Arsenio, P.	Landscape metrics applied to formerly reclaimed saltmarshes: A tool to evaluate ecosystem services?	Analyses of saltmarsh ecosystem services have been particularly focused on the capacity of mitigating climate change effects to cope with rising sea levels and concerning flood management. Nevertheless, ecosystem stability is vital for accurate service delivery, but land-use changes and coastal erosion are affecting saltmarshes. This provides the background for one of the primary arguments for pr…	https://www.scopus.com/inward/record.uri?eid=2-s2.0-84984781188&doi=10.1016%2fj.ecss.2016.08.020&partnerID=40&md5=9342af7c3f9982a6634f50f72dfc0aae	Estuarine, Coastal and Shelf Science	2016	ARTICLE	181	10.1016/j.ecss.2016.08.020	climate change; coastal erosion; coastal protection; conservation status; ecosystem service; flood control; land use change; restoration ecology; saltmarsh; sea level change, Algarve; Portugal	scopus	/	/	0	1	0	0	0	0	0	0	0	0	0	1	0	0	0	0	0	0	0	0	0	1	0	0	0	0	0	2	0	0	0	0	0	0	0	0
17803	Alvarez, S. and Lupi, F. and SolÃ­s, D. and Thomas, M.	Valuing provision scenarios of coastal ecosystem services: The case of boat ramp closures due to harmful algae blooms in Florida	Ecosystem service flows may change or disappear temporarily or permanently as a result of environmental changes or ecological disturbances. In coastal areas, ecological disturbances caused by toxin-producing harmful algae blooms can impact flows of ecosystem services, particularly provisioning (e.g., seafood harvesting) and cultural services (e.g., recreation). This study uses a random utility mo…	https://www.scopus.com/inward/record.uri?eid=2-s2.0-85068825599&doi=10.3390%2fw11061250&partnerID=40&md5=c6831212245a1adae25573ca76752c4b	Water (Switzerland)	2019	ARTICLE	11	10.3390/w11061250	Algae; Boats; Economic analysis, Cyanobacteria; Ecosystem services; Harmful algae; Random utility model; Recreational boating, Ecosystems, algal bloom; boating; coastal zone; cyanobacterium; economic analysis; ecosystem service; environmental economics; recreational activity; service provision; valuation, Florida [United States]; Lee County [Florida]; United States, algae; Cyanobacteria	scopus	/	/	0	0	0	0	0	0	0	0	0	0	Marinas	0	0	0	0	0	0	0	1	0	0	0	0	0	0	0	1	0	1	0	1	0	0	0	0	0
17887	Anderson, S.C. and Flemming, J.M. and Watson, R. and Lotze, H.K.	Rapid global expansion of invertebrate fisheries: Trends, drivers, and ecosystem effects	Background: Worldwide, finfish fisheries are receiving increasing assessment and regulation, slowly leading to more sustainable exploitation and rebuilding. In their wake, invertebrate fisheries are rapidly expanding with little scientific scrutiny despite increasing socio-economic importance. Methods and Findings: We provide the first global evaluation of the trends, drivers, and population and …	https://www.scopus.com/inward/record.uri?eid=2-s2.0-79952367034&doi=10.1371%2fjournal.pone.0014735&partnerID=40&md5=bf74cbff5b605bcd349de8641b0ab206	PLoS ONE	2011	ARTICLE	6	10.1371/journal.pone.0014735	analytic method; aquatic environment; article; data base; environmental exploitation; environmental impact assessment; environmental management; fish; fishing; food industry; grazing; invertebrate; marketing; nonhuman; population research; species habitat; trend study; animal; biodiversity; ecosystem; growth, development and aging; human; international cooperation; invertebrate; species differenc…	scopus	/	/	0	0	0	0	0	0	0	0	0	1	0	0	0	0	0	0	0	0	0	0	1	0	1	1	1	octopi; cuttlefish; squid; sea star; shrimp; pawn; Crab; Lobster; Krill; urchin; Gastropods; Sea cucumbers; Bivalves	1	0	0	0	1	0	0	0	0	0
17888	Anderson, S.C. and Flemming, J.M. and Watson, R. and Lotze, H.K.	Serial exploitation of global sea cucumber fisheries	In recent decades, invertebrate fisheries have expanded in catch and value worldwide. One increasingly harvested group is sea cucumbers (class Holothuroidea), which are highly valued in Asia and sold as trepang or bÃªche-de-mer. We compiled global landings, economic data, and country-specific assessment and management reports to synthesize global trends in sea cucumber fisheries, evaluate potenti…	https://www.scopus.com/inward/record.uri?eid=2-s2.0-79961014010&doi=10.1111%2fj.1467-2979.2010.00397.x&partnerID=40&md5=6de7741f9bb180c10202fee965ff1532	Fish and Fisheries	2011	ARTICLE	12	10.1111/j.1467-2979.2010.00397.x	abundance; body size; decadal variation; echinoderm; global economy; harvesting; long-term change; overfishing; population decline; spatial distribution; stock assessment; sustainable development, Asia, Echinodermata; Holothuroidea; Invertebrata	scopus	/	/	0	0	0	1	0	0	0	0	0	0	0	0	0	0	0	0	0	0	0	0	1	0	1	1	0	Many	1	0	0	0	1	0	0	0	0	0
17902	Andersson, J.E.C.	The recreational cost of coral bleaching - A stated and revealed preference study of international tourists	The welfare loss of de facto ecological damage at an internationally visited recreational site was estimated by comparing stated preference information from before and after the actual change in quality occurred. Estimates for access to the site and for access to coral reefs before and after coral bleaching and mortality hit the Western Indian Ocean in 1998 were derived using the cost of the trip…	https://www.scopus.com/inward/record.uri?eid=2-s2.0-34247593681&doi=10.1016%2fj.ecolecon.2006.09.001&partnerID=40&md5=98858f716f10b99ade0e69aa7c75ffa4	Ecological Economics	2007	ARTICLE	62	10.1016/j.ecolecon.2006.09.001	comparative study; coral bleaching; cost; ecotourism; environmental degradation; estimation method; valuation, Indian Ocean, Anthozoa	scopus	/	/	0	0	0	1	0	0	0	0	0	0	0	0	0	1	0	0	0	0	0	0	0	1	0	0	0	0	0	0	2	0	0	0	0	0	0	0
17936	Anfuso, G. and Williams, A.T. and Casas MartÃ­nez, G. and Botero, C.M. and Cabrera HernÃ¡ndez, J.A. and Pranzini, E.	Evaluation of the scenic value of 100 beaches in Cuba: Implications for coastal tourism management	This paper provides coastal scenic values of 100 sites along coastal Cuba by the use of a weighted, fuzzy logic, based checklist containing 26 physical/human factors. Sites were categorized into five classes from Class I, top grade scenery, to Class V, poor scenery. Seven beaches belonged to Class I, e.g. rural areas with a low impact of human activities and high scores of natural parameters. Mos…	https://www.scopus.com/inward/record.uri?eid=2-s2.0-85017127034&doi=10.1016%2fj.ocecoaman.2017.03.029&partnerID=40&md5=e6176c64df1d79a5d674b8401168bdd0	Ocean and Coastal Management	2017	ARTICLE	142	10.1016/j.ocecoaman.2017.03.029	Computer circuits; Fuzzy logic, Beach managements; Coastal area; Coastal scenic evaluation; Human activities; Physical and human parameters; Tourism; Tourism management; Tourist destinations, Beaches, beach; coastal zone; coral reef; fuzzy mathematics; perception; species inventory; tourism development; tourism management, Cuba, Anthozoa	scopus	/	/	0	1	0	0	0	0	0	0	0	0	0	0	0	0	0	0	1	0	0	0	0	0	0	0	0	0	0	0	1	0	0	0	0	0	0	0
18033	Araujo, J.N. and Bundy, A.	Effects of environmental change, fisheries and trophodynamics on the ecosystem of the western Scotian Shelf, Canada	The dynamics of marine ecosystems, which are complex and non-linear, are difficult to predict. Like most marine ecosystems, NW Atlantic systems have been subjected to centuries of fisheries exploitation as well as environmental and internal trophodynamic drivers. By reducing the complexity of the western Scotian Shelf ecosystem to 57 functional living groups, we were able to reproduce many of its…	https://www.scopus.com/inward/record.uri?eid=2-s2.0-84866647330&doi=10.3354%2fmeps09792&partnerID=40&md5=4f959aba35c968d5766b4575db3c2187	Marine Ecology Progress Series	2012	ARTICLE	464	10.3354/meps09792	abundance; Atlantic Multidecadal Oscillation; biomass; carrying capacity; climate change; ecosystem dynamics; ecosystem management; environmental change; fish; fishery production; functional group; interspecific interaction; mortality; nutrient dynamics; pinniped; predation; primary production; sea surface temperature; stratification; trophic interaction, Atlantic Ocean; Canada; Scotia Shelf	scopus	/	/	0	0	0	0	0	1	0	0	0	0	0	0	0	0	0	0	0	0	0	0	1	0	1	1	1	Many	1	0	0	0	1	0	0	0	0	0
18035	Aracely, H.-B. and Puga, R. and Vejerano, R.B.	Conservation strategy for the sea cucumber (Isostichopus badionotus) fishery in Cuba	The biological characteristics of the sea cucumber, Isostichopus badionotus (Selenka, 1867), which include slow movement, late sexual maturity, density-dependent reproduction, and a low recruitment rate, make it vulnerable to overexploitation. Since 1999, Cuba has been harvesting this species, and maintaining this activity at a profitable level. Of the six fishing zones in which the species is ca…	https://www.scopus.com/inward/record.uri?eid=2-s2.0-85046638587&doi=10.5343%2fbms.2017.1005&partnerID=40&md5=54b6036a8e0dd41d0332858afb26c1c5	Bulletin of Marine Science	2018	ARTICLE	94	10.5343/bms.2017.1005	abundance; biological characteristics; biomass; catch statistics; conservation planning; echinoderm; harvesting; Index of Biotic Integrity; maximum sustainable yield; quantitative analysis; recruitment (population dynamics); vulnerability, Cuba, Cucumis sativus; Holothuroidea; Istichopus badionotus	scopus	/	/	0	0	1	0	0	0	0	0	0	0	0	0	0	0	0	0	0	0	0	1	0	0	1	1	0	Isostichopus badionotus	1	0	0	0	1	0	0	0	0	0
18107	Arkema, K.K. and Rogers, L.A. and Toft, J. and Mesher, A. and Wyatt, K.H. and Albury-Smith, S. and Moultrie, S. and Ruckelshaus, M.H. and Samhouri, J.	Integrating fisheries management into sustainable development planning	Scientific understanding of coupled social-ecological systems has grown considerably in recent years, especially for fisheries and ocean management. However, few studies test the utility of approaches that capture multiple interactions between people and ecosystems within a real-world planning process. We developed a set of quantitative models that estimate catch and revenue from the Caribbean sp…	https://www.scopus.com/inward/record.uri?eid=2-s2.0-85070803384&doi=10.5751%2fES-10630-240201&partnerID=40&md5=3add1e3e9fabe7c0b097d66c730df6bf	Ecology and Society	2019	ARTICLE	24	10.5751/ES-10630-240201	coastal zone management; ecosystem service; environmental economics; fishery management; participatory approach; stakeholder; sustainable development, Bahamas; Belize [Central America], Panulirus argus	scopus	/	/	0	0	1	1	0	0	0	0	0	0	0	0	1	1	1	0	0	0	0	1	0	0	1	1	0	lobster	1	0	0	0	1	0	0	0	0	0
18109	Arkema, K.K. and Verutes, G.M. and Wood, S.A. and Clarke-Samuels, C. and Rosado, S. and Canto, M. and Rosenthal, A. and Ruckelshaus, M. and Guannel, G. and Toft, J. and Faries, J. and Silver, J.M. and Griffin, R. and Guerry, A.D.	Embedding ecosystem services in coastal planning leads to better outcomes for people and nature	Recent calls for ocean planning envision informed management of social and ecological systems to sustain delivery of ecosystem services to people. However, until now, no coastal and marine planning process has applied an ecosystem-services framework to understand how human activities affect the flow of benefits, to create scenarios, and to design a management plan. We developed models that quanti…	https://www.scopus.com/inward/record.uri?eid=2-s2.0-84935842864&doi=10.1073%2fpnas.1406483112&partnerID=40&md5=2825481a5dcc822ad07572d650aa5967	Proceedings of the National Academy of Sciences of the United States of America	2015	ARTICLE	112	10.1073/pnas.1406483112	Article; Belize; coastal waters; coral reef; ecosystem; ecosystem health; environmental planning; environmental protection; forest; habitat; human activities; mangrove; marine environment; priority journal; seagrass; seashore; animal; fishery; human; legislation and jurisprudence; marine biology; Palinuridae; policy; procedures; recreation; sea; theoretical model, Anthozoa; Rhizophoraceae, Animal…	scopus	/	/	0	1	0	1	0	0	0	0	0	0	0	0	1	1	1	0	0	0	0	0	0	0	0	0	0	0	2	1	1	0	1	0	0	0	0	0
18155	Arreguin-Sanchez, F. and del Monte-Luna, P. and Zetina-RejÃ³n, M.J. and AlbÃ¡Ã±ez-Lucero, M.O.	The Gulf of California Large Marine Ecosystem: Fisheries and other natural resources	The Gulf of California Large Marine Ecosystem (GoC-LME) is highly productive with a high diversity of marine species, including endemics and endangered, threatened or protected species thus, it is considered one of the ten marine biodiversity hotspots in the world. The significance of such areas typically conflicts with the exploitation of fish resources, making management highly complex. Such co…	https://www.scopus.com/inward/record.uri?eid=2-s2.0-85017116961&doi=10.1016%2fj.envdev.2017.03.002&partnerID=40&md5=55607aa889fba86eef413c399641e2e3	Environmental Development	2017	ARTICLE	22	10.1016/j.envdev.2017.03.002	NA	scopus	/	/	0	0	0	0	0	1	0	0	0	0	0	0	0	0	0	0	0	0	0	0	1	0	1	1	1	Many	1	0	0	0	1	0	0	0	0	0
18165	Arshad, M. and Alrumman, S.A. and Eid, E.M.	Evaluation of carbon sequestration in the sediment of polluted and non-polluted locations of mangroves	The government of Saudi Arabia launched the Jazan Economic City (JEC) at Baish near Jezan city in 2006. However, there is a concern that immense industrial and urban development at JEC will seriously impact the coastal mangrove habitats. To explore the related environmental stresses on mangrove forests near JEC, the present study was conducted at three locations characterized as one close to an i…	https://www.scopus.com/inward/record.uri?eid=2-s2.0-85056350850&doi=10.1127%2ffal%2f2018%2f1127&partnerID=40&md5=8b33ea5a87d667d39da5606527920a5e	Fundamental and Applied Limnology	2018	ARTICLE	192	10.1127/fal/2018/1127	anthropogenic effect; bulk density; carbon sequestration; coastal wetland; coastal zone; concentration (composition); environmental stress; global warming; mangrove; organic carbon; sediment pollution; shrimp culture; urban development; vertical distribution; water pollution, Egypt; Red Sea Coast; Saudi Arabia, Decapoda (Crustacea); Nia; Rhizophoraceae	scopus	/	/	0	1	0	0	0	0	0	0	0	0	0	0	0	0	1	0	0	0	0	0	0	1	1	1	0	Avicennia sp.	0	1	0	0	0	0	0	0	0	0
18168	Artigas, F. and Shin, J.Y. and Hobble, C. and Marti-Donati, A. and SchÃ¤fer, K.V.R. and Pechmann, I.	Long term carbon storage potential and CO2 sink strength of a restored salt marsh in New Jersey	The study compares the amounts of carbon fixed via photosynthesis of a restored tidal marsh to the total organic carbon remaining in sediments of a natural tidal marsh and arrives at preliminary baselines for carbon sequestration and storage over time. The Eddy-covariance method (indirect method) was used to estimate marsh canopy net ecosystem exchange (NEE) and measured an annual gross primary p…	https://www.scopus.com/inward/record.uri?eid=2-s2.0-84919363425&doi=10.1016%2fj.agrformet.2014.09.012&partnerID=40&md5=d39a33953799befbc8c980e3aae2c912	Agricultural and Forest Meteorology	2015	ARTICLE	200	10.1016/j.agrformet.2014.09.012	carbon dioxide; carbon sequestration; eddy covariance; long-term change; monocotyledon; net ecosystem exchange; net primary production; saltmarsh; sedimentation rate; tide gauge; total organic carbon; wind direction, New Jersey; United States, Spartina patens	scopus	/	/	0	1	0	0	0	0	0	0	0	0	0	1	0	0	0	0	0	0	0	0	0	1	1	1	0	Spartina alterniflora;Amaranthus cannabinus;Distichlis spicata; S. cynosuroides;Phragmites australisPhragmites australis;Baccharis sp.;Hybiscus sp.;Iva sp.;Panicum sp.	0	1	0	0	0	0	0	0	0	0
18171	Arto, I. and GarcÃ­a-Muros, X. and Cazcarro, I. and GonzÃ¡lez, M. and Markandya, A. and Hazra, S.	The socioeconomic future of deltas in a changing environment	Deltas are especially vulnerable to climate change given their low-lying location and exposure to storm surges, coastal and fluvial flooding, sea level rise and subsidence. Increases in such events and other circumstances are contributing to the change in the environmental conditions in the deltas, which translates into changes in the productivity of ecosystems and, ultimately, into impacts on li…	https://www.scopus.com/inward/record.uri?eid=2-s2.0-85052133737&doi=10.1016%2fj.scitotenv.2018.08.139&partnerID=40&md5=61d5c60537901a6c9d4d145744d3fe8c	Science of the Total Environment	2019	ARTICLE	648	10.1016/j.scitotenv.2018.08.139	Biophysics; Climate models; Ecosystems; Floods; Sea level; Supply chains; Sustainable development, Computable general equilibrium; Economic modelling; India; Input-output data; Mahanadi, Climate change, climate change; computable general equilibrium analysis; delta; economic activity; ecosystem service; environmental change; environmental conditions; environmental economics; environmental modelin…	scopus	/	/	0	0	0	0	0	0	0	0	0	1	Delta	0	0	0	0	0	0	0	1	0	0	0	0	0	0	0	3	1	1	0	1	0	0	1	0	0
18179	Asadi, M.A. and Guntur, G. and Ricky, A.B. and Novianti, P. and Andik, I.	Mangrove ecosystem C-stocks of Lamongan, Indonesia and its correlation with forest age	Mangrove forests are extremely productive ecosystems that provide a wide range of ecosystem services including a globally significant carbon (C) storage. However, the forests and their habitats have degraded as result of expanding agriculture, aquaculture industry and coastal development. The threats diminish their C sequestration capacities; consequently, C stored in the habitats would also be r…	https://www.scopus.com/inward/record.uri?eid=2-s2.0-85026302567&partnerID=40&md5=252d3b5efd33545530b84aaf96f18b82	Research Journal of Chemistry and Environment	2017	ARTICLE	21	NA	age; atmosphere-biosphere interaction; biomass; carbon sequestration; correlation; ecosystem dynamics; forest; forest soil; greenhouse gas; mangrove; soil carbon, Indonesia	scopus	/	/	0	1	0	0	0	0	0	0	0	0	0	0	0	0	1	0	0	0	0	0	0	1	1	1	0	A. marina; R. apiculata; R. mucronata; B. gymnorhiza; B. parviflora	0	1	0	0	0	0	0	0	0	0
18201	Ashournejad, Q. and Amiraslani, F. and Moghadam, M.K. and Toomanian, A.	Assessing the changes of mangrove ecosystem services value in the Pars Special Economic Energy Zone	The Pars Special Economic Energy Zone (PSEEZ) is the largest global special economic zone in the field of oil, gas, and petrochemical industry. The Nayband national marine park is located in the PSEEZ and mangrove forests are spread throughout the estuaries (Bidkhun or Asaloyeh, Basatin and Haleh) of the park. Despite important goods and ecosystem services of mangroves and their high economic val…	https://www.scopus.com/inward/record.uri?eid=2-s2.0-85066442387&doi=10.1016%2fj.ocecoaman.2019.104838&partnerID=40&md5=2ebfc361a8beb9e19c9319c340204f51	Ocean and Coastal Management	2019	ARTICLE	179	10.1016/j.ocecoaman.2019.104838	Estuaries; Forestry; Remote sensing; Support vector machines, Ecosystem services; Iran; Mangrove forest; Nayband bay; NDVI; PSEEZ, Ecosystems, ecosystem service; estuarine ecosystem; Exclusive Economic Zone; mangrove; marine park; NDVI; population dynamics; remote sensing; Site of Special Scientific Interest; support vector machine, Rhizophoraceae	scopus	/	/	0	1	0	0	0	0	0	0	0	0	0	0	0	0	1	0	0	1	0	0	0	1	0	0	0	0	5	4	2	0	1	1	0	0	0	0
18312	Avadi, A. and Freon, P. and Tam, J.	Coupled ecosystem/supply chain modelling of fish products from sea to shelf: The Peruvian anchoveta case	Sustainability assessment of food supply chains is relevant for global sustainable development. A framework is proposed for analysing fishfood (fish products for direct human consumption) supply chains with local or international scopes. It combines a material flow model (including an ecosystem dimension) of the supply chains, calculation of sustainability indicators (environmental, socio-economi…	https://www.scopus.com/inward/record.uri?eid=2-s2.0-84904052276&doi=10.1371%2fjournal.pone.0102057&partnerID=40&md5=95f152a9aa1b63b0697d8ce354a8137d	PLoS ONE	2014	ARTICLE	9	10.1371/journal.pone.0102057	anchovy; animal food; article; biomass; environmental factor; fish stock; fishery; food industry; food intake; food preservation; food processing; food quality; food safety; human; livestock; nutritional value; sea food; social status; sustainable development; animal; catering service; ecosystem; environmental protection; fish; legislation and jurisprudence; Peru; theoretical model, Animals; Cons…	scopus	/	/	0	0	0	0	0	0	1	1	0	0	0	0	0	0	0	0	0	0	0	1	0	0	1	1	0	Anchoveta	1	0	0	0	1	0	0	0	0	0
18442	Bager, M. and KarnÃ¸e SÃ¸ndergaard, M. and MacKenzie, B.R.	The development of fisheries at Bornholm, Denmark (Baltic Sea) during 1880s-1914	For centuries the abundance of fish in the Baltic Sea has had an important role in the economy of Bornholm, Denmark. This study examines the development of Bornholm fisheries between approximately 1880s and 1914 on the basis of the first officially recorded Danish fisheries data. Several species were caught, but prior to 1914 especially herring, salmon and cod were economically most important. In…	https://www.scopus.com/inward/record.uri?eid=2-s2.0-35549004969&doi=10.1016%2fj.fishres.2007.08.001&partnerID=40&md5=5179857ac295f36ee64a7e6b1e37b848	Fisheries Research	2007	ARTICLE	87	10.1016/j.fishres.2007.08.001	Clupeidae	scopus	/	/	0	0	0	0	0	1	0	0	0	0	0	0	0	0	0	0	0	0	0	0	1	0	1	1	0	Clupea harengus; Salmo salar; Salmo trutta; Anguilla anguilla; Esox lucius; Psetta maxima; Pleuronectes platessa	1	0	0	0	1	0	0	0	0	0
18453	Bai, J. and Meng, Y. and Gou, R. and Lyu, J. and Dai, Z. and Diao, X. and Zhang, H. and Luo, Y. and Zhu, X. and Lin, G.	Mangrove diversity enhances plant biomass production and carbon storage in Hainan island, China	Mangrove forests, one of the highest carbon density ecosystems, are very different from other forests as they occupy saline and tidal habitats. Although previous studies in forests, shrublands and grasslands have shown a positive effect of biodiversity on plant biomass and carbon storage, it remains unclear whether this relation to biodiversity also exists in mangrove forests. Here, we evaluate t…	https://www.scopus.com/inward/record.uri?eid=2-s2.0-85101549851&doi=10.1111%2f1365-2435.13753&partnerID=40&md5=7adf90046099c5244a961d7945d07eba	Functional Ecology	2021	ARTICLE	NA	10.1111/1365-2435.13753	NA	scopus	/	/	0	1	0	0	0	0	0	0	0	0	0	0	0	0	1	0	0	0	0	0	0	1	1	1	0	0	0	1	0	0	0	0	0	0	0	0
18485	Baisre, J.A.	An overview of Cuban commercial marine fisheries: the last 80 years	There is an urgent need to assess the status of fisheries in tropical waters, where fishing has targeted hundreds of species in complex ecosystems. Using a catch-based method, originally described by Food and Agriculture Organization staff to assess the status of global fisheries, the present study provides an overall, historical view of Cuban commercial marine fisheries to aid both fishery plann…	https://www.scopus.com/inward/record.uri?eid=2-s2.0-85038807845&doi=10.5343%2fbms.2017.1015&partnerID=40&md5=84b47a1d2e45476c032f1550c22b7d61	Bulletin of Marine Science	2018	ARTICLE	94	10.5343/bms.2017.1015	commercial activity; data set; environmental degradation; Exclusive Economic Zone; exploitation; fishery; fishery management; fishery regulation; fishing effort; overfishing; stock assessment; sustainability; tropical region, Cuba, Mugilidae	scopus	/	/	0	0	0	0	0	1	0	0	0	0	0	0	0	0	0	0	0	0	0	0	1	0	1	1	0	shrimps, mullets, mangrove oysters	1	0	0	0	1	0	0	0	0	0
18621	Barange, M. and Merino, G. and Blanchard, J.L. and Scholtens, J. and Harle, J. and Allison, E.H. and Allen, J.I. and Holt, J. and Jennings, S.	Impacts of climate change on marine ecosystem production in societies dependent on fisheries	Growing human populations and changing dietary preferences are increasing global demands for fish, adding pressure to concerns over fisheries sustainability. Here we develop and link models of physical, biological and human responses to climate change in 67 marine national exclusive economic zones, which yield approximately 60% of global fish catches, to project climate change yield impacts in co…	https://www.scopus.com/inward/record.uri?eid=2-s2.0-84895456165&doi=10.1038%2fnclimate2119&partnerID=40&md5=91f402952dff3a995f1039aeac82d5aa	Nature Climate Change	2014	ARTICLE	4	10.1038/nclimate2119	climate change; climate effect; consumption behavior; demand analysis; fishery management; fishery policy; fishery production; regional pattern, Asia; West Africa	scopus	/	/	0	0	0	0	0	1	0	0	0	0	0	0	0	0	0	0	0	0	0	0	1	0	1	1	0	Many	1	0	0	0	1	0	0	0	0	0
18634	Barbier, E.B.	A spatial model of coastal ecosystem services	Evidence suggests that the ecological functions underlying many ecosystem goods and services are spatially variable. For coastal systems, a simple model is developed incorporating a spatial production function that declines across an ecological landscape. The basic model demonstrates how spatial production of ecosystem services affects the location and extent of landscape conversion. An extension…	https://www.scopus.com/inward/record.uri?eid=2-s2.0-84861455885&doi=10.1016%2fj.ecolecon.2012.03.015&partnerID=40&md5=eedee1167e6971b3957dd52354d90e78	Ecological Economics	2012	ARTICLE	78	10.1016/j.ecolecon.2012.03.015	coastal zone; ecological economics; ecosystem function; ecosystem service; land use; mangrove; risk factor; shrimp culture; spatial variation, Decapoda (Crustacea)	scopus	/	/	0	1	0	0	0	1	0	0	0	0	0	0	0	0	1	0	0	0	0	0	1	1	1	1	0	0	3	3	5	0	1	1	0	0	1	0
18813	Bauer, B. and Markus Meier, H.E. and Casini, M. and Hoff, A. and MargoÅ„ski, P. and Orio, A. and Saraiva, S. and Steenbeek, J. and Tomczak, M.T.	Reducing eutrophication increases spatial extent of communities supporting commercial fisheries: A model case study	In this study we investigate if eutrophication management has the potential to substantially affect which areas are going to be most suitable for commercial fishing in the future. We use a spatial ecosystem model, forced by a coupled physical-biogeochemical model, to simulate the spatial distribution of functional groups within a marine ecosystem, which depends on their respective tolerances to a…	https://www.scopus.com/inward/record.uri?eid=2-s2.0-85044349918&doi=10.1093%2ficesjms%2ffsy003&partnerID=40&md5=5d84b5f0a2effa86f4d234cc61c1ab9c	ICES Journal of Marine Science	2018	ARTICLE	75	10.1093/icesjms/fsy003	climate change; commercial activity; community composition; demersal fish; ecological modeling; ecoregion; ecosystem modeling; eutrophication; fishery; fishery production; functional group; long-term change; marine ecosystem; nutrient availability; nutrient dynamics; resource economy; restoration ecology; simulation; spatial analysis; spatial distribution; strategic approach	scopus	/	/	0	0	0	0	0	1	0	0	0	0	0	0	0	0	0	0	0	0	0	0	1	0	1	1	1	Sprattus sprattus; Clupea harengus; Platichthys flesus; Halychoerus grypus	1	0	0	0	1	0	0	0	0	0
18868	Beaudreau, A.H. and Whitney, E.J.	Historical patterns and drivers of spatial changes in recreational fishing activity in Puget Sound, Washington	Small-scale fisheries are the primary users of many coastal fish stocks; yet, spatial and temporal patterns of recreational and subsistence fishing in coastal marine ecosystems are poorly documented. Knowledge about the spatial distribution of fishing activities can inform place-based management that balances species conservation with opportunities for recreation and subsistence. We used a partic…	https://www.scopus.com/inward/record.uri?eid=2-s2.0-84963753284&doi=10.1371%2fjournal.pone.0152190&partnerID=40&md5=0a625d910456d22eb14ef12e1e2dd327	PLoS ONE	2016	ARTICLE	11	10.1371/journal.pone.0152190	crab; driver; fishery; fishing; flatfish; geographic information system; human; motivation; sound; target organism; United States; animal; ecosystem; flatfish; recreation; salmonine; Washington, Animals; Ecosystem; Flatfishes; Humans; Recreation; Salmon; Washington	scopus	/	/	0	0	1	1	0	1	0	1	0	0	0	0	1	0	0	0	0	1	1	0	1	0	1	1	0	salmon;rockfishes;flatfishes;crabs	1	0	1	0	1	0	0	0	0	0
18881	Beaumont, N.J. and Jones, L. and Garbutt, A. and Hansom, J.D. and Toberman, M.	The value of carbon sequestration and storage in coastal habitats	Coastal margin habitats are globally significant in terms of their capacity to sequester and store carbon, but their continuing decline, due to environmental change and human land use decisions, is reducing their capacity to provide this ecosystem service. In this paper the UK is used as a case study area to develop methodologies to quantify and value the ecosystem service of blue carbon sequestr…	https://www.scopus.com/inward/record.uri?eid=2-s2.0-85027958894&doi=10.1016%2fj.ecss.2013.11.022&partnerID=40&md5=374a3c7c183eeb5fac8c529497b3688d	Estuarine, Coastal and Shelf Science	2014	ARTICLE	137	10.1016/j.ecss.2013.11.022	carbon sequestration; coastal zone; dune; ecosystem service; environmental economics; habitat loss; habitat management; land reclamation; saltmarsh; sea level change; sustainability, United Kingdom	scopus	/	/	0	1	0	0	0	0	0	0	0	0	0	1	0	0	0	0	1	0	0	0	0	1	0	1	0	0	0	1	0	0	0	0	0	0	0	0
18893	Beck, M.W. and Losada, I.J. and Menendez, P. and Reguero, B.G. and DÃ­az-Simal, P. and FernÃ¡ndez, F.	The global flood protection savings provided by coral reefs	Coral reefs can provide significant coastal protection benefits to people and property. Here we show that the annual expected damages from flooding would double, and costs from frequent storms would triple without reefs. For 100-year storm events, flood damages would increase by 91% to $US 272 billion without reefs. The countries with the most to gain from reef management are Indonesia, Philippin…	https://www.scopus.com/inward/record.uri?eid=2-s2.0-85048357950&doi=10.1038%2fs41467-018-04568-z&partnerID=40&md5=96e8b047555d419d9477f1d1ce58b316	Nature Communications	2018	ARTICLE	9	10.1038/s41467-018-04568-z	coastal protection; coastal zone management; coral reef; cost analysis; decision analysis; ecosystem service; environmental management; flood; flood damage; global perspective; governance approach; insurance system; risk assessment; sea level change, article; coral reef; Cuba; environmental management; flooding; government; human; Indonesia; insurance; Malaysia; Mexico; Philippines; sea level ris…	scopus	/	/	0	0	0	1	0	0	0	0	0	0	0	0	0	1	0	0	0	0	0	0	0	1	1	1	0	0	0	1	0	0	0	0	0	0	0	0
18947	Belhabib, D. and Lam, V.W.Y. and Cheung, W.W.L.	Overview of West African fisheries under climate change: Impacts, vulnerabilities and adaptive responses of the artisanal and industrial sectors	Climate change affects ocean conditions, fish stocks and hence fisheries. In West Africa, climate change impacts on fisheries were projected to be mainly negative through multi-facet ways. However, analysis of adaptation responses of fishers to climate change impacts is scarce. This paper reviews the impacts on climate change on fisheries in West Africa and discusses the potential adaptation stra…	https://www.scopus.com/inward/record.uri?eid=2-s2.0-84969257309&doi=10.1016%2fj.marpol.2016.05.009&partnerID=40&md5=9daad15fa1668eb5d053814b159b48c9	Marine Policy	2016	ARTICLE	71	10.1016/j.marpol.2016.05.009	artisanal fishery; climate change; climate effect; fishery management; fishery policy; strategic approach, West Africa	scopus	/	/	0	0	0	0	0	1	0	0	0	0	0	0	0	0	0	0	0	0	0	0	1	0	1	1	0	Many	1	0	0	0	1	0	0	0	0	0
19018	Bender, M.G. and Machado, G.R. and De Azevedo Silva, P.J. and Floeter, S.R. and Monteiro-Netto, C. and Luiz, O.J. and Ferreira, C.E.L.	Local ecological knowledge and scientific data reveal overexploitation by multigear artisanal fisheries in the Southwestern Atlantic	In the last decades, a number of studies based on historical records revealed the diversity loss in the oceans and humaninduced changes to marine ecosystems. These studies have improved our understanding of the human impacts in the oceans. They also drew attention to the shifting baseline syndrome and the importance of assessing appropriate sources of data in order to build the most reliable envi…	https://www.scopus.com/inward/record.uri?eid=2-s2.0-84908036980&doi=10.1371%2fjournal.pone.0110332&partnerID=40&md5=1042537e25634433482a32f14519a77e	PLoS ONE	2014	ARTICLE	9	10.1371/journal.pone.0110332	Article; Atlantic Ocean; awareness; Brazil; environmental change; environmental exploitation; Epinephelus marginatus; fish; fisherman; fishery management; interview; marine environment; Mycteroperca acutirostris; Mycteroperca bonaci; Mycteroperca microlepis; nonhuman; Pomatomus saltatrix; population abundance; Scarus trispinosus; seashore; animal; biodiversity; ecology; ecosystem; environmental p…	scopus	/	/	0	0	0	0	0	1	0	0	0	0	0	0	0	0	0	0	0	0	0	0	1	0	1	1	0	Pomatomus saltatrix; Epinephelus marginatus; Mycteroperca acutirostris; M. bonaci; M. microlepis; Scarus trispinosus	1	0	0	0	1	0	0	0	0	0
19037	Ben-Hasan, A. and Walters, C. and Louton, R. and Christensen, V. and Sumaila, U.R. and Al-Foudari, H.	Fishing-effort response dynamics in fisheries for short-lived invertebrates	In complex dynamic systems like fisheries, recognizing fishing-effort responses is as critical as understanding the biology of the exploited species for making sensible management decisions. In highly seasonal fisheries, it is theoretically possible for an interannual bionomic equilibriumâ€ to develop under open-access, where fleet dynamics may result in balanced year-to-year harvesting due to d…	https://www.scopus.com/inward/record.uri?eid=2-s2.0-85051665784&doi=10.1016%2fj.ocecoaman.2018.08.019&partnerID=40&md5=f3883fc45e6767a76ea07708b7b0f7c1	Ocean and Coastal Management	2018	ARTICLE	165	10.1016/j.ocecoaman.2018.08.019	Decision support systems; Dynamics; Shellfish; Sustainable development, Biological risks; Bionomic equilibrium; Complex dynamic systems; Extinction risks; Fishing effort; Habitat destruction; Management decisions; Resource sustainability, Fisheries, abundance estimation; annual variation; biomass; crab fishery; decision making; endangered species; equilibrium; exploitation; extinction risk; fishe…	scopus	/	/	0	0	0	1	0	0	0	0	0	0	0	0	0	0	0	0	0	0	0	0	1	0	1	1	0	GOM shrimp; Giant mud crab; Kuwait shrimp	1	0	0	0	1	0	0	0	0	0
19069	Benson, L. and Glass, L. and Jones, T.G. and Ravaoarinorotsihoarana, L. and Rakotomahazo, C.	Mangrove carbon stocks and ecosystem cover dynamics in southwest Madagascar and the implications for local management	Of the numerous ecosystem services mangroves provide, carbon storage is gaining particular attention for its potential role in climate change mitigation strategies. Madagascar contains 2% of the world's mangroves, over 20% of which is estimated to have been deforested through charcoal production, timber extraction and agricultural development. This study presents a carbon stock assessment of the …	https://www.scopus.com/inward/record.uri?eid=2-s2.0-85020052328&doi=10.3390%2ff8060190&partnerID=40&md5=fc89fbe45ea7d51309b04db8b1f801a6	Forests	2017	ARTICLE	8	10.3390/f8060190	Charcoal; Climate change; Ecology; Ecosystems; Plants (botany); Remote sensing, Baie des Assassins; Helodrano Fagnemotse; LANDSAT; Madagascar; Mangroves, Forestry, carbon cycle; climate change; degradation; ecosystem service; environmental degradation; Landsat; mangrove; vegetation cover, Carbon; Ecosystems; Mangrove; Remote Sensing; Seasonal Variation, East Africa; Madagascar, Rhizophoraceae	scopus	/	/	0	1	0	0	0	0	0	0	0	0	0	0	0	0	1	0	0	0	0	0	0	1	1	1	0	0	0	1	0	0	0	0	0	0	0	0
19074	Bentley, J.W. and Serpetti, N. and Fox, C.J. and Heymans, J.J. and Reid, D.G.	Retrospective analysis of the influence of environmental drivers on commercial stocks and fishing opportunities in the Irish Sea	Irish Sea fisheries have undergone considerable change in recent years following the decline of commercially important finfish stocks and their slow response to management's recovery plans. In 2015, the fishing industry called for a holistic exploration into the impact of environmental change and food web effects to identify the drivers underpinning stock dynamics. In this study, we identify corr…	https://www.scopus.com/inward/record.uri?eid=2-s2.0-85087206223&doi=10.1111%2ffog.12486&partnerID=40&md5=34606c52a376b23db2b6e8b8771cc2b4	Fisheries Oceanography	2020	ARTICLE	29	10.1111/fog.12486	Atlantic Multidecadal Oscillation; biomass; commercial species; environmental change; environmental factor; finfish; fishery management; fishing; fishing industry; food web; gadoid; gadoid fishery; marine ecosystem; North Atlantic Oscillation; stock assessment; zooplankton, Atlantic Ocean; Irish Sea, Gadus morhua; Merlangius merlangus	scopus	/	/	0	0	0	0	0	1	0	0	0	0	0	0	0	0	0	0	0	0	0	0	1	0	1	1	0	Cod; Whiting; Haddock; plaice; Herring	1	0	0	0	1	0	0	0	0	0
19078	Benzeev, R. and Hutchinson, N. and Friess, D.A.	Quantifying fisheries ecosystem services of mangroves and tropical artificial urban shorelines	Rapid development has fragmented Singaporeâ€™s coastal habitats and converted them into artificial shorelines, with implications for the ecosystem services they provide. This study investigated the impact of urban development on two ecosystem services related to fisheries (direct provisioning and indirect nursery functions) by comparing adjacent mangrove and artificial rocky shore sites at two lo…	https://www.scopus.com/inward/record.uri?eid=2-s2.0-85024496525&doi=10.1007%2fs10750-017-3299-8&partnerID=40&md5=79b5919054c0d48f46f91e0d445f7484	Hydrobiologia	2017	ARTICLE	803	10.1007/s10750-017-3299-8	anthropogenic effect; ecosystem service; finfish; habitat structure; habitat type; mangrove; nursery ground; quantitative analysis; rocky shore; shoreline; size distribution; tropical region; underwater camera; urban development; videography; wetland, Singapore [Southeast Asia], Ambassis interrupta; Ambassis kopsii; Rhizophoraceae; Zenarchopterus buffonis	scopus	/	/	1	1	0	0	0	0	0	0	0	0	0	0	0	0	1	0	0	0	0	0	0	1	1	1	1	Rhizophora spp.; Bruguiera spp; Ambassis kopsii; Ambassis interrupta; Zenarchopterus bufonis; Scatophagus argus; Abudefduf bengalensis	1	0	0	0	1	0	0	0	0	0
19250	Biel, R.G. and Hacker, S.D. and Ruggiero, P. and Cohn, N. and Seabloom, E.W.	Coastal protection and conservation on sandy beaches and dunes: Context-dependent tradeoffs in ecosystem service supply	Managing multiple ecosystem services (ESs) across landscapes presents a central challenge for ecosystem-based management, because services often exhibit spatiotemporal variation and weak associations with co-occurring ESs. Further focus on the mechanistic relationships among ESs and their underlying biophysical processes provides greater insight into the causes of variation and covariation among …	https://www.scopus.com/inward/record.uri?eid=2-s2.0-85018337309&doi=10.1002%2fecs2.1791&partnerID=40&md5=d61acf44f2e3a39a2cc70de5047bf295	Ecosphere	2017	ARTICLE	8	10.1002/ecs2.1791	NA	scopus	/	/	1	1	0	0	0	0	0	0	0	0	0	0	0	0	0	0	1	0	0	0	0	1	1	1	1	Charadrius nivosus nivosus;pink sand verbena;Abronia umbellata	0	1	0	0	0	0	0	0	0	0
19366	Blanchard, J.L. and Jennings, S. and Holmes, R. and Harle, J. and Merino, G. and Allen, J.I. and Holt, J. and Dulvy, N.K. and Barange, M.	Potential consequences of climate change for primary production and fish production in large marine ecosystems	Existing methods to predict the effects of climate change on the biomass and production of marine communities are predicated on modelling the interactions and dynamics of individual species, a very challenging approach when interactions and distributions are changing and little is known about the ecological mechanisms driving the responses of many species. An informative parallel approach is to d…	https://www.scopus.com/inward/record.uri?eid=2-s2.0-84866594879&doi=10.1098%2frstb.2012.0231&partnerID=40&md5=399a2f5b9c3b2cfa85fe5165c37f0297	Philosophical Transactions of the Royal Society B: Biological Sciences	2012	ARTICLE	367	10.1098/rstb.2012.0231	benthic-pelagic coupling; biogeochemical cycle; biological production; climate change; energy flux; food web; macroecology; phytoplankton; primary production, Atlantic Ocean; Canada; Canary Current; Humboldt; Humboldt Current; Pacific Ocean; Saskatchewan	scopus	/	/	0	0	0	0	0	1	1	0	0	0	0	0	0	0	0	0	0	0	0	0	1	0	0	1	0	Many	1	0	0	0	1	0	0	0	0	0
19517	Bonito, A. and Ricotta, C. and Iberite, M. and Gratani, L. and Varone, L.	CO2 sequestration in two mediterranean dune areas subjected to a different level of anthropogenic disturbance	Coastal sand dunes are among the most threatened habitats, especially in the Mediterranean Basin, where the high levels of human pressure impair the presence of plant species, putting at risk the maintenance of the ecosystem services, such as CO2 sequestration provided by these habitats. The aim of this study was to analyze how disturbance-induced changes in plant species abundance patterns accou…	https://www.scopus.com/inward/record.uri?eid=2-s2.0-85030558092&doi=10.1016%2fj.ecss.2017.06.040&partnerID=40&md5=6cfec791ef8fa6d3ae80e8ebbccf8d24	Estuarine, Coastal and Shelf Science	2017	ARTICLE	196	10.1016/j.ecss.2017.06.040	anthropogenic effect; beach; carbon dioxide; carbon sequestration; coastal zone; disturbance; dune; ecosystem service; ground cover; photosynthesis; valuation, Mediterranean Sea, Ammophila arenaria; Pancratium maritimum	scopus	/	/	0	0	0	0	0	0	0	0	0	1	0	0	0	0	0	0	1	0	0	0	0	1	1	1	0	Ammophila arenaria ; Anthemis maritima; Cakile maritima ; Calystegia soldanella ; Chamaesyce peplis ; Crucianella maritima ; Cutandia maritima ; Cyperus capitatus ; Echinophora spinosa ; Elymus farctus ; Eryngium maritimum ; Medicago marina ; Ononis variegata ; Pancratium maritimum ; Phleum arenarium subsp.caesium ; Salsola kali ;Silene canescens ; Sporobolus virginicus ; Vulpia fasciculata	0	1	0	0	0	0	0	0	0	0
19646	Bournazel, J. and Kumara, M.P. and Jayatissa, L.P. and Viergever, K. and Morel, V. and Huxham, M.	The impacts of shrimp farming on land-use and carbon storage around Puttalam lagoon, Sri Lanka	The expansion of shrimp aquaculture in Sri Lanka over the past three decades has dramatically changed the coastal landscape, in particular by converting mangrove forests. The current study quantified these impacts in the Puttalam lagoon, an area of the country that has experienced some of the most destructive development. Land use change was analysed using a multi-temporal set of aerial and satel…	https://www.scopus.com/inward/record.uri?eid=2-s2.0-84930207525&doi=10.1016%2fj.ocecoaman.2015.05.009&partnerID=40&md5=2cc30b21fa8d0ef0a6abfa149910d1a9	Ocean and Coastal Management	2015	ARTICLE	113	10.1016/j.ocecoaman.2015.05.009	Aquaculture; Carbon capture; Environmental impact; Forestry; Lakes; Land use, Ecosystem carbons; Land-cover change; Mangrove; Shrimp aquaculture; Sri Lanka, Shellfish, aquaculture; carbon sequestration; coastal zone management; ecological modeling; environmental degradation; environmental impact; evergreen tree; land cover; land use change; landscape; mangrove; satellite imagery; shrimp culture; …	scopus	/	/	0	1	0	0	0	0	0	0	0	0	0	0	0	0	1	0	0	0	0	1	0	0	1	1	0	0	0	1	0	0	0	0	0	0	0	0
19743	Brain, M.J. and Nahuelhual, L. and Gelcich, S. and Bozzeda, F.	Marine conservation may not deliver ecosystem services and benefits to all: Insights from Chilean Patagonia	Gains in biodiversity from marine conservation might not correlate with a fair distribution of benefits, situation that has been narrowly documented. We analyzed how different social actors perceived changes in ecosystem services (ESs) and benefits from marine conservation and explored barriers preventing access to benefits, based on the Marine Protected Area of Multiple Uses (MUMPA) Almirantazgo…	https://www.scopus.com/inward/record.uri?eid=2-s2.0-85089909208&doi=10.1016%2fj.ecoser.2020.101170&partnerID=40&md5=0cd76c32e701c55d385c94df01795595	Ecosystem Services	2020	ARTICLE	45	10.1016/j.ecoser.2020.101170	NA	scopus	/	/	0	0	0	0	0	0	0	0	0	0	0	0	0	0	0	0	0	0	0	0	0	0	0	0	0	NA	3	3	5	0	1	1	1	0	1	0
19753	Branch, T.A.	Not all fisheries will be collapsed in 2048	In a recently published paper, Worm et al. [Impacts of biodiversity loss on ocean ecosystem services. Science 2006;314:787-90.] project \the global collapse of all taxa currently fished\" by 2048. Using their criteria and data, this paper shows that the number of not-collapsed fisheries actually increased over time to a plateau of about 5600 in 1985-2003. Furthermore, if trends are projected into…	https://www.scopus.com/inward/record.uri?eid=2-s2.0-38849091463&doi=10.1016%2fj.marpol.2007.04.001&partnerID=40&md5=98cd169509c5d83c3cfea46bcd9743b0	Marine Policy	2008	ARTICLE	32	10.1016/j.marpol.2007.04.001	catch statistics; ecosystem function; fishery management; future prospect; stock assessment; trend analysis	scopus	/	/	0	0	0	0	0	1	1	0	0	0	0	0	0	0	0	0	0	0	0	0	1	0	1	1	0	Many	1	0	0	0	1	0	0	0	0	0
19762	Brander, K.	Impacts of climate change on fisheries	Evidence of the impacts of anthropogenic climate change on marine ecosystems is accumulating, but must be evaluated in the context of the \normal\" climate cycles and variability which have caused fluctuations in fisheries throughout human history. The impacts on fisheries are due to a variety of direct and indirect effects of a number of physical and chemical factors, which include temperature, …	https://www.scopus.com/inward/record.uri?eid=2-s2.0-70749094733&doi=10.1016%2fj.jmarsys.2008.12.015&partnerID=40&md5=8fc9b511ff3e8a298b449e613fe83aae	Journal of Marine Systems	2010	ARTICLE	79	10.1016/j.jmarsys.2008.12.015	Climate impacts; Fish populations; Fisheries management; Marine ecosystem; Marine ecosystems, Competition; Ecosystems; Fish; Fisheries; Meats; Oxygen; pH effects; Population statistics, Climate change, climate change; climate effect; fish; fishery management; human activity; marine ecosystem; phenology; physicochemical property; plankton; primary production; survival	scopus	/	/	0	0	0	0	0	1	1	0	0	0	0	0	0	0	0	0	0	0	0	0	1	0	1	1	0	Pollachius pollachius; Solea solea; Pollachius virens; Pleuronectes platessa	1	0	0	0	1	0	0	0	0	0
19814	Breithaupt, J.L. and Smoak, J.M. and Sanders, C.J. and Troxler, T.G.	Spatial Variability of Organic Carbon, CaCO3 and Nutrient Burial Rates Spanning a Mangrove Productivity Gradient in the Coastal Everglades	Mangrove wetlands are some of the most important locations of organic carbon (OC) sequestration and storage in the world on a per area basis. The high stocks of soil OC are driven by generally high burial rates and efficient preservation of organic material over past millennia of relatively slow and consistent sea level rise. Although the global average rate of OC burial in mangrove wetlands is r…	https://www.scopus.com/inward/record.uri?eid=2-s2.0-85054687761&doi=10.1007%2fs10021-018-0306-5&partnerID=40&md5=c106d7a8046538d406a1c91239a86b07	Ecosystems	2019	ARTICLE	22	10.1007/s10021-018-0306-5	burial (geology); calcium carbonate; carbon sequestration; coastal zone; environmental gradient; nutrient dynamics; organic carbon; sea level change; spatial variation, Atlantic Ocean; Everglades; Florida [United States]; Gulf of Mexico; United States, Rhizophoraceae	scopus	/	/	0	1	0	0	0	0	0	0	0	0	0	0	0	0	1	0	0	0	0	0	0	1	1	1	0	Rhizophora mangle; Avicennia germinans; Laguncularia racemosa	0	1	0	0	0	0	0	0	0	0
19938	Brown, C.J. and Fulton, E.A. and Hobday, A.J. and Matear, R.J. and Possingham, H.P. and Bulman, C. and Christensen, V. and Forrest, R.E. and Gehrke, P.C. and Gribble, N.A. and Griffiths, S.P. and Lozano-Montes, H. and Martin, J.M. and Metcalf, S. and Okey, T.A. and Watson, R. and Richardson, A.J.	Effects of climate-driven primary production change on marine food webs: Implications for fisheries and conservation	Climate change is altering the rate and distribution of primary production in the world's oceans. Primary production is critical to maintaining biodiversity and supporting fishery catches, but predicting the response of populations to primary production change is complicated by predation and competition interactions. We simulated the effects of change in primary production on diverse marine ecosy…	https://www.scopus.com/inward/record.uri?eid=2-s2.0-77950214619&doi=10.1111%2fj.1365-2486.2009.02046.x&partnerID=40&md5=fe751b830a16f4b8a2640831ec2fbf34	Global Change Biology	2010	ARTICLE	16	10.1111/j.1365-2486.2009.02046.x	biodiversity; catch statistics; climate change; climate effect; community composition; fishery management; food web; marine ecosystem; modeling; primary production; sensitivity analysis; trophic level, Australia, Animalia; Chondrichthyes; Mammalia; Testudines	scopus	/	/	0	0	0	0	0	0	0	0	0	1	0	0	0	0	0	0	0	0	0	0	1	0	1	1	1	Many	1	0	0	0	1	0	0	0	0	0
20015	Bryndum-Buchholz, A. and Boyce, D.G. and Tittensor, D.P. and Christensen, V. and Bianchi, D. and Lotze, H.K.	Climate-change impacts and fisheries management challenges in the North Atlantic Ocean	Climate-induced changes in the world's oceans will have implications for fisheries productivity and management. Using a model ensemble from the Fisheries and Marine Ecosystem Model Intercomparison Project (Fish-MIP), we analyzed future trajectories of climate-change impacts on marine animal biomass and associated environmental drivers across the North Atlantic Ocean and within the North west Atla…	https://www.scopus.com/inward/record.uri?eid=2-s2.0-85091173007&doi=10.3354%2fmeps13438&partnerID=40&md5=5ee83826275f00372d9c0026629cb802	Marine Ecology Progress Series	2020	ARTICLE	648	10.3354/meps13438	biomass; climate change; climate effect; fishery management; fishery production; marine ecosystem; primary production; sea surface temperature, Atlantic Ocean; Atlantic Ocean (North), Animalia	scopus	/	/	0	0	0	0	0	1	1	0	0	0	0	0	0	0	0	0	0	0	0	0	1	0	0	1	0	0	1	0	0	0	1	0	0	0	0	0
20023	Bucaram, S.J. and Hearn, A. and Trujillo, A.M. and RenterÃ­a, W. and Bustamante, R.H. and MorÃ¡n, G. and Reck, G. and GarcÃ­a, J.L.	Assessing fishing effects inside and outside an MPA: The impact of the Galapagos Marine Reserve on the Industrial pelagic tuna fisheries during the first decade of operation	The conservation benefits of the Galapagos Marine Reserve (GMR), created in March 1998, have been consistently proved for endemic species and populations with limited movements. Yet, to date, no study has explored its effects on highly-migratory pelagic species, such as tuna. To this end, the impact of the GMR on the behavior and productivity of tuna fisheries in this region is analyzed. After co…	https://www.scopus.com/inward/record.uri?eid=2-s2.0-85033704509&doi=10.1016%2fj.marpol.2017.10.002&partnerID=40&md5=a689722ec5a83e4fcf5940acb2b7315b	Marine Policy	2018	ARTICLE	87	10.1016/j.marpol.2017.10.002	conservation management; fishery economics; fishery production; fishing; marine park; migratory species; pelagic fishery; tuna fishery, Ecuador; Galapagos Islands; Galapagos Marine Reserve; Pacific Ocean; Pacific Ocean (East), Katsuwonus; Scombridae; Thunnus albacares; Thunnus obesus	scopus	/	/	0	0	0	0	0	1	1	0	0	0	0	0	0	0	0	0	0	0	0	0	1	0	1	1	0	Thunnus albacares; Katsuwonus pelagicus; Thunnus obesus	1	0	0	0	1	0	0	0	0	0
20107	Burden, A. and Garbutt, R.A. and Evans, C.D. and Jones, D.L. and Cooper, D.M.	Carbon sequestration and biogeochemical cycling in a saltmarsh subject to coastal managed realignment	Globally, wetlands provide the largest terrestrial carbon (C) store, and restoration of degraded wetlands provides a potentially important mechanism for climate change mitigation. We examined the potential for restored saltmarshes to sequester carbon, and found that they can provide a modest, but sustained, sink for atmospheric CO2. Rates of C and nutrient cycling were measured and compared betwe…	https://www.scopus.com/inward/record.uri?eid=2-s2.0-84875535252&doi=10.1016%2fj.ecss.2013.01.014&partnerID=40&md5=0acb78f4b6be296db2ec14e7a7771f9d	Estuarine, Coastal and Shelf Science	2013	ARTICLE	120	10.1016/j.ecss.2013.01.014	biogeochemical cycle; carbon dioxide; carbon sequestration; climate change; coastal zone management; global change; microbial activity; nutrient cycling; saltmarsh; soil organic matter; topsoil, England; Essex [England]; Tollesbury; United Kingdom	scopus	/	/	0	1	0	0	0	0	0	0	0	0	0	1	0	0	0	0	0	0	0	0	0	1	1	0	0	Puccinellia maritima; Atriplex portulacoides; Spergularia media; Suaeda maritima; Limonium vulgare; Salicornia europaea; Sarcocornia perennis ; Armeria vulgare; Triglochin maritima; Spartina anglica; Triticum aestivum	0	1	0	0	0	0	0	0	0	0
20252	Cabral, P. and Levrel, H. and Viard, F. and Frangoudes, K. and Girard, S. and Scemama, P.	Ecosystem services assessment and compensation costs for installing seaweed farms	In a global context of promotion and expansion of blue growth initiatives, the development of activities such as aquaculture calls for the assessment of the potential impacts on biodiversity at different levels and associated services. This paper presents an assessment of the potential impact of the installation of seaweed farms on ecosystem services and the induced compensation costs. Biophysica…	https://www.scopus.com/inward/record.uri?eid=2-s2.0-84983684979&doi=10.1016%2fj.marpol.2016.05.031&partnerID=40&md5=7dc115b6b4c672e33553dc87ed4711c1	Marine Policy	2016	ARTICLE	71	10.1016/j.marpol.2016.05.031	biodiversity; compensation system; ecosystem service; environmental assessment; environmental economics; marine policy; seaweed culture; socioeconomic indicator, Bretagne; France; Ille et Vilaine; Saint Malo	scopus	/	/	0	0	0	1	0	0	0	0	0	0	0	0	0	0	0	0	0	0	0	0	1	0	1	1	0	Scallops; Clams; Pink clam; sea almond; Maerl; Whelk; Soles; Pétoncles vanneau; Bass; Scallops; Pacific oysters; Mussels; Manila clams; Mussels; European oyster; Crepidula	2	0	4	0	1	1	0	0	0	0
20271	Caddy, J.F. and Surette, T.	In retrospect the assumption of sustainability for Atlantic fisheries has proved an illusion	Fishery landings data series from 1970 to 2002 for the Northeast (FAO Area 27) and Northwest Atlantic (Area 21) with 73 and 42 species or species groups respectively, were mapped onto single charts as a diagnostic of the overall state of fisheries in these two regions, and could be appreciated simultaneously for the entire exploited suite of species as a series of contiguous bar charts. Charts we…	https://www.scopus.com/inward/record.uri?eid=2-s2.0-33745956236&doi=10.1007%2fs11160-005-5853-0&partnerID=40&md5=afac398fc48bf4b2798aca918741ad83	Reviews in Fish Biology and Fisheries	2005	ARTICLE	15	10.1007/s11160-005-5853-0	exploitation; fish biology; sustainability, Invertebrata; Pisces	scopus	/	/	0	0	1	1	1	1	1	0	0	0	0	0	0	0	0	0	0	1	0	1	1	0	1	1	1	Many	1	0	0	0	1	0	0	0	0	0
20312	Calder, R.S.D. and Shi, C. and Mason, S.A. and Olander, L.P. and Borsuk, M.E.	Forecasting ecosystem services to guide coastal wetland rehabilitation decisions	Coastal wetlands provide diverse ecosystem services such as flood protection and recreational value. However, predicting changes in ecosystem service value fr0k from restoration or management is challenging because environmental systems are highly complex and uncertain. Furthermore, benefits are diverse and accrue over various timescales. We developed a generalizable mathematical coastal manageme…	https://www.scopus.com/inward/record.uri?eid=2-s2.0-85072226426&doi=10.1016%2fj.ecoser.2019.101007&partnerID=40&md5=0b80c81d471540357f60c48cf1207bec	Ecosystem Services	2019	ARTICLE	39	10.1016/j.ecoser.2019.101007	NA	scopus	/	/	0	1	0	0	0	0	0	0	0	0	0	1	0	0	0	0	0	0	0	0	0	1	1	1	0	Laterallus jamai_x0002_censis coturniculus;Rallus obsoletus;Melospiza melodia	0	1	0	0	0	0	0	0	0	0
20342	Camacho, L.D. and GevaÃ±a, D.T. and Carandang, A.P. and Camacho, S.C. and Combalicer, E.A. and Rebugio, L.L. and Youn, Y.-C.	Tree biomass and carbon stock of a community-managed mangrove forest in Bohol, Philippines	Mangrove plays a significant role in climate change mitigation particularly in carbon absorption and minimizing the detrimental impacts of sea level rise, salt-water intrusion and tidal surges. In Bohol Province, Philippines, a small coastal island community known as Banacon is one of the successful cases in mangrove reforestation. Recognizing the siteâ€™s potential for a carbon sequestration pro…	https://www.scopus.com/inward/record.uri?eid=2-s2.0-84971011082&doi=10.1080%2f21580103.2011.621377&partnerID=40&md5=29a4843cb2bfecb8dfa0308af6123e88	Forest Science and Technology	2011	ARTICLE	7	10.1080/21580103.2011.621377	NA	scopus	/	/	0	1	0	0	0	0	0	0	0	0	0	0	0	0	1	0	0	0	0	0	0	1	1	1	1	Rhizophora stylosa; Avicennia marina; Sonneratia alba	0	1	0	0	0	0	0	0	0	0
20363	Cameron, C. and Kennedy, B. and Tuiwawa, S. and Goldwater, N. and Soapi, K. and Lovelock, C.E.	High variance in community structure and ecosystem carbon stocks of Fijian mangroves driven by differences in geomorphology and climate	Mangrove ecosystems are particularly important for small island developing states of the Pacific, such as Fiji, which are at the forefront of the impacts of climate change. This is because of the ability of mangroves to mitigate storm surges and floods as well as their high carbon sequestration and storage capacity. However, there are few detailed studies on the spatial variation in mangrove stru…	https://www.scopus.com/inward/record.uri?eid=2-s2.0-85091742624&doi=10.1016%2fj.envres.2020.110213&partnerID=40&md5=581e7fd154a36b1a0cc8d990c394bb73	Environmental Research	2021	ARTICLE	192	10.1016/j.envres.2020.110213	carbon; fresh water; rain, carbon sequestration; climate change; climate effect; community structure; complexity; decision making; decision support system; flood; mangrove; mitigation; rainforest; spatial variation; storm surge, Article; carbon storage; climate; climate change; community structure; ecosystem; Fiji; Fijian; forest structure; geomorphology; hurricane; mangrove; priority journal; ra…	scopus	/	/	0	1	0	0	0	0	0	0	0	0	0	0	0	0	1	0	0	0	0	0	0	1	0	1	1	Rhizophora spp., Bruguiera gymnorrhiza	0	1	0	0	0	0	0	0	0	0
20430	Cao, L. and Li, J. and Ye, M. and Pu, R. and Liu, Y. and Guo, Q. and Feng, B. and Song, X.	Changes of ecosystem service value in a coastal zone of Zhejiang province, China, during rapid urbanization	Gains and losses in ecosystem service values (ESV) in coastal zones in Zhejiang Province during rapid urbanization were analyzed in terms of land-use changes. Decision-making on coastal development based on ESV estimation is significant for the sustainable utilization of coastal resource. In this study, coastal land-use changes in Zhejiang Province during rapid urbanization were discussed based o…	https://www.scopus.com/inward/record.uri?eid=2-s2.0-85049085369&doi=10.3390%2fijerph15071301&partnerID=40&md5=57760aba2c8def6f2d0aabf1a0acc3f1	International Journal of Environmental Research and Public Health	2018	ARTICLE	15	10.3390/ijerph15071301	coastal development; coastal zone; decision making; ecosystem service; land use change; remote sensing; spatial distribution; urbanization, acceleration; agricultural land; article; China; coastal waters; decision making; forest; remote sensing; urbanization; China; ecosystem; environmental monitoring; environmental protection; forecasting; statistics and numerical data; trends; urbanization, Chi…	scopus	/	/	1	1	0	0	0	0	0	1	0	1	0	0	0	0	0	0	0	1	0	0	0	0	0	0	0	0	2	4	1	0	1	1	0	0	1	1
20455	Caputi, N. and de Lestang, S. and How, J. and Trinnie, F. and Fletcher, W.R.	Ecosystem-based fisheries management (or triple bottom line) assessments of the western rock lobster resource: Is there an optimal target for fishing?	Ecosystem-based fisheries management (EBFM) is often termed triple bottom line because it takes into account ecological, economic and social criteria. Effective implementation of EBFM requires development of appropriate governance structures for decision-making processes and management, so governance effectiveness and efficiency can be regarded as the fourth element in a â€˜quadruple bottom line.…	https://www.scopus.com/inward/record.uri?eid=2-s2.0-85047761810&doi=10.1016%2fj.marpol.2018.05.015&partnerID=40&md5=2d91ed850c16079f4183e211c4b61448	Marine Policy	2018	ARTICLE	94	10.1016/j.marpol.2018.05.015	fishery economics; fishery management; fishery production; fishery regulation; marine resource; sustainability; sustainable development, Australia; Western Australia, Panulirus cygnus	scopus	/	/	0	0	1	0	0	0	0	0	0	0	0	0	0	0	0	0	0	0	0	1	0	0	1	1	0	Panulirus cygnus	1	0	1	0	1	0	0	0	0	0
20471	Carbonell, A. and Azevedo, M.	Application of non-equilibrium production models to the red shrimp (Aristeus antennatus, Risso, 1816) fishery in the northwestern Mediterranean	Non-equilibrium production models were used to provide guidance/ information on the exploitation level of the main deep-water crustacean fishery in the western Mediterranean. Annual catch and effort (engine horsepower) data from 1957 to 2001 were used to compute a long data series of catch per unit effort (CPUE) as kg/HP. Furthermore, a sampling program on-board the trawl fleet in the Balearic Is…	https://www.scopus.com/inward/record.uri?eid=2-s2.0-0348161083&doi=10.1016%2fj.fishres.2003.09.023&partnerID=40&md5=66aff272b4ba31a6e86cb451b5d59e77	Fisheries Research	2003	ARTICLE	65	10.1016/j.fishres.2003.09.023	catch per unit effort; fishery modeling; fishery production; fishing effort; shrimp fishery, Mediterranean Sea; Mediterranean Sea (Northwest), Antennatus; Aristeus; Aristeus antennatus; Aristeus antennatus; Canidae; Crustacea; Decapoda (Crustacea); Farfantepenaeus aztecus	scopus	/	/	0	0	0	1	0	0	0	1	0	0	0	0	0	0	0	0	0	0	0	1	0	0	1	1	0	Aristeus antennatus	1	0	0	0	1	0	0	0	0	0
20526	Carnell, P.E. and Ierodiaconou, D. and Atwood, T.B. and Macreadie, P.I.	Overgrazing of Seagrass by Sea Urchins Diminishes Blue Carbon Stocks	Seagrasses are among the Earthâ€™s most efficient ecosystems for sequestering carbon, but are also in global decline, risking carbon they have accumulated over geological timescales. One contributor to this global decline is seagrass overgrazing by sea urchins; however, it is unknown how this may affect stocks of blue carbonâ€ by damaging the seagrass root systems that stabilise the carbon-rich …	https://www.scopus.com/inward/record.uri?eid=2-s2.0-85078810186&doi=10.1007%2fs10021-020-00479-7&partnerID=40&md5=b017da1389edab5ea9b4c2935a5cf3fa	Ecosystems	2020	ARTICLE	23	10.1007/s10021-020-00479-7	carbon emission; carbon sequestration; echinoderm; organic carbon; overgrazing; seagrass; seagrass meadow, Australia, Echinoidea; Matthiola	scopus	/	/	0	0	0	1	0	0	0	0	0	0	0	0	1	0	0	0	0	0	0	0	0	1	1	1	0	Heliocidaris erythrogramma; Posidonia australis; Zostera nigracaulis,	0	1	0	0	0	0	0	0	0	0
20564	Carrasquilla-Henao, M. and Ban, N. and Rueda, M. and Juanes, F.	The mangrove-fishery relationship: A local ecological knowledge perspective	Mangroves, one of the major coastal ecosystems of tropical and subtropical regions, are critical habitats for fish and crustaceans, and provide a number of ecosystem services to people. While mangrove uses have been widely documented based on local ecological knowledge, seldom has this approach been used to analyse the mangrove-fishery relationship. By conducting semi-structured interviews (n = 8…	https://www.scopus.com/inward/record.uri?eid=2-s2.0-85070960022&doi=10.1016%2fj.marpol.2019.103656&partnerID=40&md5=8193c512839ff98de9700d7343914aa2	Marine Policy	2019	ARTICLE	108	10.1016/j.marpol.2019.103656	coastal zone; ecological approach; ecosystem service; fishery management; habitat conservation; habitat management; lagoon; mangrove; restoration ecology, Cienaga Grande de Santa Marta; Colombia; Magdalena [Colombia], Crustacea; Rhizophoraceae	scopus	/	/	0	1	0	0	0	0	0	0	0	0	0	0	0	0	1	0	0	0	0	0	1	1	1	1	0	M. incilis; C. mapale; shrimp; Callinectes sp.; Eugerres plumieri;	1	0	0	0	1	0	0	0	0	0
20805	Chaboud, C. and Thebaud, O.	Bioeconomic model of the dynamics of fisheries facing global economic and environment changes: The French Guyana shrimp fishery	. In the past two decades, the French Guyana shrimp fishery has known dramatic evolutions, largely driven by global changes. On the economic side, two major driving factors are the globalization of the shrimp market, with a decreasing trend in real prices, and the long-term increase in fuel prices worldwide. On the environmental side, recruitment of the two main species of shrimp targeted in the …	https://www.scopus.com/inward/record.uri?eid=2-s2.0-85086246379&partnerID=40&md5=477c17ec5b8785d4ecfd5cd60359048d	18th World IMACS Congress and MODSIM 2009 - International Congress on Modelling and Simulation: Interfacing Modelling and Simulation with Mathematical and Computational Sciences, Proceedings	2009	CONFERENCE	NA	NA	Costs; Economics; Facings; Public policy; Shellfish, Bio-economic model; Changing environment; Comparative analysis; Economic parameters; Environment change; Environmental perturbations; Fishing strategies; Harvesting strategy, Fisheries	scopus	/	/	0	0	1	1	0	0	0	0	0	0	0	0	0	0	0	0	0	0	0	0	1	0	1	1	0	Farfantepenaeus subtilis;Farfantepenaeus brasiliensis	1	0	0	0	1	0	0	0	0	0
20811	Chagaris, D.D. and Mahmoudi, B. and Walters, C.J. and Allen, M.S.	Simulating the Trophic Impacts of Fishery Policy Options on the West Florida Shelf Using Ecopath with Ecosim	The recovery of several top predators in the Gulf of Mexico is likely to increase predation on and competition with other target and nontarget species, possibly causing the abundance of those species to decline. While changes are taking place at the upper trophic levels, exploitation of prey species and climate change are altering productivity at the lower levels. An Ecopath with Ecosim model was…	https://www.scopus.com/inward/record.uri?eid=2-s2.0-84935014616&doi=10.1080%2f19425120.2014.966216&partnerID=40&md5=7e76016462c1b74571390b18ffeebd4b	Marine and Coastal Fisheries	2015	ARTICLE	7	10.1080/19425120.2014.966216	Centropristis; Centropristis striata; Lutjanus campechanus; Mycteroperca bonaci; Mycteroperca microlepis; Rhomboplites aurorubens; Scomberomorus cavalla; Seriola dumerili	scopus	/	/	0	0	0	0	0	1	0	0	0	0	0	0	0	0	0	0	0	0	0	0	1	0	1	1	0	Mycteroperca microlepis; Centropristis striata ; M. bonaci; Rhomboplites aurorubens; Lutjanus campechanus ; Seriola dumerili	1	0	0	0	1	0	0	0	0	0
20821	Chakraborty, K. and Kar, T.K.	Economic perspective of marine reserves in fisheries: A bioeconomic model	The present paper describes a prey-predator type fishery model with prey dispersal in a two-patch environment, one of which is a free fishing zone and other is protected zone. The objective of the paper is to maximize the net economic revenue earn from the fishery through implementing the sustainable properties of the fishery to keep the ecological balance. Biological measures are introduced to i…	https://www.scopus.com/inward/record.uri?eid=2-s2.0-84867859747&doi=10.1016%2fj.mbs.2012.07.008&partnerID=40&md5=a56b9469ce42e982d4295d0992656bfa	Mathematical Biosciences	2012	ARTICLE	240	10.1016/j.mbs.2012.07.008	Bioeconomics; Fisheries management; Marine protected area; Premium; Prey-predator, Multi agent systems; Optimization, Fisheries, fishery economics; fishery management; marine park; numerical model; optimization; sustainable development, article; bioeconomic model; computer simulation; environmental economics; environmental exploitation; environmental protection; fish stock; fishery management; ma…	scopus	/	/	0	0	0	0	0	0	0	0	0	1	0	0	0	0	0	0	0	0	0	0	1	0	0	1	0	Many	1	0	0	0	1	0	0	0	0	0
20824	Chakraborty, S. and Gasparatos, A.	Community values and traditional knowledge for coastal ecosystem services management in the satoumi seascape of Himeshima island, Japan	This paper combines primary and secondary data to highlight the history of resource use and ongoing change in a coastal social-ecological system (SES) in Japan. We focus on Himeshima island, whose local community both depends on coastal ecosystem services and has developed over generations resource management practices informed by a rich body of traditional and local knowledge (TLK). By engaging …	https://www.scopus.com/inward/record.uri?eid=2-s2.0-85065871664&doi=10.1016%2fj.ecoser.2019.100940&partnerID=40&md5=24372ec16cbfb0027c8b97831434eb88	Ecosystem Services	2019	ARTICLE	37	10.1016/j.ecoser.2019.100940	NA	scopus	/	/	1	1	1	1	0	1	0	0	0	0	0	0	1	0	0	0	1	0	0	0	1	1	1	1	0	Japanese bitterlings;Gnomefish;Kaketsuri;Flounders;Fat greenlings;Fukatsuki;Small sharks;Rays; Hibi;Nori seaweeds;Wakame seaweeds;Oshikiami;Horse mackerel;Spotted flatheads	5	1	7	0	1	1	1	1	0	0
20830	Chalcobsky, B.A. and Crespo, E.A. and Coscarella, M.A.	Whale-watching in Patagonia: What regulation scheme should be implemented when the socio-ecological system is changing?	Whale-watching began informally at PenÃ­nsula Valdes in 1973. The activity primarily targeted southern right whales (Eubalaena australis). Since the early 1970s the number of people sailing out on whale-watching trips increased from several tourists a year to more than 100,000 in 2014. In this paper the fluctuations in the number of passengers, the biological changes and the socio-economic factor…	https://www.scopus.com/inward/record.uri?eid=2-s2.0-84995958709&doi=10.1016%2fj.marpol.2016.11.010&partnerID=40&md5=a26fc12680932a14bc5a1ebe32fcac02	Marine Policy	2017	ARTICLE	75	10.1016/j.marpol.2016.11.010	legislation; marine policy; regulatory framework; tourism management; whale, Patagonia, Cetacea; Eubalaena australis	scopus	/	/	0	0	0	0	0	1	0	0	0	0	0	0	0	0	0	0	0	0	0	0	1	0	1	0	0	Eubalaena australis; dolphins; porpoise	0	0	1	0	0	0	0	0	0	0
20911	Charles, S.P. and Kominoski, J.S. and Armitage, A.R. and Guo, H. and Weaver, C.A. and Pennings, S.C.	Quantifying how changing mangrove cover affects ecosystem carbon storage in coastal wetlands	Despite overall global declines, mangroves are expanding into and within many subtropical wetlands, leading to heterogeneous cover of marshâ€“mangrove coastal vegetation communities near the poleward edge of mangrovesâ€™ ranges. Coastal wetlands are globally important carbon sinks, yet the effects of shifts in mangrove cover on organic-carbon (OC) storage remains uncertain. We experimentally main…	https://www.scopus.com/inward/record.uri?eid=2-s2.0-85076725816&doi=10.1002%2fecy.2916&partnerID=40&md5=798ea8949e9331b21146e4128b3874f9	Ecology	2020	ARTICLE	101	10.1002/ecy.2916	belowground biomass; carbon storage; coastal wetland; ecosystem function; mangrove; quantitative analysis; sea level change; thermal regime, Atlantic Ocean; Gulf of Mexico, Avicennia germinans; Batis maritima; Rhizophoraceae, carbon, Avicennia; climate change; ecosystem; wetland, Avicennia; Carbon; Climate Change; Ecosystem; Wetlands	scopus	/	/	0	1	0	0	0	0	0	0	0	0	0	1	0	0	1	0	0	0	0	0	0	1	1	1	0	A. germinans;B. maritima	0	1	0	0	0	0	0	0	0	0
20919	Chassot, E. and Bonhommeau, S. and Dulvy, N.K. and Melin, F. and Watson, R. and Gascuel, D. and Le Pape, O.	Global marine primary production constrains fisheries catches	Primary production must constrain the amount of fish and invertebrates available to expanding fisheries; however the degree of limitation has only been demonstrated at regional scales to date. Here we show that phytoplanktonic primary production, estimated from an ocean-colour satellite (SeaWiFS), is related to global fisheries catches at the scale of Large Marine Ecosystems, while accounting for…	https://www.scopus.com/inward/record.uri?eid=2-s2.0-77951721021&doi=10.1111%2fj.1461-0248.2010.01443.x&partnerID=40&md5=96821afb664eb26b39e382e2178db0c4	Ecology Letters	2010	ARTICLE	13	10.1111/j.1461-0248.2010.01443.x	body size; catch statistics; climate variation; environmental factor; exploitation; fishing; marine ecosystem; phytoplankton; primary production; SeaWiFS; species richness; sustainable development, alga; animal; article; autotrophy; biodiversity; biomass; food industry; growth, development and aging; regression analysis; sea; temperature, Algae; Animals; Autotrophic Processes; Biodiversity; Bioma…	scopus	/	/	0	0	0	0	0	1	0	0	0	0	0	0	0	0	0	0	0	0	0	0	1	0	1	1	0	Ammodytes spp.;Engraulis ringens;Mallotus villosus;Engraulis spp;Sardina pilchardus;Sardinops spp.;Sardinella spp.	1	0	0	0	1	0	0	0	0	0
20988	Chen, H.-S.	Establishment and application of an evaluation model for orchid island sustainable tourism development	Global warming and climate change increase the likelihood of weather-related natural disasters that threaten ecosystems and consequently affect the tourism industry which thrives on the natural attributes of island regions. Orchid Island, the study area, is home to the Yami (Tao) tribeâ€”the only indigenous people of Taiwan with a marine culture. The island possesses rich geological and topograph…	https://www.scopus.com/inward/record.uri?eid=2-s2.0-85062430434&doi=10.3390%2fijerph16050755&partnerID=40&md5=c402b219db06a929228f6258c58ac1c9	International Journal of Environmental Research and Public Health	2019	ARTICLE	16	10.3390/ijerph16050755	ecotourism; environmental impact; recreational development; tourism development; tourism market; tourist destination; willingness to pay, article; economics; ecosystem; environmental impact; human; market; nonhuman; Orchidaceae; sports and sport related phenomena; tourism; trust; ecosystem; environmental protection; island (geological); procedures; recreation; sustainable development; Taiwan, Lan…	scopus	/	/	0	0	0	0	0	0	0	0	0	1	0	0	0	0	0	0	0	0	0	0	0	0	0	0	0	0	0	0	1	0	0	0	0	0	0	0
21073	Cheung, W.W.L. and Close, C. and Lam, V. and Watson, R. and Pauly, D.	Application of macroecological theory to predict effects of climate change on global fisheries potential	Global changes are shaping the ecology and biogeography of marine species and their fisheries. Macroecology theory, which deals with large scale relationships between ecology and biogeography, can be used to develop models to predict the effects of global changes on marine species that in turn affect their fisheries. First, based on theories linking trophic energetics and allometric scaling of me…	https://www.scopus.com/inward/record.uri?eid=2-s2.0-52249099648&doi=10.3354%2fmeps07414&partnerID=40&md5=83e3153ca18dc3091d9143d7c0962cdb	Marine Ecology Progress Series	2008	ARTICLE	365	10.3354/meps07414	allometry; bioclimatology; catch statistics; climate change; ecological modeling; empirical analysis; global change; macroecology; percid; primary production, Invertebrata; Larimichthys polyactis; Pisces; Pseudosciaena crocea; Sciaenidae	scopus	article of reference	/	0	0	0	0	0	1	1	0	0	0	0	0	0	0	0	0	0	0	0	1	0	0	1	1	0	Larimichthys polyactis	1	0	0	0	1	0	0	0	0	0
21074	Cheung, W.W.L. and Dunne, J. and Sarmiento, J.L. and Pauly, D.	Integrating ecophysiology and plankton dynamics into projected maximum fisheries catch potential under climate change in the Northeast Atlantic	Previous global analyses projected shifts in species distributions and maximum fisheries catch potential across ocean basins by 2050 under the Special Report on Emission Scenarios (SRES) A1B. However, these studies did not account for the effects of changes in ocean biogeochemistry and phytoplankton community structure that affect fish and invertebrate distribution and productivity. This paper us…	https://www.scopus.com/inward/record.uri?eid=2-s2.0-79959491868&doi=10.1093%2ficesjms%2ffsr012&partnerID=40&md5=186fbb1649840686a7538d8a3639da27	ICES Journal of Marine Science	2011	ARTICLE	68	10.1093/icesjms/fsr012	acidification; biogeochemical cycle; biogeochemistry; catch composition; climate change; community structure; demersal fish; ecophysiology; environmental factor; fishery production; growth; integrated approach; invertebrate; marine ecosystem; NOAA satellite; numerical model; oxygen; plankton; population distribution; population dynamics; sensitivity analysis; species diversity, Atlantic Ocean; At…	scopus	article of reference	/	0	0	0	0	0	1	1	0	1	0	0	0	0	0	0	0	0	0	0	0	1	0	0	1	0	0	1	0	0	0	1	0	0	0	0	0
21079	Cheung, W.W.L. and Lam, V.W.Y. and Sarmiento, J.L. and Kearney, K. and Watson, R. and Zeller, D. and Pauly, D.	Large-scale redistribution of maximum fisheries catch potential in the global ocean under climate change	Previous projection of climate change impacts on global food supply focuses solely on production from terrestrial biomes, ignoring the large contribution of animal protein from marine capture fisheries. Here, we project changes in global catch potential for 1066 species of exploited marine fish and invertebrates from 2005 to 2055 under climate change scenarios. We show that climate change may lea…	https://www.scopus.com/inward/record.uri?eid=2-s2.0-70450198127&doi=10.1111%2fj.1365-2486.2009.01995.x&partnerID=40&md5=9c2f83f6314b40ca7274d5cb4d8b80a1	Global Change Biology	2010	ARTICLE	16	10.1111/j.1365-2486.2009.01995.x	catch statistics; climate change; climate effect; continental margin; continental shelf; fishery economics; fishery management; fishery policy; fishery production; socioeconomic impact, Alaska; Arctic; Chile; China; Greenland; Indonesia; Norway; Pacific Ocean; Russian Federation; United States, Animalia; Invertebrata	scopus	/	/	1	1	1	1	0	1	1	0	0	0	0	0	0	0	0	0	0	0	0	0	1	0	1	1	0	Many	1	0	0	0	1	0	0	0	0	0
21085	Cheung, W.W.L. and Watson, R. and Pauly, D.	Signature of ocean warming in global fisheries catch	Marine fishes and invertebrates respond to ocean warming through distribution shifts, generally to higher latitudes and deeper waters. Consequently, fisheries should be affected by 'tropicalization' of catch (increasing dominance of warm-water species). However, a signature of such climate-change effects on global fisheries catch has so far not been detected. Here we report such an index, the mea…	https://www.scopus.com/inward/record.uri?eid=2-s2.0-84878098912&doi=10.1038%2fnature12156&partnerID=40&md5=0bfd8f6046c5d411483cd72987716141	Nature	2013	ARTICLE	497	10.1038/nature12156	catch statistics; climate change; climate effect; exploitation; global change; mariculture; marine ecosystem; sea surface temperature; spatial distribution; subtropical region, article; Atlantic Ocean; climate change; community structure; fish; fishery; fishing; greenhouse effect; marine environment; nonhuman; Pacific Ocean; phenology; priority journal; sea; sea surface temperature; tropics, Adap…	scopus	/	/	0	0	0	0	0	1	1	0	0	0	0	0	0	0	0	0	0	0	0	0	1	0	0	1	0	0	1	0	0	0	1	0	0	0	0	0
21148	Choi, Y. and Wang, Y.	Dynamics of carbon sequestration in a coastal wetland using radiocarbon measurements	Coastal wetlands are sensitive to global climate change and may play an important role in the global carbon cycle. However, the dynamics of carbon (C) cycling in coastal wetlands and its response to sea level change associated with global warming is still poorly understood. In this study, we estimated the long-term and short-term rates of C accumulation, using C and C isotopic measurements of pea…	https://www.scopus.com/inward/record.uri?eid=2-s2.0-15944399352&doi=10.1029%2f2004GB002261&partnerID=40&md5=fae68dafe54e03ecb3da99e1f779e483	Global Biogeochemical Cycles	2004	ARTICLE	18	10.1029/2004GB002261	carbon cycle; carbon sequestration; wetland	scopus	/	/	0	1	0	0	0	0	0	0	0	0	0	1	1	0	1	0	0	0	0	0	0	1	1	1	0	0	0	1	0	0	0	0	0	0	0	0
21161	Chotiyaputta, C. and Nootmorn, P. and Jirapunpipat, K.	Review of cephalopod fishery production and long term changes in fish communities in the Gulf of Thailand	Cephalopod production in the Gulf of Thailand in 1996 was 115,966 t comprising 560,000 t of squid, 39,548 t of cuttlefish and 12,721 t of octopus, respectively. Systematic trawl surveys in the Gulf of Thailand have been conducted since 1966 and the data analyzed for the changes in fish communities. The abundance of fishery resources in the coastal waters has declined substantially based on eviden…	https://www.scopus.com/inward/record.uri?eid=2-s2.0-0038743114&partnerID=40&md5=a8f66c9261b05d3dd95008e52dca26a4	Bulletin of Marine Science	2002	ARTICLE	71	NA	abundance; catch composition; cephalopod fishery; community structure; trawling, South China Sea, Carangidae; Cephalopoda; Lactarius; Lactarius lactarius; Loliginidae; Nemipteridae; Octopus; Portunidae; Priacanthidae; Rhinobatidae; Sepiidae	scopus	/	/	0	0	0	0	0	1	0	0	0	0	0	0	0	0	0	0	0	0	0	1	1	0	1	1	0	Octopus;shrimps;crabs	1	0	0	0	1	0	0	0	0	0
21190	Christensen, S. and Van Thi, D.	Catch rates as indicators of ecosystem health and exploitation status in the shrimp fishery in the South China sea	Based on catch and effort data analyses covering the period 1996-2002, time series of catch rates in the trawl fisheries in the South China Sea along the coasts of Bac Lieu and Ca Mau in South East Vietnam were estimated. The indicators include catch rates for total shrimp catch, five major shrimp catch groups and 15 commercial shrimp groups estimated as quarterly averages for trawlers divided in…	https://www.scopus.com/inward/record.uri?eid=2-s2.0-45849094021&doi=10.1080%2f14634980802098424&partnerID=40&md5=200a84658e22e540a1000df1298e3b84	Aquatic Ecosystem Health and Management	2008	ARTICLE	11	10.1080/14634980802098424	Decapoda (Crustacea); Metapenaeus; Parapenaeopsis; Penaeus	scopus	/	/	0	0	0	0	0	1	0	0	0	0	0	0	0	0	0	0	0	0	0	0	1	0	1	1	0	0	1	0	0	0	1	0	0	0	0	0
21296	Cisse, A.A. and Doyen, L. and Blanchard, F. and Bene, C. and Pereau, J.-C.	Ecoviability for small-scale fisheries in the context of food security constraints	This paper applies a stochastic viability approach to a tropical small-scale fishery, offering a theoretical and empirical example of ecosystem-based fishery management approach that accounts for food security. The model integrates multi-species, multi-fleet and uncertainty as well as profitability, food production, and demographic growth. It is calibrated over the period 2006-2010 using monthly …	https://www.scopus.com/inward/record.uri?eid=2-s2.0-84939631294&doi=10.1016%2fj.ecolecon.2015.02.005&partnerID=40&md5=39e48e67b914dd23930dffc0058a30b0	Ecological Economics	2015	ARTICLE	119	10.1016/j.ecolecon.2015.02.005	biodiversity; catch per unit effort; coastal zone; fishery management; fishery modeling; food security; profitability; small scale industry; stochasticity; sustainability, France	scopus	/	/	0	0	0	0	0	1	0	0	0	0	0	0	0	0	0	0	0	0	0	0	1	0	1	1	1	Many	1	0	0	0	1	0	0	0	0	0
21297	Cisse, A.A. and Gourguet, S. and Doyen, L. and Blanchard, F. and Pereau, J.-C.	A bio-economic model for the ecosystem-based management of the coastal fishery in French Guiana	This paper offers a theoretical and empirical model of ecosystem-based fishery management. A multi-species and multi-fleet model integrating Lotka-Volterra trophic dynamics as well as production and profit assessments is developed and applied to the coastal fishery of French Guiana. This small-scale fishery constitutes a challenging example with high fish biodiversity, several non-selective fleet…	https://www.scopus.com/inward/record.uri?eid=2-s2.0-84877760339&doi=10.1017%2fS1355770X13000065&partnerID=40&md5=649707788d086e1c1dbc41ae3eaf3397	Environment and Development Economics	2013	ARTICLE	18	10.1017/S1355770X13000065	NA	scopus	/	/	0	0	0	0	0	1	0	0	0	0	0	0	0	0	0	0	0	0	0	0	1	0	1	1	1	Cynoscion acoupa ; Hexanematichtys proops; Cynoscion virescens ; Centropomus parallelus; Centropomus undecimalus ; Sphyrna lewini Carcharhinus limbatus; Mustelus higmani ; Cynoscion steindachneri ; Plagioscion squamosissimus ; Lobotes surinamensis ; Arius parkeri ; Aspistor quadriscutis 3; Epinephelus itajara ; Mugil cephalus ; Mugil incilis	1	0	0	0	1	0	0	0	0	0
21314	Clark, M.	Are deepwater fisheries sustainable? - The example of orange roughy (Hoplostethus atlanticus) in New Zealand	The deepsea environment is generally regarded as being one of low energy and productivity. Species exploited at depths of over 600 m like orange roughy (Hoplostethus atlanticus), oreos (e.g. Allocyttus niger, Pseudocyttus maculatus), and macrourid rattails (e.g. Coryphaenoides rupestris, Macrourus berglax) have slow growth rates and high longevity compared to traditional commercial species from t…	https://www.scopus.com/inward/record.uri?eid=2-s2.0-0035060687&doi=10.1016%2fS0165-7836%2801%2900240-5&partnerID=40&md5=aa493974d1b5f2144d28ed7734aa1b29	Fisheries Research	2001	ARTICLE	51	10.1016/S0165-7836(01)00240-5	deep-sea fishery; fishery regulation; stock assessment; sustainability, New Zealand	scopus	/	/	0	0	0	0	1	0	0	0	0	0	0	0	0	0	0	0	0	0	0	1	0	0	1	1	0	Hoplostethus atlanticus	1	0	0	0	1	0	0	0	0	0
21348	Clausen, L.W. and Rindorf, A. and van Deurs, M. and Dickey-Collas, M. and Hintzen, N.T.	Shifts in North Sea forage fish productivity and potential fisheries yield	Forage fish populations support large scale fisheries and are key components of marine ecosystems across the world, linking secondary production to higher trophic levels. While climate-induced changes in the North Sea zooplankton community are described and documented in literature, the associated bottom-up effects and consequences for fisheries remain largely unidentified. We investigated the te…	https://www.scopus.com/inward/record.uri?eid=2-s2.0-85035235834&doi=10.1111%2f1365-2664.13038&partnerID=40&md5=d1ee9a34d47e29d1545e1037e19167d9	Journal of Applied Ecology	2018	ARTICLE	55	10.1111/1365-2664.13038	biomass; bottom-up control; climate change; clupeoid fishery; community dynamics; fishery management; fishery production; functional group; gadoid fishery; growth; marine ecosystem; pelagic fishery; planktivore; recruitment (population dynamics); stock assessment; sustainability; trophic level; yield; zooplankton, Atlantic Ocean; North Sea, Calanus finmarchicus; Clupeidae; Sprattus sprattus; Tris…	scopus	/	/	0	0	0	0	0	1	0	0	0	0	0	0	0	0	0	0	0	0	0	0	1	0	1	1	1	Clupea harengus; Sprattus sprattus; Trisopterus esmarkii; Ammodytes marinus	1	0	0	0	1	0	0	0	0	0
21387	Cobacho, S.P. and Wanke, S. and Konstantinou, Z. and El Serafy, G.	Impacts of shellfish reef management on the provision of ecosystem services resulting from climate change in the Dutch Wadden Sea	Ecosystem goods and services define and measure the importance of environmental resources for the well-being and prosperity of societies, considering complex social-ecological interactions and relationships. The management of coastal ecosystem services seeks to analyse the various service characteristics and potentials in relation to human activities in coastal zones which are major contributors …	https://www.scopus.com/inward/record.uri?eid=2-s2.0-85086566574&doi=10.1016%2fj.marpol.2020.104058&partnerID=40&md5=e64736572bc8d529fcf1a558c7770fe1	Marine Policy	2020	ARTICLE	119	10.1016/j.marpol.2020.104058	climate change; coastal zone management; conceptual framework; decision making; ecosystem service; multicriteria analysis; policy making; reef; shellfish; stakeholder, Atlantic Ocean; Netherlands; North Sea; Wadden Sea	scopus	/	/	0	1	0	0	0	0	0	0	0	1	0	0	0	0	0	0	0	0	0	0	1	0	1	1	0	Mytilus edulis; Crassostrea gigas	2	7	2	0	1	0	0	1	1	0
21434	Coleman, F.C. and Figueira, W.F. and Ueland, J.S. and Crowder, L.B.	The impact of United States recreational fisheries on marine fish populations	We evaluated the commercial and recreational fishery landings over the past 22 years, first at the national level, then for populations of concern (those that are overfished or experiencing overfishing), and finally by region. Recreational landings in 2002 account for 4% of total marine fish landed in the United States. With large industrial fisheries excluded (e.g., menhaden and pollock), the re…	https://www.scopus.com/inward/record.uri?eid=2-s2.0-4644292240&doi=10.1126%2fscience.1100397&partnerID=40&md5=097cd077aefa03698f932fd01ea0d71f	Science	2004	ARTICLE	305	10.1126/science.1100397	Marine applications; Population statistics; Recreation centers, Marine fish populations; Recreational landings, Fisheries, environmental impact assessment; fishery management; overfishing; sport fishing, article; commercial phenomena; fish; fishery; fishery management; fishing; marine environment; nonhuman; pisciculture; priority journal; recreation; species conservation; United States, Animals; …	scopus	/	/	0	0	0	0	0	1	1	0	0	0	0	0	0	0	0	0	0	0	0	0	1	0	0	1	0	Many	1	0	1	0	1	0	0	0	0	0
21445	Coll, M. and Carreras, M. and Ciercoles, C. and Cornax, M.-J. and Gorelli, G. and Morote, E. and SÃ¡ez, R.	Assessing fishing and marine biodiversity changes using fishers' perceptions: The Spanish Mediterranean and Gulf of Cadiz case study	Background: The expansion of fishing activities has intensively transformed marine ecosystems worldwide. However, available time series do not frequently cover historical periods. Methodology: Fishers' perceptions were used to complement data and characterise changes in fishing activity and exploited ecosystems in the Spanish Mediterranean Sea and Gulf of Cadiz. Fishers' interviews were conducted…	https://www.scopus.com/inward/record.uri?eid=2-s2.0-84896126576&doi=10.1371%2fjournal.pone.0085670&partnerID=40&md5=2745efc7ff84323cc6812d9d7b14f52e	PLoS ONE	2014	ARTICLE	9	10.1371/journal.pone.0085670	article; climate change; controlled study; environmental change; environmental exploitation; environmental monitoring; Fisher perception; fishing; jellyfish; Mediterranean Sea; memory; nonhuman; personal experience; quantitative analysis; species diversity; stock assessment; adult; aged; analysis of variance; animal; Atlantic Ocean; biodiversity; classification; clinical trial; ecosystem; environ…	scopus	/	/	0	0	0	0	0	1	0	0	0	0	0	0	0	0	0	0	0	0	0	0	1	0	1	1	0	Many	1	0	0	0	1	0	0	0	0	0
21447	Coll, M. and Libralato, S. and Tudela, S. and Palomera, I. and Pranovi, F.	Ecosystem overfishing in the ocean	Fisheries catches represent a net export of mass and energy that can no longer be used by trophic levels higher than those fished. Thus, exploitation implies a depletion of secondary production of higher trophic levels (here the production of mass and energy by herbivores and carnivores in the ecosystem) due to the removal of prey. The depletion of secondary production due to the export of biomas…	https://www.scopus.com/inward/record.uri?eid=2-s2.0-57549117410&doi=10.1371%2fjournal.pone.0003881&partnerID=40&md5=396f3d9eadc715b27731a45b8fdba74d	PLoS ONE	2008	ARTICLE	3	10.1371/journal.pone.0003881	article; environmental exploitation; environmental sustainability; fishery management; human impact (environment); marine environment; nonhuman; sea; trend study; animal; ecosystem; fish; food industry; methodology; physiology; risk; sea; time, Animals; Ecosystem; Fisheries; Fishes; Oceans and Seas; Risk; Time Factors	scopus	/	/	0	0	0	0	0	1	1	0	0	0	0	0	0	0	0	0	0	0	0	0	1	0	0	1	0	Many	1	0	0	0	1	0	0	0	0	0
21517	Conand, C. and Byrne, M.	A review of recent developments in the world sea cucumber fisheries	Sea cucumbers (Holothuridae and Stichopodidae) have been harvested commercially for at least 1000 years. Depending upon the species exploited, there are two processing procedures for the sea cucumber product. Some species are eaten raw, while most commercial species are processed into a dry product called beche-der-mer or trepang. In this review, recent statistics on the world sea cucumber fisher…	https://www.scopus.com/inward/record.uri?eid=2-s2.0-0027708591&partnerID=40&md5=282ecd96fd1037ab23b30bd178b1cce4	Marine Fisheries Review	1993	ARTICLE	55	NA	artisanal fisheries; commercial species; developments; echinoderm fisheries; fishery management; Food and Agriculture Organization; management; sea cucumber fishery, Pacific, Cucumis sativus; Echinodermata; Holothuroidea; Stichopodidae	scopus	/	/	1	1	1	1	0	0	0	0	0	0	0	0	0	1	0	0	0	0	0	0	1	0	1	1	0	Many	1	0	0	0	1	0	0	0	0	0
21576	Cook, G.S. and Fletcher, P.J. and Kelble, C.R.	Towards marine ecosystem based management in South Florida: Investigating the connections among ecosystem pressures, states, and services in a complex coastal system	Marine ecosystem based management plans are gaining popularity with natural resource managers, but examples of their successful implementation remain few. The complexity inherent in marine ecosystems presents a major obstacle to understanding how individual ecosystem pressures impact multiple ecosystem states that in turn impact the provisioning of ecosystem services. To create and implement succ…	https://www.scopus.com/inward/record.uri?eid=2-s2.0-84904647970&doi=10.1016%2fj.ecolind.2013.10.026&partnerID=40&md5=966710fa401c5446c4eaef0bcf76ac5d	Ecological Indicators	2014	ARTICLE	44	10.1016/j.ecolind.2013.10.026	Aquatic ecosystems; Climate change; Fisheries; Managers; Risk assessment; Shellfish; Water, DPSIR; Ecosystem services; Ecosystem-based management; MARES; Social-ecological systems, Ecology, climate change; coastal zone management; ecosystem service; environmental management; estuarine environment; marine ecosystem; numerical model; project design, Florida [United States]; United States, Aves; Ost…	scopus	article of reference	/	0	1	0	1	0	1	0	0	0	0	0	0	1	1	1	0	1	0	0	0	0	1	0	0	0	0	2	2	6	0	1	0	0	0	1	0
21589	Cooley, S.R. and Doney, S.C.	Anticipating ocean acidification's economic consequences for commercial fisheries	Ocean acidification, a consequence of rising anthropogenic CO2 emissions, is poised to change marine ecosystems profoundly by increasing dissolved CO2 and decreasing ocean pH, carbonate ion concentration, and calcium carbonate mineral saturation state worldwide. These conditions hinder growth of calcium carbonate shells and skeletons by many marine plants and animals. The first direct impact on h…	https://www.scopus.com/inward/record.uri?eid=2-s2.0-76149100612&doi=10.1088%2f1748-9326%2f4%2f2%2f024007&partnerID=40&md5=dd01d23e8ba4bb7a4c75b6472af5e165	Environmental Research Letters	2009	ARTICLE	4	10.1088/1748-9326/4/2/024007	Acidification; Calcium carbonate; Carbon dioxide; Economics; Ecosystems; Employment; Fisheries; Marine biology; Molluscs; Natural resources; Oceanography, Adaptation strategies; Commercial fisheries; Economic assessments; Economic consequences; Gross national product; Management implications; Marine resource management; Ocean acidifications, Economic and social effects	scopus	article of reference	/	0	0	0	1	0	1	0	0	0	0	0	0	0	0	0	0	0	0	0	0	1	0	1	1	0	M. edulis ; Oyster C. ; P. magellanicus	1	0	0	0	1	0	0	0	0	0
21592	Coombes, E.G. and Jones, A.P. and Sutherland, W.J.	The biodiversity implications of changes in coastal tourism due to climate change	Nature-based recreation can have deleterious impacts on biodiversity, even at low levels of habitat use. Such impacts can arise from a variety of sources such as trampling of vegetation or disturbance of nesting birds. Sensitive, yet highly visited, environments such as the coast are particularly vulnerable. It is predicted that levels of coastal recreation may increase in some areas as a result …	https://www.scopus.com/inward/record.uri?eid=2-s2.0-67649311975&doi=10.1017%2fS0376892908005134&partnerID=40&md5=af8da735eb2026cd2d47cff9b9177c24	Environmental Conservation	2008	ARTICLE	35	10.1017/S0376892908005134	Climate change scenarios; Coastal management; Coastal tourism; Habitat use; Low level; Management strategies; Nature-based recreation; Spatial extent; Suitable habitat; Vegetation cover; Vegetation species; Visitor numbers; Visitor patterns; Weather conditions, Beaches; Biodiversity; Coastal engineering; Ecology; Land use; Ocean habitats; Vegetation, Climate change, beach; biodiversity; biologica…	scopus	/	/	1	1	0	0	0	0	0	0	0	0	0	1	0	0	0	0	1	0	0	0	0	1	0	0	0	0	0	0	5	0	0	0	0	0	0	0
21593	Cooney, R.T. and Brodeur, R.D.	Carrying capacity and North Pacific salmon production: Stock-enhancement implications	Ocean-ranching programs in Asia and North America are supplementing, or have replaced, the natural production of some salmonid populations feeding and maturing in the North Pacific Ocean. These activities, coupled with favorable survival conditions, have raised many stocks to historical or near historical highs during the last decade and a half. Studies of ocean forage production and the response…	https://www.scopus.com/inward/record.uri?eid=2-s2.0-0032230014&partnerID=40&md5=2ffabbc7bce0613ad559762d40274633	Bulletin of Marine Science	1998	ARTICLE	62	NA	carrying capacity; fishery management; forage; salmonid fishery; stock enhancement, Pacific Ocean, Oncorhynchus; Oncorhynchus gorbuscha; Salmonidae	scopus	/	/	0	0	0	0	0	1	1	0	0	0	0	0	0	0	0	0	0	0	0	0	1	0	1	1	0	North pacific salmon	1	0	0	0	1	0	0	0	0	0
21627	Cordier, M. and Perez AgÃºndez, J.A. and O'Connor, M. and Rochette, S. and Hecq, W.	Quantification of interdependencies between economic systems and ecosystem services: An input-output model applied to the Seine estuary	The aim of this paper is to assess the possible contribution of an input-output model towards two of the basic principles of the sustainability strategy of integrated coastal zone management (ICZM) and Post-Normal Science. According to these principles, decision-support tools should offer a holistic perspective and handle high uncertainty. The difficulties in reaching sustainability are due partl…	https://www.scopus.com/inward/record.uri?eid=2-s2.0-79958285675&doi=10.1016%2fj.ecolecon.2011.04.009&partnerID=40&md5=efc7185565544bfec15118931edf0c38	Ecological Economics	2011	ARTICLE	70	10.1016/j.ecolecon.2011.04.009	coastal zone management; commercial species; decision support system; economic system; ecosystem service; estuarine environment; fish; habitat restoration; holistic approach; input-output analysis; local participation; macroeconomics; maritime transportation; nursery ground; resource management; sustainability; trade-off, France; Seine Estuary	scopus	/	/	0	0	0	0	0	0	0	1	0	0	0	0	0	0	0	0	0	1	0	0	1	0	1	1	0	bass;sole;flounder;plaice;pout;whiting	1	0	0	0	1	0	0	0	1	0
21691	Costa, M.T. and Salinas-de-LeÃ³n, P. and Aburto-Oropeza, O.	Storage of blue carbon in isolated mangrove forests of the Galapagosâ rocky coast	Threatened globally, mangrove forests provide many ecosystem services, including blue carbon storage. These forests, and the services that they provide, are distributed across spatio-temporally variable coastal landscapes and a range of environmental conditions, though this variability is underappreciated in the blue carbon literature. The Galapagos, Ecuador, presents the opportunity to explore s…	https://www.scopus.com/inward/record.uri?eid=2-s2.0-85061594618&doi=10.1007%2fs11273-019-09653-8&partnerID=40&md5=d983bbcc5e9f7d5cbcd2dbefc50204f2	Wetlands Ecology and Management	2019	ARTICLE	27	10.1007/s11273-019-09653-8	NA	scopus	/	/	0	1	0	0	0	0	0	0	0	0	0	0	0	0	1	0	0	0	0	0	0	1	0	1	0	Mangroves	0	1	0	0	0	0	0	0	0	0
21701	Costello, C. and Cao, L. and Gelcich, S. and Cisneros-Mata, M.Ã. and Free, C.M. and Froehlich, H.E. and Golden, C.D. and Ishimura, G. and Maier, J. and Macadam-Somer, I. and Mangin, T. and Melnychuk, M.C. and Miyahara, M. and de Moor, C.L. and Naylor, R. and NÃ¸stbakken, L. and Ojea, E. and Oâ€™Reilly, E. and Parma, A.M. and Plantinga, A.J. and Thilsted, S.H. and Lubchenco, J.	The future of food from the sea	Global food demand is rising, and serious questions remain about whether supply can increase sustainably1. Land-based expansion is possible but may exacerbate climate change and biodiversity loss, and compromise the delivery of other ecosystem services2â€“6. As food from the sea represents only 17% of the current production of edible meat, we ask how much food we can expect the ocean to sustainab…	https://www.scopus.com/inward/record.uri?eid=2-s2.0-85089583393&doi=10.1038%2fs41586-020-2616-y&partnerID=40&md5=d4dab72d67cd0704d063ced1f88960b4	Nature	2020	ARTICLE	588	10.1038/s41586-020-2616-y	biodiversity; bivalve; climate change; finfish; innovation; mariculture; meat; policy reform; seafood; technological change, article; bivalve; fishery; human; mariculture; nonhuman; sea food; animal; aquatic species; catering service; economics; fish; growth, development and aging; mollusc; sea; sustainable development; time factor, Bivalvia, Animals; Aquatic Organisms; Fisheries; Fishes; Food Su…	scopus	/	/	0	0	0	0	0	0	0	0	0	1	0	0	0	0	0	0	0	0	0	0	1	0	0	1	0	Many	1	0	0	0	1	0	0	0	0	0
21730	Couto, T. and Duarte, B. and CaÃ§ador, I. and Baeta, A. and Marques, J.C.	Salt marsh plants carbon storage in a temperate Atlantic estuary illustrated by a stable isotopic analysis based approach	The biomasses, carbon standing stocks, and exportations of three saltmarsh species - Scirpus maritimus, Spartina maritima and Zostera noltii - were determined and their isotopic composition analyzed to illustrate their role in carbon storage in a temperate Atlantic estuary (Mondego, Portugal). Biomass values were higher in the warmer seasons than in the cold seasons, with carbon contents followin…	https://www.scopus.com/inward/record.uri?eid=2-s2.0-84876964151&doi=10.1016%2fj.ecolind.2013.04.004&partnerID=40&md5=e753d1a38b6134483adb34df08f770d1	Ecological Indicators	2013	ARTICLE	32	10.1016/j.ecolind.2013.04.004	Aboveground organs; Carbon concentrations; Carbon storage; Isotopic analysis; Isotopic composition; Salt marshes; Sedimentary organic matter; Stable carbon isotopes, Estuaries; Isotopes; Sedimentology; Wetlands, Carbon, bioaccumulation; biomass; carbon sequestration; isotopic analysis; isotopic composition; monocotyledon; organic matter; saltmarsh; seasonal variation; stable isotope; temperate en…	scopus	/	/	0	1	0	1	0	0	0	0	0	0	0	1	1	0	0	0	0	1	0	0	0	1	1	1	0	scirpus maritimus; Spartina maritima; Zostera noltii	0	1	0	0	0	0	0	0	0	0
21762	Craft, C. and Clough, J. and Ehman, J. and Jove, S. and Park, R. and Pennings, S. and Guo, H. and Machmuller, M.	Forecasting the effects of accelerated sea-level rise on tidal marsh ecosystem services	We used field and laboratory measurements, geographic information systems, and simulation modeling to investigate the potential effects of accelerated sea-level rise on tidal marsh area and delivery of ecosystem services along the Georgia coast. Model simulations using the Intergovernmental Panel on Climate Change (IPCC) mean and maximum estimates of sea-level rise for the year 2100 suggest that …	https://www.scopus.com/inward/record.uri?eid=2-s2.0-61849110406&doi=10.1890%2f070219&partnerID=40&md5=8040109de4f656c5d12d07236abe3264	Frontiers in Ecology and the Environment	2009	ARTICLE	7	10.1890/070219	accretion; climate change; ecosystem service; field method; forecasting method; GIS; hydrological modeling; laboratory method; marsh; sea level change, Georgia; North America; United States	scopus	/	/	0	1	0	0	0	0	0	0	0	0	0	1	0	0	0	0	0	0	0	0	0	1	1	1	0	0	1	0	0	0	0	0	0	0	1	0
21793	Crespi, V.	Recent evolution of the fishing exploitation in the Thau lagoon, France	Fisheries activity in the Thau marine lagoon (Mediterranean coast of France) has an old tradition and involves different types of gears (set nets, traps and lines) that are used seasonally with varying frequencies in different areas. A survey of fishing activity, main fishing methods and main commercial species composition in the lagoon was carried out to assess the current fishing effort and sea…	https://www.scopus.com/inward/record.uri?eid=2-s2.0-0036174365&doi=10.1046%2fj.1365-2400.2002.00275.x&partnerID=40&md5=ba1630a16e73e0e15e58da42607b94b8	Fisheries Management and Ecology	2002	ARTICLE	9	10.1046/j.1365-2400.2002.00275.x	catch composition; fishery production; fishing effort; fishing gear; lagoon, France, Anguilla anguilla; Anguilliformes; Archosargus rhomboidalis; Hyperoglyphe porosa; Sparus; Sparus aurata	scopus	/	/	0	0	0	0	0	1	0	0	0	0	Lagoon	0	0	0	0	0	0	0	1	0	1	0	1	1	0	Anguilla anguilla; Sparus aurata	1	0	0	0	1	0	0	0	0	0
21859	Cubillo, A.M. and Ferreira, J.G. and Lencart-Silva, J. and Taylor, N.G.H. and Kennerley, A. and Guilder, J. and Kay, S. and Kamermans, P.	Direct effects of climate change on productivity of European aquaculture	Aquaculture managers and industry must take into account the impact of climate change on production and environmental quality to ensure that sector growth is sustainable over the coming decades, a key requirement for food security. The potential effects of climate change on aquaculture range from changes to production capacity in existing cultivation areas to changes in the areas themselves, whic…	https://www.scopus.com/inward/record.uri?eid=2-s2.0-85103595323&doi=10.1007%2fs10499-021-00694-6&partnerID=40&md5=52ec4dae8ec9245a9ded4645ff2b8b09	Aquaculture International	2021	ARTICLE	NA	10.1007/s10499-021-00694-6	NA	scopus	/	/	0	0	1	1	0	1	0	0	0	0	0	0	0	0	0	0	0	0	0	0	1	0	1	1	0	Many	1	0	0	0	1	0	0	0	0	0
21862	Cuellar-Martinez, T. and Ruiz-FernÃ¡ndez, A.C. and Sanchez-Cabeza, J.-A. and Perez-Bernal, L. and LÃ³pez-Mendoza, P.G. and Carnero-Bravo, V. and Agraz-HernÃ¡ndez, C.M. and van Tussenbroek, B.I. and Sandoval-Gil, J. and Cardoso-Mohedano, J.G. and VÃ¡zquez-Molina, Y. and Aldana-Gutierrez, G.	Temporal records of organic carbon stocks and burial rates in Mexican blue carbon coastal ecosystems throughout the Anthropocene	Blue carbon (BC) ecosystems provide important and multiple ecosystem services, including climate change mitigation through carbon storage. However, these ecosystems are under the pressure of numerous anthropogenic stressors, such as population growth and industrialization, which jeopardize the benefits they provide. Although the common methodology is based on the use of a linear depth scale, this…	https://www.scopus.com/inward/record.uri?eid=2-s2.0-85088050165&doi=10.1016%2fj.gloplacha.2020.103215&partnerID=40&md5=3102ec71c0247e6f636d6c39269a0a0f	Global and Planetary Change	2020	ARTICLE	192	10.1016/j.gloplacha.2020.103215	Climate change; Forestry; Land use; Magnesium; Organic carbon; Plants (botany); Population statistics; Sea level; Sewage; Storage as a service (STaaS); Wetlands, Anthropogenic stressors; Climate change mitigation; Coastal ecosystems; Ecosystem services; Mass accumulation rates; Nutrient enrichments; Salt marsh ecosystem; Sedimentation pattern, Ecosystems, Anthropocene; anthropogenic effect; carbo…	scopus	/	/	0	1	0	1	0	0	0	0	0	0	0	1	1	0	1	0	0	0	0	0	0	1	1	1	0	Zostera marina; Spartina foliosa; Batis maritima; Salicornia spp.; Suaeda spp.	0	1	0	0	0	0	0	0	0	0
21863	Cuellar-Martinez, T. and Ruiz-FernÃ¡ndez, A.C. and Sanchez-Cabeza, J.-A. and Perez-Bernal, L.-H. and Sandoval-Gil, J.	Relevance of carbon burial and storage in two contrasting blue carbon ecosystems of a north-east Pacific coastal lagoon	Coastal vegetated ecosystems constitute very productive habitats, characterized by efficient Corg sequestration and long-term preservation in sediments, so they play an important role in climate change mitigation. The temporal evolution of Corg content, stocks and burial rates were evaluated in seagrass and salt marsh habitats in San Quintin Bay (northeast Pacific, Mexico)by using 210Pb-dated sed…	https://www.scopus.com/inward/record.uri?eid=2-s2.0-85064667884&doi=10.1016%2fj.scitotenv.2019.03.388&partnerID=40&md5=f22eebd91f03499bc0099c7aa772b6c4	Science of the Total Environment	2019	ARTICLE	675	10.1016/j.scitotenv.2019.03.388	Carbon; Climate change; Land use; Plants (botany); Sediments; Wetlands, Coastal sediments; Large marine ecosystem; Salt marshes; Seagrasses; ^210Pb chronology, Ecosystems, aluminum; bromine; calcium; carbon dioxide; cesium 137; chloride; lead 210; organic carbon; sodium; strontium; titanium; zirconium, bioaccumulation; carbon sequestration; chronology; coastal lagoon; coastal sediment; marine eco…	scopus	/	/	0	1	0	1	0	0	0	0	0	0	Lagoon	1	1	0	0	0	0	0	1	0	0	1	0	0	0	Many	0	1	0	0	0	0	0	0	0	0
21864	Cuervo-Sanchez, R. and Maldonado, J.H. and Rueda, M.	Spillover from marine protected areas on the pacific coast in Colombia: A bioeconomic modelling approach for shrimp fisheries	Marine protected areas are currently recognized as an alternative for the conservation of marine ecosystems. Although the protection reduces the area available for fishing, it has been argued that the spillover effect can increase resources in the adjoining areas. The purpose of this study is to calculate the value of the provision of fishing resources resulting from an increase in the system of …	https://www.scopus.com/inward/record.uri?eid=2-s2.0-85037371381&doi=10.1016%2fj.marpol.2017.10.036&partnerID=40&md5=01da1de756626a6397ef2d6057a7beac	Marine Policy	2018	ARTICLE	88	10.1016/j.marpol.2017.10.036	biodiversity; conservation management; fishery economics; fishery management; marine park; modeling; protected area; shrimp fishery; spillover effect, Colombia; Pacific Coast [Colombia]; Pacific Coast [South America], Decapoda (Crustacea); Litopenaeus occidentalis	scopus	/	/	0	0	0	1	0	0	0	0	0	0	0	0	0	0	1	0	0	1	0	1	0	0	1	1	0	Litopenaeus occidentalis	1	0	0	0	1	0	0	0	0	0
21917	Cusack, M. and Saderne, V. and Arias-Ortiz, A. and Masque, P. and Krishnakumar, P.K. and Rabaoui, L. and Qurban, M.A. and Qasem, A.M. and Prihartato, P. and Loughland, R.A. and Elyas, A.A. and Duarte, C.M.	Organic carbon sequestration and storage in vegetated coastal habitats along the western coast of the Arabian Gulf	Certain coastal ecosystems such as mangrove, saltmarsh and seagrass habitats have been identified as significant natural carbon sinks, through the sequestration and storage of carbon in their biomass and sediments, collectively known as 'blue carbon' ecosystems. These ecosystems can often thrive in extreme environments where terrestrial systems otherwise survive at the limit of their existence, s…	https://www.scopus.com/inward/record.uri?eid=2-s2.0-85056519139&doi=10.1088%2f1748-9326%2faac899&partnerID=40&md5=e284de9bf6bc747f71aaa108886cd933	Environmental Research Letters	2018	ARTICLE	13	10.1088/1748-9326/aac899	Carbon capture; Forestry; Organic carbon; Plants (botany); Sediments, Anthropogenic pressures; Carbon sequestration; Carbon sink; Coastal ecosystems; Comprehensive comparisons; Extreme environment; Organic carbon burial; Terrestrial systems, Ecosystems, anthropogenic effect; carbon sequestration; carbon sink; coastal zone; habitat type; mangrove; marine ecosystem; marine environment; organic carb…	scopus	/	/	0	1	0	0	0	0	0	0	0	0	0	1	1	0	1	0	0	0	0	0	0	1	1	1	0	Avicennia marina; Aleuropus lagopoides; Bienertia cycloptera; Halodule uninervis; Halophila stipulacea; Halophila ovalis	0	1	0	0	0	0	0	0	0	0
21986	Daby, D.	Effects of seagrass bed removal for tourism purposes in a Mauritian bay	Stresses and shocks are increasing on the main natural assets in Mauritius (Western Indian Ocean) by tourism (marine-based) development activities. Seagrasses are removed by hotels in the belief that they are unsightly or harbour organisms causing injury to bathers. Environmental changes (e.g. sediment characteristics and infauna distribution, water quality, seagrass biomass) resulting from clear…	https://www.scopus.com/inward/record.uri?eid=2-s2.0-0038798517&doi=10.1016%2fS0269-7491%2803%2900125-8&partnerID=40&md5=b9f2836b198b4d78ee3299a828a94b37	Environmental Pollution	2003	ARTICLE	125	10.1016/S0269-7491(03)00125-8	Biomass; Ecology; Ecosystems; Ocean habitats; Sediments; Water pollution, Seagrass, Pollution detection, anthropogenic effect; ecosystem management; environmental change; physical disturbance; seagrass; tourism, aquatic fauna; article; biomass; dry weight; ecology; economic development; environmental change; habitat structure; lagoon; marine environment; Mauritius; nonhuman; seagrass; sediment; s…	scopus	/	/	0	0	0	1	0	0	0	0	0	0	0	0	1	0	0	0	0	0	0	0	0	1	1	1	0	S. isoetifolium; H. uninervis	0	1	0	0	0	0	0	0	0	0
22010	Dahl, M. and Asplund, M.E. and BjÃ¶rk, M. and Deyanova, D. and Infantes, E. and Isaeus, M. and NystrÃ¶m Sandman, A. and GullstrÃ¶m, M.	The influence of hydrodynamic exposure on carbon storage and nutrient retention in eelgrass (Zostera marina L.) meadows on the Swedish Skagerrak coast	Cold-temperate seagrass (Zostera marina) meadows provide several important ecosystem services, including trapping and storage of sedimentary organic carbon and nutrients. However, seagrass meadows are rapidly decreasing worldwide and there is a pressing need for protective management of the meadows and the organic matter sinks they create. Their carbon and nutrient storage potential must be prope…	https://www.scopus.com/inward/record.uri?eid=2-s2.0-85089385614&doi=10.1038%2fs41598-020-70403-5&partnerID=40&md5=6ffe755a161b7a3e288152935d53c6b2	Scientific Reports	2020	ARTICLE	10	10.1038/s41598-020-70403-5	NA	scopus	/	/	0	0	0	1	0	0	0	0	0	0	0	0	1	0	0	0	0	0	0	1	0	0	1	1	0	Zostera marina	0	1	0	0	0	0	0	0	0	0
22011	Dahl, M. and Asplund, M.E. and Deyanova, D. and Franco, J.N. and Koliji, A. and Infantes, E. and Perry, D. and BjÃ¶rk, M. and GullstrÃ¶m, M.	High Seasonal Variability in Sediment Carbon Stocks of Cold-Temperate Seagrass Meadows	Seagrass meadows have a high ability to capture and store atmospheric CO2 in the plant biomass and underlying sediment and thereby function as efficient carbon sinks. The seagrass Zostera marina is a common species in the temperate Northern Hemisphere, a region with strong seasonal variations in climate. How seasonality affects carbon storage capacity in seagrass meadows is largely unknown, and t…	https://www.scopus.com/inward/record.uri?eid=2-s2.0-85081008798&doi=10.1029%2f2019JG005430&partnerID=40&md5=d7159864ba26d7f9164dac101d472e18	Journal of Geophysical Research: Biogeosciences	2020	ARTICLE	125	10.1029/2019JG005430	biomass; carbon sequestration; carbon storage; coastal sediment; seagrass meadow; seasonal variation; sediment chemistry; total organic carbon, Baltic Coast [Sweden]; Sweden, Zostera marina	scopus	/	/	0	1	0	0	0	0	0	0	0	0	0	0	1	0	0	0	0	0	0	0	0	1	1	1	0	Zostera marina	0	1	0	0	0	0	0	0	0	0
22012	Dahl, M. and Deyanova, D. and Lyimo, L.D. and NÃ¤slund, J. and Samuelsson, G.S. and Mtolera, M.S.P. and BjÃ¶rk, M. and GullstrÃ¶m, M.	Effects of shading and simulated grazing on carbon sequestration in a tropical seagrass meadow	There is an ongoing world-wide decline of seagrass ecosystems, one of the world's most efficient carbon sink habitats. In spite of this, there is a clear lack of studies experimentally testing the effects of anthropogenic disturbances on carbon sequestration of seagrass systems. We assessed the effects of two disturbances of global concern on the carbon sink function in a five-month in situ exper…	https://www.scopus.com/inward/record.uri?eid=2-s2.0-84960532323&doi=10.1111%2f1365-2745.12564&partnerID=40&md5=78172d7753e37aec4b4bf5e003341fa6	Journal of Ecology	2016	ARTICLE	104	10.1111/1365-2745.12564	allochthon; anthropogenic effect; aquatic ecosystem; aquatic plant; biogeochemical cycle; biomass; carbon sequestration; carbon sink; climate change; disturbance; global perspective; grazing; in situ measurement; marine environment; nitrogen; organic matter; phytomass; seagrass meadow; shading; surficial sediment; vegetation cover, Thalassia hemprichii	scopus	/	/	0	1	0	0	0	0	0	0	0	0	0	0	1	0	0	0	0	0	0	0	0	1	1	1	0	Thalassia hemprichii	0	1	0	0	0	0	0	0	0	0
22065	Damalas, D. and Maravelias, C.D. and Osio, G.C. and Maynou, F. and Sbrana, M. and Sartor, P.	\Once upon a time in the Mediterranean\" long term trends of Mediterranean fisheries resources based on fishers' traditional ecological knowledge"	We investigate long-term changes in the Mediterranean marine resources driving the trawl fisheries by analysing fishers' perceptions (Traditional Ecological Knowledge, TEK) throughout the Mediterranean Sea during the last 80 years. To this end, we conducted an extended set of interviews with experienced fishers that enabled us to classify species (or taxa) as 'decreasing' or 'increasing' both in …	https://www.scopus.com/inward/record.uri?eid=2-s2.0-84924942752&doi=10.1371%2fjournal.pone.0119330&partnerID=40&md5=78b1d05763f34a05c052121698aed474	PLoS ONE	2015	ARTICLE	10	10.1371/journal.pone.0119330	adult; aged; Article; commercial species; controlled study; environmental change; environmental exploitation; fisherman; fishery management; fishery resource; fishing; fishing capacity; geographic distribution; Greece; human; Italy; male; marine species; Mediterranean Sea; nonhuman; personal experience; population abundance; population size; Spain; species richness; taxon; traditional ecological …	scopus	/	/	0	0	0	1	1	1	1	0	0	0	0	0	0	0	0	0	0	0	0	0	1	0	1	1	0	Aristeus antennatus; Aristaeomorpha foliacea; Boops boops; Citharus linguatula ; Dicentrarchus labrax; Engraulis encrasicolus; Eledone spp.; Illex coindetii ;Lithognathus mormyrus ; Loligo spp. ; Lophius spp.;Mullus barbatus ; Merluccius merluccius ;Micromesistius poutassou ; Mullus surmuletus ; Mullus spp ; Nephrops norvegicus ; Octopus vulgaris ;Pagellus bogaraveo ; Pagellus erythrinus ; Penaeu…	1	0	0	0	1	0	0	0	0	0
22159	Das, I. and Lauria, V. and Kay, S. and Cazcarro, I. and Arto, I. and Fernandes, J.A. and Hazra, S.	Effects of climate change and management policies on marine fisheries productivity in the north-east coast of India	The study covers two important deltaic systems of the north-east coast of India, viz. the Bengal and Mahanadi delta that support about 1.25 million people. The changes in potential marine fish production and socio-economic conditions were modelled for these two deltas under long-term changes in environmental conditions (sea surface temperature and primary production) to the end of the 21st centur…	https://www.scopus.com/inward/record.uri?eid=2-s2.0-85082852185&doi=10.1016%2fj.scitotenv.2020.138082&partnerID=40&md5=3924659f64587ca0546f163dc542ce9c	Science of the Total Environment	2020	ARTICLE	724	10.1016/j.scitotenv.2020.138082	Economics; Fisheries; Oceanography; Oils and fats; Productivity; Surface waters; Sustainable development, Biogeochemical modelling; Hilsa; Marine Fishery; North western Bay of Bengal; Primary production, Climate change, biogeochemistry; climate change; environmental conditions; fishery management; fishery policy; fishery production; modeling; socioeconomic conditions, aquaculture; Article; biomas…	scopus	/	/	0	0	0	0	0	1	1	1	0	0	0	0	0	0	0	0	0	1	0	0	1	0	1	1	0	0	1	0	0	0	1	0	0	0	0	0
22166	Das, S. and Crepin, A.-S.	Mangroves can provide protection against wind damage during storms	Research has established that mangroves can protect lives and property from storms by buffering the impacts of storm surges. However, their effects in attenuating wind velocity and providing protection from wind damage during storms are not known. This study examined whether mangroves attenuate damage from cyclonic winds and found that they provide substantial protection to properties, even relat…	https://www.scopus.com/inward/record.uri?eid=2-s2.0-84887609098&doi=10.1016%2fj.ecss.2013.09.021&partnerID=40&md5=e76178f5993d1dc4f5218b0f4dd81242	Estuarine, Coastal and Shelf Science	2013	ARTICLE	134	10.1016/j.ecss.2013.09.021	cyclone; mangrove; research; simulation; storm damage; storm surge; wind; wind direction; wind velocity, India; Odisha, Rhizophoraceae	scopus	/	/	0	1	0	0	0	0	0	0	0	0	0	0	0	0	1	0	0	0	0	0	0	1	0	0	0	0	0	1	0	0	0	0	0	0	0	0
22203	Davidson, I.C. and Cott, G.M. and Devaney, J.L. and Simkanin, C.	Differential effects of biological invasions on coastal blue carbon: A global review and meta-analysis	Human-caused shifts in carbon (C) cycling and biotic exchange are defining characteristics of the Anthropocene. In marine systems, saltmarsh, seagrass, and mangrove habitatsâ€”collectively known as blue carbonâ€ and coastal vegetated habitats (CVHs)â€”are a leading sequester of global C and increasingly impacted by exotic species invasions. There is growing interest in the effect of invasion by …	https://www.scopus.com/inward/record.uri?eid=2-s2.0-85054183006&doi=10.1111%2fgcb.14426&partnerID=40&md5=4b96e46cadce588baaabed955e4d30ca	Global Change Biology	2018	ARTICLE	24	10.1111/gcb.14426	Animalia; Poaceae; Rhizophoraceae, carbon, animal; biodiversity; biomass; carbon cycle; carbon sequestration; ecosystem; human; introduced species; meta analysis; plant; Poaceae; soil; wetland, Animals; Biodiversity; Biomass; Carbon; Carbon Cycle; Carbon Sequestration; Ecosystem; Humans; Introduced Species; Plants; Poaceae; Soil; Wetlands	scopus	/	/	0	1	0	0	0	0	0	0	0	0	0	1	1	0	1	0	0	0	0	0	0	1	1	1	0	Spartina alterniflora; Rhizophora mangle; Rhizophora mucronata; Zostera japonica	0	1	0	0	0	0	0	0	0	0
22348	De la Torre-Castro, M. and Di Carlo, G. and Jiddawi, N.S.	Seagrass importance for a small-scale fishery in the tropics: The need for seascape management	Small-scale fisheries (SSF) in tropical seascapes (mosaics of interconnected mangroves, seagrasses and corals) are crucial for food and income. However, management is directed mostly to corals and mangroves. This research analyzes the importance of seagrasses compared to adjacent ecosystems in Chwaka Bay, Zanzibar, Tanzania. Using fish landings; the study investigated: location of fishing effort,…	https://www.scopus.com/inward/record.uri?eid=2-s2.0-84902116059&doi=10.1016%2fj.marpolbul.2014.03.034&partnerID=40&md5=5dd8eb3ddaa1877b096d2d8f2ec414fd	Marine Pollution Bulletin	2014	ARTICLE	83	10.1016/j.marpolbul.2014.03.034	Ecosystems; Fish; Fisheries; Social aspects, Coastal management; Marine Spatial Planning; MPA; Seagrasses; Seascape; Small-scale fisheries, Plants (botany), coastal zone management; fishery management; fishery production; fishing community; fishing effort; seagrass; sustainability, article; biomass; coastal waters; coral; environmental management; fishery; income; mangrove; nonhuman; poverty; sea…	scopus	/	/	0	1	0	1	0	0	0	0	0	0	0	0	1	1	1	0	0	0	0	0	1	1	1	1	0	Scarus ghobban ; Siganus sutor ;Parupeneus macronema ;L. vaigiensis ; Lethrinus mahsena ; Lethrinus lentjan ; Leptoscarus vaigiensis ;Lutjanus monostigma	1	0	0	0	1	0	0	0	0	0
22369	de los Santos, C.B. and Olive, I. and Moreira, M. and Silva, A. and Freitas, C. and AraÃºjo Luna, R. and Quental-Ferreira, H. and Martins, M. and Costa, M.M. and Silva, J. and Cunha, M.E. and Soares, F. and PousÃ£o-Ferreira, P. and Santos, R.	Seagrass meadows improve inflowing water quality in aquaculture ponds	Water quality is critical for fish health in aquaculture production. In flow-through systems, the inflowing water normally requires quality controls and treatments for being supplied from coastal water bodies that can be polluted by nutrients, suspended solids, and microorganisms. Here we assess how seagrass meadows benefit aquaculture systems through the provision of ecosystem services (water fi…	https://www.scopus.com/inward/record.uri?eid=2-s2.0-85086033852&doi=10.1016%2fj.aquaculture.2020.735502&partnerID=40&md5=261cd4927f5801c5d3dc44b523f704cf	Aquaculture	2020	ARTICLE	528	10.1016/j.aquaculture.2020.735502	aquaculture system; bacterium; coastal water; inflow; oxygen consumption; phosphorus; photosynthesis; reservoir; seagrass; spatial variation; water quality, Portugal, Escherichia coli	scopus	/	/	0	0	0	1	0	0	0	0	0	0	0	0	1	0	0	0	0	0	0	0	0	1	1	1	0	Sparus aurata;Dicentrarchus labrax;Argyrosomus regius;Solea senegalensis	1	0	0	0	0	0	0	0	1	0
22510	DeLaune, R.D. and White, J.R.	Will coastal wetlands continue to sequester carbon in response to an increase in global sea level?: A case study of the rapidly subsiding Mississippi river deltaic plain	The highly visible coastal phenomenon of wetland loss in coastal Louisiana (LA) was examined through the prism of carbon accumulation and loss. Carbon storage or sequestration in rapidly subsiding LA coastal marsh soils was based on vertical marsh accretion and aerial change data. Marshes sequester significant amount of carbon through vertical accretion however, large amounts of carbon previously…	https://www.scopus.com/inward/record.uri?eid=2-s2.0-83055188425&doi=10.1007%2fs10584-011-0089-6&partnerID=40&md5=b741fa51afc70e163d286d9c1796f88c	Climatic Change	2012	ARTICLE	110	10.1007/s10584-011-0089-6	Carbon accumulation; Carbon loss; Carbon sequestration; Carbon storage; Coastal Louisiana; Coastal marsh; Coastal regions; Coastal restorations; Coastal wetlands; Deltaic plain; Economic benefits; Global sea level rise; Global sea levels; Katrina; Mississippi river; Soil carbon; Soil profiles; Vertical accretion; Wetland loss, Carbon; Coastal zones; Deterioration; Forestry; Restoration; Sea level…	scopus	/	/	0	1	0	1	0	0	0	0	0	0	0	1	0	0	1	0	0	0	0	0	0	1	0	1	0	0	0	1	0	0	0	0	0	0	0	0
22516	Delgado, J. and Amorim, A. and Gouveia, L. and Gouveia, N.	An Atlantic journey: The distribution and fishing pattern of the Madeira deep sea fishery	The deep sea fishery targeting the black and intermediate scabbardfishes (Aphanopus spp.) off the Madeira archipelago represents one of the world long standing exploitations of meso- and bathypelagic fishes. The intensive fishing of the target species caused an overall decrease of more than (51%) in their yields. Fishing vessels had to go further away of the usual fishing grounds, leading to a pr…	https://www.scopus.com/inward/record.uri?eid=2-s2.0-85047227690&doi=10.1016%2fj.rsma.2018.05.001&partnerID=40&md5=7dc53a0b5f33a4a98608b56087432656	Regional Studies in Marine Science	2018	ARTICLE	23	10.1016/j.rsma.2018.05.001	NA	scopus	/	/	0	0	0	0	1	0	0	0	0	0	0	0	0	0	0	0	0	0	0	0	1	0	0	1	0	Many	1	0	0	0	1	0	0	0	0	0
22577	Depellegrin, D. and BlaÅ¾auskas, N.	Integrating ecosystem service values into oil spill impact assessment	Depellegrin, D. and BlaÅ¾auskas, N., 2013. Integrating ecosystem service values into oil spill impact assessment. The catastrophic effects that oil spills have on coastal resources, the complex task of decision making during oil spill response, and the need for operational reasoning induce decision makers to seek science-based decisions. In light of these circumstances, spatially explicit, econom…	https://www.scopus.com/inward/record.uri?eid=2-s2.0-84880242162&doi=10.2112%2fJCOASTRES-D-11-00191.1&partnerID=40&md5=0148e876690890c88f126a89b647c573	Journal of Coastal Research	2013	ARTICLE	29	10.2112/JCOASTRES-D-11-00191.1	biotope; catastrophic event; coastal zone; cost-benefit analysis; damage; data set; decision making; ecological impact; ecosystem service; environmental impact assessment; GIS; meteorology; oil spill, Atlantic Ocean; Baltic Sea; Lithuania	scopus	article of reference	/	0	0	0	0	0	0	0	0	0	0	0	0	0	0	0	0	0	0	0	0	0	0	0	0	0	0	1	2	2	0	1	0	0	0	0	0
22632	Dey, M.M. and Rosegrant, M.W. and Gosh, K. and Chen, O.L. and Valmonte-Santos, R.	Analysis of the economic impact of climate change and climate change adaptation strategies for fisheries sector in Pacific coral triangle countries: Model, estimation strategy, and baseline results	This paper presents a supply-and-demand model for the fisheries sector developed to assess the effect of climate change and related adaptation strategies in four Pacific coral triangle (CT) countries-Fiji, Solomon Islands, Timor-Leste, and Vanuatu. The modeling approach used in this paper represents climate change in terms of supply shocks, and works out its economic consequences using the microe…	https://www.scopus.com/inward/record.uri?eid=2-s2.0-84960797933&doi=10.1016%2fj.marpol.2015.12.011&partnerID=40&md5=2c2857d9aba6ba6aa04aef4b8ac8c0f1	Marine Policy	2016	ARTICLE	67	10.1016/j.marpol.2015.12.011	adaptive management; climate change; economic analysis; economic impact; fishing industry; microeconomics; strategic approach, Coral Triangle; Fiji; Lesser Sunda Islands; Pacific Ocean; Solomon Islands [(ISG) Melanesia]; Solomon Islands [Solomon Islands (ISG)]; Sunda Isles; Timor; Timor-Leste; Vanuatu, Anthozoa; Invertebrata; Scombridae	scopus	/	/	0	0	1	1	0	1	1	0	0	0	0	0	0	0	0	0	0	0	0	0	1	0	1	1	0	Tuna; invertebrates	1	0	0	0	1	0	0	0	0	0
22634	Deyanova, D. and Gullstrom, M. and Lyimo, L.D. and Dahl, M. and Hamisi, M.I. and Mtolera, M.S.P. and Bjork, M.	Contribution of seagrass plants to CO2 capture in a tropical seagrass meadow under experimental disturbance	Coastal vegetative habitats are known to be highly productive environments with a high ability to capture and store carbon. During disturbance this important function could be compromised as plant photosynthetic capacity, biomass, and/or growth are reduced. To evaluate effects of disturbance on CO2 capture in plants we performed a five-month manipulative experiment in a tropical seagrass (Thalass…	https://www.scopus.com/inward/record.uri?eid=2-s2.0-85024119578&doi=10.1371%2fjournal.pone.0181386&partnerID=40&md5=112c09219bccb7035a9b1ec6955ab88d	PLoS ONE	2017	ARTICLE	12	10.1371/journal.pone.0181386	carbon dioxide; carbon dioxide, Article; biomass; carbon balance; controlled study; ecosystem; fluorescence; grazing; nonhuman; photosynthesis; physiological process; plant growth; plant shading; plant structures; rhizome; seagrass; shoot; Thalassia hemprichii; Alismatales; aquatic species; carbon sequestration; ecosystem; grassland; growth, development and aging; Hydrocharitaceae; metabolism; me…	scopus	/	/	0	0	0	1	0	0	0	0	0	0	0	0	1	0	0	0	0	0	0	0	0	1	1	1	1	Thalassia hemprichii	0	1	0	0	0	0	0	0	0	0
22663	Diamond, S.L. and Crowder, L.B. and Cowell, L.G.	Catch and Bycatch: The Qualitative Effects of Fisheries on Population Vital Rates of Atlantic Croaker	Bycatch in shrimp trawl fisheries can make up 60â€“80% of the catch by weight. Finfish taken incidentally in shrimp trawls include juveniles of species that are valuable in directed fisheries as adults. Atlantic croaker Micropogonias undulatus is commonly caught as bycatch in shrimp trawls and has also been a target species in both the Gulf of Mexico (the Gulf) and the South and Middle Atlantic b…	https://www.scopus.com/inward/record.uri?eid=2-s2.0-0033388066&doi=10.1577%2f1548-8659%281999%29128%3c1085%3aCABTQE%3e2.0.CO%3b2&partnerID=40&md5=3d9712c814dd8e80626d38bc579f4ab1	Transactions of the American Fisheries Society	1999	ARTICLE	128	10.1577/1548-8659(1999)128<1085:CABTQE>2.0.CO;2	age-related difference; bycatch; ecological impact; fishery management; fishery regulation; life history trait; spatial variation, (West); Atlantic Ocean; Gulf of Mexico, Decapoda (Crustacea); Micropogonias undulatus	scopus	/	/	0	0	0	0	0	1	0	1	0	0	0	0	0	0	0	0	0	1	0	1	0	0	0	1	0	Micropogonias undulatus	1	0	0	0	1	0	0	0	0	0
22696	Diedrich, A.	The impacts of tourism on coral reef conservation awareness and support in coastal communities in Belize	Marine recreational tourism is one of a number of threats to the Belize Barrier Reef but, conversely, represents both a motivation and source of resources for its conservation. The growth of tourism in Belize has resulted in the fact that many coastal communities are in varying stages of a socio-economic shift from dependence on fishing to dependence on tourism. In a nation becoming increasingly …	https://www.scopus.com/inward/record.uri?eid=2-s2.0-37249037048&doi=10.1007%2fs00338-007-0224-z&partnerID=40&md5=8754a7d54ae1c9bbb05b522940bf09d7	Coral Reefs	2007	ARTICLE	26	10.1007/s00338-007-0224-z	coastal zone; conservation management; coral reef; environmental impact; fishing community; marine park; perception; quality of life; recreational activity; tourism development, Atlantic Ocean; Belize [Central America]; Caribbean Sea; Central America; Mesoamerican Barrier Reef, Anthozoa	scopus	/	/	0	0	0	1	0	0	0	0	0	0	0	0	0	1	0	0	0	0	0	0	0	1	0	0	0	0	0	0	4	0	0	0	0	0	0	0
22740	Ding, Q. and Shan, X. and Jin, X.	Ecological footprint and vulnerability of marine capture fisheries in China	China (herein referred as Chinaâ€™s mainland, and excluding Hong Kong, Macau and Taiwan) ranks as the worldâ€™s leading fishing nation, with approximately 11.1 million tons of domestic marine catch acquired in 2017. Marine fisheries resources in China are mainly exploited by its 11 coastal provinces and municipalities, and the development of fishing industry varies among them. However, few studie…	https://www.scopus.com/inward/record.uri?eid=2-s2.0-85085094993&doi=10.1007%2fs13131-019-1468-y&partnerID=40&md5=93fa142fcc19fdfcdefea7740641b9a3	Acta Oceanologica Sinica	2020	ARTICLE	39	10.1007/s13131-019-1468-y	NA	scopus	/	/	0	0	0	0	0	1	0	0	0	0	0	0	0	0	0	0	0	0	0	0	1	0	1	1	1	Many	1	0	0	0	1	0	0	0	0	0
22742	Ding, Q. and Wang, Y. and Chen, X. and Chen, Y.	Effects of economics and demographics on global fisheries sustainability	A good understanding of social factors that lead to marine ecological change is important to developing sustainable global fisheries. We used balanced panel models and conducted cross-national time-series analyses (1970â€“2010) of 122 nations to examine how economic prosperity and population growth affected the sustainability of marine ecosystems. We used catches in economic exclusive zone (EEZ);…	https://www.scopus.com/inward/record.uri?eid=2-s2.0-85016646426&doi=10.1111%2fcobi.12873&partnerID=40&md5=9d6caea1b147c741dc095abd3e1f213a	Conservation Biology	2017	ARTICLE	31	10.1111/cobi.12873	biodiversity; economic growth; environmental indicator; fishery economics; Gross Domestic Product; Kuznets curve; marine environment; overfishing; panel data; population growth; primary production; secondary production; sustainability; sustainable development; trophic level, animal; biodiversity; demography; ecosystem; environmental protection; fish; fishery; human, Animals; Biodiversity; Conserv…	scopus	/	/	0	0	0	0	0	1	0	0	0	0	0	0	0	0	0	0	0	0	0	0	1	0	0	0	0	0	1	0	0	0	1	0	0	0	0	0
22757	Dissanayake, D.C.T. and Stefansson, G.	Present status of the commercial sea cucumber fishery off the north-west and east coasts of Sri Lanka	The sea cucumber fishery has been providing an important means of livelihood to the coastal fishing communities in Sri Lanka for centuries. Stock status, level of exploitation and mortality parameters of eleven commercial sea cucumber species were studied off the north-west and the east coasts of Sri Lanka using data collected from an underwater visual census and fishery-dependent surveys carried…	https://www.scopus.com/inward/record.uri?eid=2-s2.0-84860802617&doi=10.1017%2fS0025315411001019&partnerID=40&md5=0db50385c404c8fc80dd0d90d6fe53e7	Journal of the Marine Biological Association of the United Kingdom	2012	ARTICLE	92	10.1017/S0025315411001019	abundance; coastal zone; echinoderm fishery; fishery survey; fishing community; marine resource; mortality; numerical model; regression analysis; stock assessment, Sri Lanka, Anax; Holothuria; Holothuria atra; Holothuroidea; Stichopus; Stichopus chloronotus; Thelenota	scopus	/	/	0	0	1	1	0	0	0	0	0	0	0	0	1	1	0	1	0	0	0	0	1	0	1	1	0	Actinopyga; Bohadschia; Holothuria; Pearsonothuria; Stichopus; Thelenota; Acaudina	1	0	0	0	1	0	0	0	0	0
22772	D'Lima, C. and Welters, R. and Hamann, M. and Marsh, H.	Using regional geographic scale substitution to value coastal wildlife tourism: Implications for stakeholders, Conservation and management	Marine and coastal wildlife tourism industries such as cetacean and shark tourism are increasing globally, as is the need to value and sustainably manage these industries. To reliably estimate expenditures attributable to wildlife tourism, it is important to consider the degree to which the target species can be substituted by other attractions in the same geographic area. However, the effect of …	https://www.scopus.com/inward/record.uri?eid=2-s2.0-84964805841&doi=10.1016%2fj.ocecoaman.2016.04.019&partnerID=40&md5=f2725114efb9effefb5da1e8fd31ceaa	Ocean and Coastal Management	2016	ARTICLE	128	10.1016/j.ocecoaman.2016.04.019	Conservation; Dolphins (structures), Coastal wildlife tourism; Effect of substitution; Geographic areas; Management interventions; Orcaella brevirostris; Tourism industry; Tourist attractions; Wildlife conservation, Animals, coastal zone management; demographic survey; dolphin; ecotourism; geographical region; nature conservation; shark; stakeholder; tourism management; tourist attraction; touris…	scopus	/	/	0	0	0	0	0	0	0	0	0	1	lagoon	0	0	0	0	0	0	0	0	0	0	0	0	0	0	0	0	0	1	0	0	0	0	0	0	0
22871	Doughty, C.L. and Cavanaugh, K.C. and Hall, C.R. and Feller, I.C. and Chapman, S.K.	Impacts of mangrove encroachment and mosquito impoundment management on coastal protection services	The ecosystem services afforded by coastal wetlands are threatened by climate change and other anthropogenic stressors. The Kennedy Space Center and Merritt Island National Wildlife Refuge in east central Florida offer a representative site for investigating how changes to vegetation distribution interact with management to impact coastal protection. Here, salt marshes are converting to mangroves…	https://www.scopus.com/inward/record.uri?eid=2-s2.0-85019143430&doi=10.1007%2fs10750-017-3225-0&partnerID=40&md5=c26b32a3504796186acb531cd84f7065	Hydrobiologia	2017	ARTICLE	803	10.1007/s10750-017-3225-0	anthropogenic effect; climate change; coastal protection; coastal wetland; ecosystem service; mangrove; mosquito; saltmarsh; vegetation dynamics; wave attenuation, Florida [United States]; United States, Rhizophoraceae	scopus	/	/	0	1	0	0	0	0	0	0	0	0	0	1	0	0	1	0	0	0	0	0	0	1	1	1	0	0	0	1	0	0	0	0	0	0	0	0
22872	Doughty, C.L. and Langley, J.A. and Walker, W.S. and Feller, I.C. and Schaub, R. and Chapman, S.K.	Mangrove Range Expansion Rapidly Increases Coastal Wetland Carbon Storage	The climate change-induced expansion of mangroves into salt marshes could significantly alter the carbon (C) storage capacity of coastal wetlands, which have the highest average C storage per land area among unmanaged terrestrial ecosystems. Mangrove range expansion is occurring globally, but little is known about how these rapid climate-driven shifts may alter ecosystem C storage. Here, we quant…	https://www.scopus.com/inward/record.uri?eid=2-s2.0-84957440601&doi=10.1007%2fs12237-015-9993-8&partnerID=40&md5=0976c5abc7c7a30ef2972f29494809a5	Estuaries and Coasts	2016	ARTICLE	39	10.1007/s12237-015-9993-8	biomass; carbon sequestration; climate change; coastal wetland; ecotone; global warming; mangrove; range expansion; saltmarsh; terrestrial ecosystem; vegetation cover, Rhizophoraceae	scopus	/	/	0	1	0	1	0	0	0	0	0	0	0	1	0	0	1	0	0	0	0	0	1	0	1	1	0	Rhizophora mangle; Avicennia germinans; Laguncularia racemosa; Spartina alterniflora; Distichlis spicata; Batis maritima; Salicornia bigelovii	0	1	0	0	0	0	0	0	0	0
22942	Du, J. and Guan, D. and Yao, Z. and Wang, Z. and Huo, C.	Records of human-induced changes in sedimentation and carbon sequestration in Dalian Bay, north China	To study human-induced changes in sedimentation and carbon sequestration over the last 100 years in Dalian Bay (a typical coastal sea in North China), three sediment cores from different locations (C1, C2 and C3) were collected and the chronologies of their depths were evaluated from a radionuclides-based approach. Sedimentation rates (mass accumulation rates) over core depths were calculated bas…	https://www.scopus.com/inward/record.uri?eid=2-s2.0-85064195123&doi=10.1016%2fj.csr.2019.04.004&partnerID=40&md5=bf71cb7b6117c6be206288567f1e8a50	Continental Shelf Research	2019	ARTICLE	178	10.1016/j.csr.2019.04.004	anthropogenic effect; carbon isotope; carbon sequestration; chronology; ecosystem service; human activity; isotopic composition; radionuclide; sediment chemistry; sediment core; sedimentation rate; total organic carbon, China; Dalian Bay; Liaoning	scopus	/	/	0	0	0	0	0	0	0	0	0	1	0	0	0	0	0	0	0	0	0	0	0	1	0	0	1	0	0	1	0	0	0	0	0	0	0	0
23010	Duffield, C.J. and Alve, E. and Andersen, N. and Andersen, T.J. and Hess, S. and Strohmeier, T.	Spatial and temporal organic carbon burial along a fjord to coast transect: A case study from Western Norway	We investigated spatial and temporal changes in accumulation rate and source of organic carbon on a gradient along the Lysefjord and the more coastal HÃ¸gsfjord, Western Norway. This was achieved through analysis of total organic carbon and nitrogen content of sediment cores, which were radiometrically dated to the early 19th and 20th centuries for the HÃ¸gsfjord and Lysefjord, respectively. Bent…	https://www.scopus.com/inward/record.uri?eid=2-s2.0-85029458146&doi=10.1177%2f0959683617690588&partnerID=40&md5=1dfaba17233d022c19befcdc72e4bb75	Holocene	2017	ARTICLE	27	10.1177/0959683617690588	assembly rule; benthic foraminifera; burial diagenesis; carbon sequestration; fjord; Holocene; marine sediment; organic carbon; paleoceanography; protist; spatiotemporal analysis; stable isotope; transect, Norway, Cassidulina laevigata; Foraminifera; Hyalinea balthica; Melonis barleeanus; Protista	scopus	/	/	0	0	0	0	0	0	0	0	0	1	0	0	0	0	0	0	0	0	0	0	0	1	1	1	0	Many	0	1	0	0	0	0	0	0	0	0
23053	Duncan, C. and Primavera, J.H. and Pettorelli, N. and Thompson, J.R. and Loma, R.J.A. and Koldewey, H.J.	Rehabilitating mangrove ecosystem services: A case study on the relative benefits of abandoned pond reversion from Panay Island, Philippines	Mangroves provide vital climate change mitigation and adaptation (CCMA) ecosystem services (ES), yet have suffered extensive tropics-wide declines. To mitigate losses, rehabilitation is high on the conservation agenda. However, the relative functionality and ES delivery of rehabilitated mangroves in different intertidal locations is rarely assessed. In a case study from Panay Island, Philippines,…	https://www.scopus.com/inward/record.uri?eid=2-s2.0-84990935161&doi=10.1016%2fj.marpolbul.2016.05.049&partnerID=40&md5=8a1518a820ff002d18822f4f4bbe119c	Marine Pollution Bulletin	2016	ARTICLE	109	10.1016/j.marpolbul.2016.05.049	Climate change; Coastal zones; Ecosystems; Fish ponds; Lakes; Patient rehabilitation; Regional planning, Aquaculture ponds; Carbon stocks; Coastal protection; Ecosystem services; Mangroves, Shore protection, carbon, carbon; climate change; coastal protection; coastal zone management; ecosystem service; mangrove; pond; restoration ecology, abandoned pond reversion; Article; case study; ecosystem r…	scopus	/	/	0	1	0	0	0	0	0	0	0	0	0	0	0	0	1	0	0	0	0	0	0	1	1	1	1	Mangroves	0	2	0	0	0	0	0	0	0	0
23089	Dupras, J. and Parcerisas, L. and Brenner, J.	Using ecosystem services valuation to measure the economic impacts of land-use changes on the Spanish Mediterranean coast (El Maresme, 1850â€“2010)	Over the last few decades, Mediterranean coastal areas have experienced profound land-use changes due mainly to urban sprawl and reforestation at the expense of former traditional agrarian mosaics and natural resources, such as beach areas or freshwaters streams. These changes have had severe negative consequences on the biodiversity and ecological state (i.e. function) of the territory. The over…	https://www.scopus.com/inward/record.uri?eid=2-s2.0-84939247391&doi=10.1007%2fs10113-015-0847-5&partnerID=40&md5=dc5664771f51d512a8643507615c57a6	Regional Environmental Change	2016	ARTICLE	16	10.1007/s10113-015-0847-5	NA	scopus	/	/	0	0	0	0	0	0	0	0	0	1	0	0	0	0	0	0	1	0	0	0	0	0	0	0	0	0	0	2	2	0	0	0	0	0	0	0
23173	Eddy, T.D. and Coll, M. and Fulton, E.A. and Lotze, H.K.	Trade-offs between invertebrate fisheries catches and ecosystem impacts in coastal New Zealand	Invertebrate catches are increasing globally following the depletion of many finfish stocks, yet stock assessments and management plans for invertebrates are limited, as is an understanding of the ecosystem effects of these fisheries. Using an ecosystem modelling approach, we explored the trade-offs between invertebrate catches and their impacts on the associated ecosystem on the south coast of W…	https://www.scopus.com/inward/record.uri?eid=2-s2.0-84930798103&doi=10.1093%2ficesjms%2ffsv009&partnerID=40&md5=3a3fbaac414942694eb141c05272d098	ICES Journal of Marine Science	2015	ARTICLE	72	10.1093/icesjms/fsv009	bioindicator; catch statistics; ecosystem approach; finfish; fishery management; invertebrate; trade-off; trophic level, New Zealand; North Island; Wellington [North Island], Echinoidea; Evechinus chloroticus; Haliotidae; Haliotis australis; Invertebrata; Jasus edwardsii	scopus	/	/	0	0	1	1	0	0	0	0	0	0	0	0	0	0	0	0	0	0	0	0	1	0	1	1	1	Jasus edwardsii;Haliotis australis; H. Iris; Evechinus chloroticus	1	0	0	0	1	0	0	0	0	0
23174	Eddy, T.D. and Friedlander, A.M. and De LeÃ³n, P.S.	Ecosystem effects of fishing & El NiÃ±o at the GalÃ¡pagos Marine Reserve	The GalÃ¡pagos Archipelago is home to a diverse range of marine bioregions due to the confluence of several cold and warm water currents, resulting in some of the most productive tropical marine ecosystems in the world. These ecosystems are strongly influenced by El NiÃ±o events which can reduce primary production by an order of magnitude, dramatically reducing energy available throughout the foo…	https://www.scopus.com/inward/record.uri?eid=2-s2.0-85074234375&doi=10.7717%2fpeerj.6878&partnerID=40&md5=e43f9e2d7fe959526bc8615005d24df4	PeerJ	2019	ARTICLE	2019	10.7717/peerj.6878	article; biomass; cold stress; fishery management; fishing; International Union for Conservation of Nature; keystone species; lobster; nonhuman; Panulirus; sea cucumber; stock assessment; structure activity relation	scopus	/	/	0	0	1	0	0	1	0	0	0	0	0	0	0	0	0	0	0	0	0	0	1	0	1	1	1	Sharks ; Toothed cetaceans ; Bacalao ; Birds ; Sea lions ; Pelagic predators ; Non-commercial reef predators ; Octopods ; Pelagic planktivores ; Other commercial reef predators ; Large benthic invertebrate eaters ; Planktivorous reef fishes ; Hexaplex gastropod ; Small benthic invertebrate eaters ; Carnivorous zooplankton ; Spiny lobsters ; Slipper lobster ; Omnivorous reef fishes ; Shrimps and s…	1	0	0	0	1	0	0	0	0	0
23175	Eddy, T.D. and Gardner, J.P.A. and Perez-Matus, A.	Applying Fishers' Ecological Knowledge to Construct Past and Future Lobster Stocks in the Juan Fernandez Archipelago, Chile	Over-exploited fisheries are a common feature of the modern world and a range of solutions including area closures (marine reserves; MRs), effort reduction, gear changes, ecosystem-based management, incentives and co-management have been suggested as techniques to rebuild over-fished populations. Historic accounts of lobster (Jasus frontalis) on the Chilean Juan FernÃ¡ndez Archipelago indicate a …	https://www.scopus.com/inward/record.uri?eid=2-s2.0-78349238198&doi=10.1371%2fjournal.pone.0013670&partnerID=40&md5=c1717f0a24664b419ba0c550dcc4ca92	PLoS ONE	2010	ARTICLE	5	10.1371/journal.pone.0013670	article; biomass production; catch selectivity; controlled study; ecosystem restoration; environmental protection; fish stock; fishery management; fishing; historical period; lobster; population abundance; population growth; species conservation; algorithm; animal; biological model; biomass; Chile; economics; ecosystem; food industry; geography; growth, development and aging; human; methodology; …	scopus	/	/	0	0	1	0	0	0	0	0	0	0	0	0	0	0	0	0	0	0	0	1	0	0	1	1	0	Lobster	1	0	0	0	1	0	0	0	0	0
23187	Edgar, G.J. and Samson, C.R.	Catastrophic decline in mollusc diversity in eastern Tasmania and its concurrence with shellfish fisheries	We used historical patterns of deposition of mollusc shells to infer changes to inshore benthic assemblages in the southeastern Tasmanian region over the past 120 years. We identified and counted shells in slices embedded within 1m long 210Pb-dated sediment cores were collected at 13 sites in water depths of 8-16 m. Declines in mollusc species richness and shell production occurred during the pas…	https://www.scopus.com/inward/record.uri?eid=2-s2.0-10644271902&doi=10.1111%2fj.1523-1739.2004.00191.x&partnerID=40&md5=05d53805657d632f350edacaf3a4995a	Conservation Biology	2004	ARTICLE	18	10.1111/j.1523-1739.2004.00191.x	biodiversity; habitat loss; mollusc; shellfish fishery; species richness, Australasia; Australia; Eastern Hemisphere; Tasmania; World, Mollusca; Pectinidae	scopus	/	/	0	0	0	0	0	0	0	0	0	1	0	0	0	0	0	0	0	0	0	0	1	0	1	1	0	scallop	1	0	0	0	1	0	0	0	0	0
23189	Edgar, G.J. and Ward, T.J. and Stuart-Smith, R.D.	Rapid declines across Australian fishery stocks indicate global sustainability targets will not be achieved without an expanded network of â€˜no-fishingâ€™ reserves	A continuing debate between environmental scientists and fisheries biologists on the sustainability of fisheries management practices, and the extent of fishing impacts on marine ecosystems, is unlikely to be resolved without fishery-independent data spanning large geographic and temporal scales. Here, we compare continental- and decadal-scale trends in fisheries catches with underwater reef moni…	https://www.scopus.com/inward/record.uri?eid=2-s2.0-85047838360&doi=10.1002%2faqc.2934&partnerID=40&md5=05917d2ba0539947f187fb04e8eb9e81	Aquatic Conservation: Marine and Freshwater Ecosystems	2018	ARTICLE	28	10.1002/aqc.2934	biodiversity; biomass; fish; fishery management; global perspective; management practice; marine ecosystem; marine park; overfishing; population decline; reef; stock assessment; sustainability; wild population, Australia, Invertebrata; Pisces	scopus	/	/	0	0	1	1	0	1	0	0	0	0	0	0	0	0	0	0	0	0	0	0	1	0	1	1	0	Macruronus novaezelandiae;Neoplatycephalus conatus;Gempylidae spp.;jackass morwong;bight redfish;Seriolella punctata	1	0	0	0	1	0	0	0	0	0
23216	Eero, M. and Andersson, H.C. and Almroth-Rosell, E. and MacKenzie, B.R.	Has eutrophication promoted forage fish production in the Baltic Sea?	Reducing anthropogenic nutrient inputs is a major policy goal for restoring good environmental status of coastal marine ecosystems. However, it is unclear to what extent reducing nutrients would also lower fish production and fisheries yields. Empirical examples of changes in nutrient loads and concurrent fish production can provide useful insights to this question. In this paper, we investigate …	https://www.scopus.com/inward/record.uri?eid=2-s2.0-84966694979&doi=10.1007%2fs13280-016-0788-3&partnerID=40&md5=022080c58c1d519192dc681d95b11e9b	Ambio	2016	ARTICLE	45	10.1007/s13280-016-0788-3	anthropogenic effect; biomass; body condition; climate modeling; coastal zone; eutrophication; fish; fishery production; marine ecosystem; nutrient enrichment; recruitment (population dynamics); three-dimensional modeling, Atlantic Ocean; Baltic Sea, nitrogen; phosphorus; sea water, analysis; animal; Baltic States; chemistry; environmental monitoring; eutrophication; fish; growth, development and…	scopus	/	/	0	0	0	0	0	1	0	0	0	0	0	0	0	0	0	0	0	0	0	0	1	0	1	1	0	Sprat;herring	1	0	0	0	1	0	0	0	0	0
23221	Eero, M. and MacKenzie, B.R. and KarlsdÃ³ttir, H.M. and Gaumiga, R.	Development of international fisheries for the eastern Baltic cod (Gadus morhua) from the late 1880s until 1938	The paper provides an overview of eastern Baltic cod (Gadus morhua) fisheries from the end of the 1880s until 1938, in order to improve the knowledge of long-term stock dynamics. The data compiled and included in the study comprise catches and economic values of exploited fish species, time series of indicators of fishing effort and qualitative information on developments in fishing technology. T…	https://www.scopus.com/inward/record.uri?eid=2-s2.0-35548944521&doi=10.1016%2fj.fishres.2007.02.015&partnerID=40&md5=c38f7533bf20d59c0effee86112627de	Fisheries Research	2007	ARTICLE	87	10.1016/j.fishres.2007.02.015	Gadus callarias; Gadus morhua	scopus	/	/	0	0	0	0	0	1	0	0	0	0	0	0	0	0	0	0	0	0	0	1	0	0	1	1	0	Gadus morhua	1	0	0	0	1	0	0	0	0	0
23222	Effiong, M.O. and Ogbonna, C.U.	Ecosystem perception among artisanal fishermen: A case study of Akpabuyo and Bakassi coastal fishing communities in cross River State, Nigeria	The link between fisheries and their ecosystems are deeper and more significant than those that exist in mainstream agriculture. It is evident that the fisheries sub-sector is experiencing lots of environmental challenges arising from climate change, ecosystem, global warming, amongst others. Artisanal fish productivity is tied to the health and functioning of the ecosystems on which it depends f…	https://www.scopus.com/inward/record.uri?eid=2-s2.0-85033238984&doi=10.9734%2fARRB%2f2017%2f37431&partnerID=40&md5=75e677fe8126ee3b972584837b045f77	Annual Research and Review in Biology	2017	ARTICLE	19	10.9734/ARRB/2017/37431	NA	scopus	/	/	0	0	0	0	0	0	0	0	0	1	0	0	0	0	0	0	0	0	0	0	0	0	0	0	0	0	1	0	0	0	1	0	0	0	0	0
23262	Eid, E.M. and Arshad, M. and Shaltout, K.H. and El-Sheikh, M.A. and Alfarhan, A.H. and PicÃ³, Y. and Barcelo, D.	Effect of the conversion of mangroves into shrimp farms on carbon stock in the sediment along the southern Red Sea coast, Saudi Arabia	The conservation of coastal ecosystems and specially mangroves â€˜â€˜blue carbonâ€™â€™ is receiving more attention as consequence of their recognition as high ecosystem carbon stocks and for the fact that these areas are undergoing land conversion. The aim of the present study is to evaluate the impact of land use changes due to conversion of mangroves to shrimp farms on the bulk density (SBD), o…	https://www.scopus.com/inward/record.uri?eid=2-s2.0-85067396597&doi=10.1016%2fj.envres.2019.108536&partnerID=40&md5=7070db4f6e6525f42e9678a9b375ecf5	Environmental Research	2019	ARTICLE	176	10.1016/j.envres.2019.108536	carbon; carbon dioxide; organic carbon; carbon, carbon dioxide; carbon emission; carbon sequestration; coastal zone; concentration (composition); land use change; mangrove; organic carbon; sediment analysis; shrimp culture; soil carbon, agricultural land; animal experiment; Article; bulk density; climate change; clinical evaluation; coastal waters; concentration process; controlled study; land us…	scopus	/	/	0	1	0	1	0	0	0	0	0	0	0	0	0	0	1	0	0	0	0	0	0	1	1	1	0	Avicennia marina	0	1	0	0	0	0	0	0	0	0
23263	Eid, E.M. and El-Bebany, A.F. and Alrumman, S.A.	Distribution of soil organic carbon in the mangrove forests along the southern Saudi Arabian Red Sea coast	Climate change is an issue that has huge concerns worldwide. Carbon dioxide (CO2) emission is one of the important factors in global climate change. Carbon sequestration potential (CSP) of various terrestrial ecosystems, especially wetlands, play a role in manipulating the excessive increase of CO2 in the atmosphere. In the current investigation, we report on the efficiency of mangrove forests lo…	https://www.scopus.com/inward/record.uri?eid=2-s2.0-84974831653&doi=10.1007%2fs12210-016-0542-6&partnerID=40&md5=64670ef5d0adfa32947ce6f65c597e6c	Rendiconti Lincei	2016	ARTICLE	27	10.1007/s12210-016-0542-6	Aquatic organisms; Carbon dioxide; Climate change; Global warming; Location; Organic carbon; Plants (botany); Soils, Aquatic communities; Arabian Peninsula; Carbon sequestration; Red sea; Vertical distributions, Forestry	scopus	/	/	0	1	0	0	0	0	0	0	0	0	0	0	0	0	1	0	0	0	0	0	0	1	1	1	1	A. marina	0	1	0	0	0	0	0	0	0	0
23267	Eide, A.	Climate change, fisheries management and fishing aptitude affecting spatial and temporal distributions of the Barents Sea cod fishery	Climate change is expected to influence spatial and temporal distributions of fish stocks. The aim of this paper is to compare climate change impact on a fishery with other factors impacting the performance of fishing fleets. The fishery in question is the Northeast Arctic cod fishery, a well-documented fishery where data on spatial and temporal distributions are available. A cellular automata mo…	https://www.scopus.com/inward/record.uri?eid=2-s2.0-85032379672&doi=10.1007%2fs13280-017-0955-1&partnerID=40&md5=406c193064624992af232feadc33e1a2	Ambio	2017	ARTICLE	46	10.1007/s13280-017-0955-1	cellular automaton; climate change; exploitation; fishery management; fishing effort; performance assessment; spatial distribution; spatiotemporal analysis; stocking density; technological development, Arctic Ocean; Barents Sea, Boreogadus, animal; aptitude; climate change; ecosystem; environmental protection; fish; fishery; sea food, Animals; Aptitude; Climate Change; Conservation of Natural Res…	scopus	/	/	0	0	0	0	0	1	0	0	0	0	0	0	0	0	0	0	0	0	0	1	0	0	1	1	0	cod	1	0	0	0	1	0	0	0	0	0
23302	El Zrelli, R. and Rabaoui, L. and Roa-Ureta, R.H. and Gallai, N. and Castet, S. and Gregoire, M. and Bejaoui, N. and Courjault-Rade, P.	Economic impact of human-induced shrinkage of Posidonia oceanica meadows on coastal fisheries in the Gabes Gulf (Tunisia, Southern Mediterranean Sea)	In early XXth century, the Gulf of Gabes (SE Tunisia) used to host the most extended Posidonia oceanica seagrass beds in the Mediterranean Sea, and a highly productive hotspot of benthic/demersal biodiversity. Sponge harvesting and seabed trawling provoked a first step of seagrass degradation. Subsequently, phosphogypsum releases from Gabes Industrial Complex, since mid-1970s, accelerated the dec…	https://www.scopus.com/inward/record.uri?eid=2-s2.0-85084267724&doi=10.1016%2fj.marpolbul.2020.111124&partnerID=40&md5=91e3d67870a455ca734d531e82170952	Marine Pollution Bulletin	2020	ARTICLE	155	10.1016/j.marpolbul.2020.111124	Biodiversity; Decision making; Industrial plants; Losses; Plants (botany); Service industry; Shrinkage, Economic valuation; Environmental costs; Industrial complex; Industrial solutions; Negative externalities; Phosphate industries; Posidonia oceanica; Southern mediterraneans, Fisheries, coastal fishery; commercial species; decision making; economic impact; seagrass meadow; shrinkage; sponge; tra…	scopus	/	/	0	0	0	1	0	0	0	0	0	0	0	0	1	0	0	0	0	0	0	0	1	1	1	1	0	Posidonia oceanica	1	0	0	0	1	0	0	0	0	0
23361	Elschot, K. and Bakker, J.P. and Temmerman, S. and Van De Koppel, J. and Bouma, T.J.	Ecosystem engineering by large grazers enhances carbon stocks in a tidal salt marsh	Grazers can have a large impact on ecosystem processes and are known to change vegetation composition. However, knowledge of how the long-term presence of grazers affects soil carbon sequestration is limited. In this study, we estimated total accumulated organic carbon in soils of a back-barrier salt marsh and determined how this is affected by long-term grazing by both small and large grazers in…	https://www.scopus.com/inward/record.uri?eid=2-s2.0-84944345360&doi=10.3354%2fmeps11447&partnerID=40&md5=1a65ee2c699aa61d133ef331b5041bec	Marine Ecology Progress Series	2015	ARTICLE	537	10.3354/meps11447	abiotic factor; biomass; carbon dioxide; carbon sequestration; cattle; climate change; ecosystem engineering; grazing; lagomorph; organic carbon; oxygen; redox potential; saltmarsh; soil carbon; succession; waterfowl, Anser; Bos	scopus	/	/	0	1	0	0	0	0	0	0	0	0	0	1	0	0	0	0	0	0	0	0	0	1	0	1	1	0	0	1	0	0	0	0	0	0	0	0
23378	Elwin, A. and Bukoski, J.J. and Jintana, V. and Robinson, E.J.Z. and Clark, J.M.	Preservation and recovery of mangrove ecosystem carbon stocks in abandoned shrimp ponds	Mangrove forests capture and store exceptionally large amounts of carbon and are increasingly recognised as an important ecosystem for carbon sequestration. Yet land-use change in the tropics threatens this ecosystem and its critical â€˜blue carbonâ€™ (carbon stored in marine and coastal habitats) stores. The expansion of shrimp aquaculture is among the major causes of mangrove loss globally. Her…	https://www.scopus.com/inward/record.uri?eid=2-s2.0-85076011790&doi=10.1038%2fs41598-019-54893-6&partnerID=40&md5=e75b9e52379d2e41581db89fc3a78407	Scientific Reports	2019	ARTICLE	9	10.1038/s41598-019-54893-6	NA	scopus	/	/	0	1	0	0	0	0	0	0	0	0	Abandoned0ish0onds	0	0	0	1	0	0	0	1	0	0	1	1	1	1	0	0	1	0	0	0	0	0	0	0	0
23406	Engel, A. and Bracher, A. and Dinter, T. and Endres, S. and Grosse, J. and Metfies, K. and Peeken, I. and Piontek, J. and Salter, I. and NÃ¶thig, E.-M.	Inter-annual variability of organic carbon concentrations in the eastern Fram Strait during summer (2009-2017)	The Arctic Ocean plays a key role in regulating the global climate, while being highly sensitive to climate change. Temperature in the Arctic increases faster than the global average causing a loss of multiyear sea-ice, and affecting marine ecosystem structure and functioning. As a result, Arctic primary production and biogeochemical cycling are changing. Here, we investigated inter-annual change…	https://www.scopus.com/inward/record.uri?eid=2-s2.0-85065393648&doi=10.3389%2ffmars.2019.00187&partnerID=40&md5=9439385867005aee01075cfe53664fe5	Frontiers in Marine Science	2019	ARTICLE	6	10.3389/fmars.2019.00187	NA	scopus	/	/	0	0	0	0	0	0	0	0	1	0	0	0	0	0	0	0	0	0	0	0	0	1	0	0	0	0	0	1	0	0	0	0	0	0	0	0
23413	Engelhard, G.H. and Righton, D.A. and Pinnegar, J.K.	Climate change and fishing: A century of shifting distribution in North Sea cod	Globally, spatial distributions of fish stocks are shifting but although the role of climate change in range shifts is increasingly appreciated, little remains known of the likely additional impact that high levels of fishing pressure might have on distribution. For North Sea cod, we show for the first time and in great spatial detail how the stock has shifted its distribution over the past 100 y…	https://www.scopus.com/inward/record.uri?eid=2-s2.0-84903723363&doi=10.1111%2fgcb.12513&partnerID=40&md5=2ded7be8ea24e57b4148da43510f98f7	Global Change Biology	2014	ARTICLE	20	10.1111/gcb.12513	climate change; commercial species; exploitation; fishery; governance approach; spatial distribution; stock assessment; time series analysis, Atlantic Ocean; North Sea; United Kingdom, animal; Atlantic cod; climate change; demography; fishery; North Sea, Animals; Climate Change; Demography; Fisheries; Gadus morhua; North Sea	scopus	/	/	0	0	0	0	0	1	0	0	0	0	0	0	0	0	0	0	0	0	0	1	0	0	1	1	0	Cod	1	0	0	0	1	0	0	0	0	0
23436	Eong, O.J.	Mangroves - a carbon source and sink	The mangrove ecosystem in many wet tropical areas represents one of the most, if not the most productive of natural ecosystems. The question that has occupied the minds of many mangrove scientists is \What is the fate of this high productivity\"? More recently this question has gained added relevance as a result of the increase in global carbon dioxide concentration. Are mangroves sinks of atmosp…	https://www.scopus.com/inward/record.uri?eid=2-s2.0-0027373670&doi=10.1016%2f0045-6535%2893%2990070-L&partnerID=40&md5=d32dbd49c4c44c9c796d5d582dc27e61	Chemosphere	1993	ARTICLE	27	10.1016/0045-6535(93)90070-L	carbon; fuel; organic matter, aquaculture; atmosphere; conference paper; ecosystem; forest; malaysia; productivity; seashore; tropics, Rhizophoraceae	scopus	/	/	0	1	0	0	0	0	0	0	0	0	0	0	0	0	1	0	0	0	0	0	0	1	0	0	0	0	0	1	0	0	0	0	0	0	0	0
23440	Eppink, F.V. and Brander, L.M. and Wagtendonk, A.J.	An initial assessment of the economic value of coastal and freshwater wetlands in West Asia	Many countries in West Asia, defined in this study as the Arabic-speaking countries of the Arabian Peninsula plus Turkey and Iran, have enacted environmental conservation laws but regional underlying drivers of environment change, such as rising incomes and fast-growing populations, continue to put pressure on remaining wetlands. This paper aims to inform conservation efforts by presenting the fi…	https://www.scopus.com/inward/record.uri?eid=2-s2.0-85009954309&doi=10.3390%2fland3030557&partnerID=40&md5=c77dff3723891656a067775e3f0d5078	Land	2014	ARTICLE	3	10.3390/land3030557	NA	scopus	/	/	0	1	0	1	0	0	0	0	0	0	0	1	0	0	1	0	0	0	0	0	0	1	0	0	0	0	7	4	2	0	1	1	0	1	1	0
23473	Eriksson, H. and Ã–sterblom, H. and Crona, B. and Troell, M. and Andrew, N. and Wilen, J. and Folke, C.	Contagious exploitation of marine resources	Global seafood sourcing networks are expanding to meet demand. To describe contemporary fishery expansion patterns, we analyzed the worldwide exploitation of sea cucumber (Echinodermata: Holothuroidea) traded via Hong Kong for consumers in China. In just 15 years (1996-2011), the sea cucumber sourcing network expanded from 35 to 83 countries; sea cucumber fisheries serving the Chinese market now …	https://www.scopus.com/inward/record.uri?eid=2-s2.0-84943786007&doi=10.1890%2f140312&partnerID=40&md5=11df0fd02dd4b1f750aa633c18e06a09	Frontiers in Ecology and the Environment	2015	ARTICLE	13	10.1890/140312	commercial species; decision making; echinoderm fishery; exploitation; fishery management; food market; import; marine resource; seafood, China; Hong Kong, Echinodermata; Holothuroidea	scopus	/	/	0	0	0	1	0	0	0	0	0	0	0	0	0	0	0	0	0	0	0	0	1	0	1	1	0	Thelenota anax; Holothuria fuscopunctata; Actinopyga miliaris; Holothuria fuscogilva; Thelenota ananas	1	0	0	0	1	0	0	0	0	0
23505	Escudero-Castillo, M. and Felix-Delgado, A. and Silva, R. and MariÃ±o-Tapia, I. and Mendoza, E.	Beach erosion and loss of protection environmental services in Cancun, Mexico	Human settlements in coastal zones have increased vulnerability to hydrometeorological phenomena in many places around the world. Of particular interest here is the case of Cancun, a luxurious tourist resort created in 1970 on the Caribbean coast of Mexico. The lack of regulations to control the expansion of tourist infrastructure on this barrier island, the disregard to environmental preservatio…	https://www.scopus.com/inward/record.uri?eid=2-s2.0-85021987919&doi=10.1016%2fj.ocecoaman.2017.06.015&partnerID=40&md5=82d0c8bf26c53bce9b76a04e1bc952a3	Ocean and Coastal Management	2018	ARTICLE	156	10.1016/j.ocecoaman.2017.06.015	Coastal zones; Environmental regulations; Erosion, Beach process; Cancun; Ecosystem protection; Environmental preservation; Environmental services; Human driven erosion vulnerability; Management strategies; Spatial and temporal alteration, Beaches, anthropogenic effect; barrier island; beach erosion; coastal protection; coastal zone management; dune; ecosystem service; environmental conditions; e…	scopus	/	/	0	1	0	0	0	0	0	0	0	0	0	0	0	0	1	0	1	0	0	0	0	1	0	1	0	0	0	1	0	0	0	0	0	0	0	0
23507	Esmaeili, A.	Mechanisms and risk of cumulative impacts to coastal ecosystem services: An expert elicitation approach	Approximately 52% of the 380,000 tons of fish landings in Iran come from the northern Persian Gulf, with a total of 108,000 fishermen and 8900 fishing vessels (2003 data). The fishery in the region is very important for the local economy, but the major problems facing the Iranian fisheries are an uncertain availability of fish and over-fishing. The Persian Gulf is a sensitive marine ecosystem. Th…	https://www.scopus.com/inward/record.uri?eid=2-s2.0-70450085936&doi=10.1080%2f09640560903327781&partnerID=40&md5=e16e7b0b37dacfc44ac895bea9038d68	Journal of Environmental Planning and Management	2009	ARTICLE	52	10.1080/09640560903327781	catchability; environmental change; environmental effect; environmental factor; fishery management; maximum sustainable yield; overfishing; rainfall; sea level pressure; water temperature; wind, Arabian Sea; Indian Ocean; Persian Gulf	scopus	/	/	0	0	0	0	0	1	0	0	0	0	0	0	0	0	0	0	0	0	0	0	1	0	0	1	0	Many	1	0	0	0	1	0	0	0	0	0
23533	Essington, T.E. and Beaudreau, A.H. and Wiedenmann, J.	Fishing through marine food webs	A recurring pattern of declining mean trophic level of fisheries landings, termed \fishing down the food web,\" is thought to be indicative of the serial replacement of high-trophic-level fisheries with less valuable, low-trophic-level fisheries as the former become depleted to economic extinction. An alternative to this view, that declining mean trophic levels indicate the serial addition of low…	https://www.scopus.com/inward/record.uri?eid=2-s2.0-33644795302&doi=10.1073%2fpnas.0510964103&partnerID=40&md5=8d48c6f5ab33b78b1b522ecb8853a7ca	Proceedings of the National Academy of Sciences of the United States of America	2006	ARTICLE	103	10.1073/pnas.0510964103	article; Atlantic Ocean; ecosystem; environmental management; environmental protection; food industry; food web; marine environment; priority journal; species extinction, Animals; Fisheries; Fishes; Food Chain; Oceans and Seas	scopus	/	/	0	0	0	1	1	1	1	0	0	0	0	0	0	0	0	0	0	0	0	0	1	0	0	1	1	Many	1	0	0	0	1	0	0	0	0	0
23550	Estoque, R.C. and Myint, S.W. and Wang, C. and Ishtiaque, A. and Aung, T.T. and Emerton, L. and Ooba, M. and Hijioka, Y. and Mon, M.S. and Wang, Z. and Fan, C.	Assessing environmental impacts and change in Myanmar's mangrove ecosystem service value due to deforestation (2000-2014)	Myanmar is one of the mangrove-richest countries in the world, providing valuable ecosystem services to people. However, due to deforestation driven primarily by agricultural expansion, Myanmar's mangrove forest cover has declined dramatically over the past few decades, while what remains is still under pressure. To support management planning, accurate quantification of mangrove forest cover cha…	https://www.scopus.com/inward/record.uri?eid=2-s2.0-85052454475&doi=10.1111%2fgcb.14409&partnerID=40&md5=8f145793e30d4c011221a6d3d65de40c	Global Change Biology	2018	ARTICLE	24	10.1111/gcb.14409	deforestation; ecosystem service; environmental assessment; environmental change; environmental impact; Landsat; mangrove; MODIS; sustainability, Myanmar, Decapoda (Crustacea), agriculture; ecosystem; environmental protection; forest; forestry; tree; wetland, Agriculture; Conservation of Natural Resources; Ecosystem; Forestry; Forests; Trees; Wetlands	scopus	/	/	0	1	0	0	0	0	0	0	0	0	0	0	0	0	1	0	0	0	0	0	0	1	1	1	0	Excoecaria agallocha; Heritiera fomes; Rhizophora mucronate; Rhizophora apiculata	3	4	2	0	1	1	0	1	1	0
23559	Etemadi, H. and Smoak, J.M. and Sanders, C.J.	Forest migration and carbon sources to Iranian mangrove soils	Mangrove forests rank as one of the world's most productive biomes and their soils are highly efficient in accumulating organic carbon (OC). Most research on OC in mangrove forests has focused on moist tropical and sub-tropical regions. Here we examine an arid mangrove forest (composed of the species Avicennia marina) from the Jask area in southern Iran. The organic carbon content, TOC:TN ratios …	https://www.scopus.com/inward/record.uri?eid=2-s2.0-85048449351&doi=10.1016%2fj.jaridenv.2018.06.005&partnerID=40&md5=49ea7b44a52d0fa29e99e1cc54f3d963	Journal of Arid Environments	2018	ARTICLE	157	10.1016/j.jaridenv.2018.06.005	alga; arid region; biome; carbon dioxide; carbon sequestration; climate change; inorganic carbon; mangrove; microalga; organic carbon; sea level change; subtropical region; terrestrial environment; tropical region, Hormozgan; Iran; Iran; Jask, algae; Avicennia marina; Rhizophoraceae	scopus	/	/	0	1	0	0	0	0	0	0	0	0	0	0	0	0	1	0	0	0	0	0	0	1	1	1	0	Avicennia marina	0	1	0	0	0	0	0	0	0	0
23661	Fan, B. and Li, Y. and Pavao-Zuckerman, M.	The dynamics of land-sea-scape carbon flow can reveal anthropogenic destruction and restoration of coastal carbon sequestration	Context: Coastal zones are a significant coupling landscape and seascape with large global populations and thus have large concentrations of carbon emissions and potential influences on global environmental changes. However, the impacts of coastal seascape pattern change, on the provision of ecosystem goods and services (e.g. carbon flows) have not been understood fully in the face of rapid human…	https://www.scopus.com/inward/record.uri?eid=2-s2.0-85095444256&doi=10.1007%2fs10980-020-01148-9&partnerID=40&md5=a83395d58c27640da892807a7b355cf1	Landscape Ecology	2021	ARTICLE	36	10.1007/s10980-020-01148-9	anthropogenic effect; carbon sequestration; coastal zone; global change; landscape ecology; restoration ecology; spatial planning; spatiotemporal analysis, China; Fujian; Xiamen	scopus	/	/	0	1	0	1	0	0	0	0	0	0	0	1	1	0	1	0	0	1	0	0	0	1	0	0	0	0	0	1	0	0	0	0	0	0	0	0
23733	Fastelli, P. and Marcelli, M. and Guerranti, C. and Renzi, M.	Recent Changes of Ecosystem Surfaces and their Services Value in a Mediterranean Costal Protected Area: the Role of Wetlands	Coastal ecosystems provide key services, but human activities and natural phenomena such as coastal erosion can strongly affect them. These changes can induce severe ecological and economic damages. This study aims to evaluate temporal changes in a protected area (Regional Park of Maremma, Southern Tuscany, Italy) in terms of both ecological and economical damage associated with ecosystem service…	https://www.scopus.com/inward/record.uri?eid=2-s2.0-85050806098&doi=10.1007%2fs41208-017-0057-7&partnerID=40&md5=2023e8c344a62f95ad3d13ec90a70319	Thalassas	2018	ARTICLE	34	10.1007/s41208-017-0057-7	NA	scopus	/	/	0	0	0	0	0	0	0	0	0	1	0	0	0	0	0	0	0	0	0	0	0	1	0	1	0	0	Unknown	Unknown	Unknown	Unknown	Unknown	Unknown	Unknown	Unknown	Unknown	Unknown
23757	Feagin, R.A. and Martinez, M.L. and Mendoza-Gonzalez, G. and Costanza, R.	Salt marsh zonal migration and ecosystem service change in response to global sea level rise: A case study from an urban region	Coastal wetland plants are expected to respond to global sea level rise by migrating toward higher elevations. Housing, infrastructure, and other anthropogenic modifications are expected to limit the space available for this potential migration. Here, we explore the ecological and economic effects of projected Intergovernmental Panel on Climate Change (IPCC) 2007 report sea level changes at the p…	https://www.scopus.com/inward/record.uri?eid=2-s2.0-78651501007&doi=10.5751%2fES-03724-150414&partnerID=40&md5=69c23d2e4c5f55bd610356e9c8fcf68d	Ecology and Society	2010	ARTICLE	15	10.5751/ES-03724-150414	anthropogenic effect; ecosystem service; environmental disturbance; Intergovernmental Panel on Climate Change; nature-society relations; plant community; saltmarsh; sea level change; spatial analysis; trade-off; urban region	scopus	/	/	0	1	0	0	0	0	0	0	0	0	0	1	0	0	0	0	0	0	0	0	0	1	1	1	0	Spartina spp.	0	1	0	0	0	0	0	0	0	0
23844	Fernandes, J.A. and Cheung, W.W.L. and Jennings, S. and ButenschÃ¶n, M. and De Mora, L. and FrÃ¶licher, T.L. and Barange, M. and Grant, A.	Modelling the effects of climate change on the distribution and production of marine fishes: Accounting for trophic interactions in a dynamic bioclimate envelope model	Climate change has already altered the distribution of marine fishes. Future predictions of fish distributions and catches based on bioclimate envelope models are available, but to date they have not considered interspecific interactions. We address this by combining the species-based Dynamic Bioclimate Envelope Model (DBEM) with a size-based trophic model. The new approach provides spatially and…	https://www.scopus.com/inward/record.uri?eid=2-s2.0-84880132172&doi=10.1111%2fgcb.12231&partnerID=40&md5=a589ffe6fd010f25777899dac15660ee	Global Change Biology	2013	ARTICLE	19	10.1111/gcb.12231	abundance; biomass; catch composition; climate change; climate effect; competition (ecology); ecosystem approach; fishery management; fishery production; interspecific interaction; model validation; pelagic fish; size distribution; spatial distribution; stock assessment; trophic interaction, animal; animal dispersal; article; Atlantic Ocean; biological feedback; biological model; biomass; climate…	scopus	article of reference	/	0	0	0	0	0	1	1	0	0	0	0	0	0	0	0	0	0	0	0	0	1	0	1	1	1	Thunnus alalunga; Hippoglossoides platessoides ; Lophius piscatorius; Gadus morhua ; Clupea harengus ; Trachurus trachurus ; Scomber scombrus ; Sprattus sprattus ; Micromesistius poutassou ; Mallotus villosus ; Solea solea ; Leucoraja naevus ; Limanda limanda ;Engraulis encrasicolus ; Merluccius merluccius ; Sardina pilchardus ; Pleuronectes platessus ; Sprattus sprattus ; Platichthys flesus ; En…	1	0	0	0	1	0	0	0	0	0
23845	Fernandes, J.A. and FrÃ¶licher, T.L. and Rutterford, L.A. and Erauskin-Extramiana, M. and Cheung, W.W.L.	Changes of potential catches for North-East Atlantic small pelagic fisheries under climate change scenarios	Small- and intermediate-size pelagic fisheries are highly impacted by environmental variability and climate change. Their wide geographical distribution and high mobility makes them more likely to shift their distribution under climate change. Here, we explore the potential impact of different climate change scenarios on the four main commercial pelagic species in the North-East Atlantic (NEA): A…	https://www.scopus.com/inward/record.uri?eid=2-s2.0-85091641537&doi=10.1007%2fs10113-020-01698-3&partnerID=40&md5=3bfc04cfffee93482315e16edf107fe3	Regional Environmental Change	2020	ARTICLE	20	10.1007/s10113-020-01698-3	NA	scopus	/	/	0	0	0	0	0	1	1	0	0	0	0	0	0	0	0	0	0	0	0	0	1	0	1	1	0	Scomber scombrus; Sprattus sprattus; Clupea harengus; Micromesistius poutassou	1	0	0	0	1	0	0	0	0	0
23846	Fernandes, J.A. and Kay, S. and Hossain, M.A.R. and Ahmed, M. and Cheung, W.W.L. and Lazar, A.N. and Barange, M.	Projecting marine fish production and catch potential in Bangladesh in the 21st century under long-term environmental change and management scenarios	The fisheries sector is crucial to the Bangladeshi economy and wellbeing, accounting for 4.4% of national gross domestic product and 22.8% of agriculture sector production, and supplying ca. 60% of the national animal protein intake. Fish is vital to the 16 million Bangladeshis living near the coast, a number that has doubled since the 1980s. Here, we develop and apply tools to project the long-t…	https://www.scopus.com/inward/record.uri?eid=2-s2.0-84991447091&doi=10.1093%2ficesjms%2ffsv217&partnerID=40&md5=b69a7e232b503351c495fb6fe8ada2f5	ICES Journal of Marine Science	2016	ARTICLE	73	10.1093/icesjms/fsv217	catch statistics; climate change; downscaling; ecosystem modeling; ecosystem service; fishery production; fishing mortality; global climate; greenhouse gas; long-term change; low income population; marine environment; nutrient availability; primary production; sustainability; teleost; twenty first century, Bangladesh; India; Maharashtra; Mumbai, Animalia; Harpadon nehereus; Harpadontinae; Tenualo…	scopus	/	/	0	0	0	0	0	1	0	0	0	0	0	0	0	0	0	0	0	0	0	0	1	0	1	1	0	Tenualosa ilisha; Harpadon nehereus	1	0	0	0	1	0	0	0	0	0
23847	Fernandes, J.A. and Papathanasopoulou, E. and Hattam, C. and QueirÃ³s, A.M. and Cheung, W.W.W.L. and Yool, A. and Artioli, Y. and Pope, E.C. and Flynn, K.J. and Merino, G. and Calosi, P. and Beaumont, N. and Austen, M.C. and Widdicombe, S. and Barange, M.	Estimating the ecological, economic and social impacts of ocean acidification and warming on UK fisheries	Assessments of the combined ecological impacts of ocean acidification and warming (OAW) and their social and economic consequences can help develop adaptive and responsive management strategies in the most sensitive regions. Here, available observational and experimental data, theoretical, and modelling approaches are combined to project and quantify potential effects of OAW on the future fisheri…	https://www.scopus.com/inward/record.uri?eid=2-s2.0-84988422883&doi=10.1111%2ffaf.12183&partnerID=40&md5=d7dfbd6f01e3f9eac9c7ed6d49248e40	Fish and Fisheries	2017	ARTICLE	18	10.1111/faf.12183	biomass; bivalve; bycatch; carbon emission; catch composition; economic impact; employment; estimation method; fishery; fishing industry; ocean acidification; primary production; shellfish; shellfish culture; social impact, Ireland; United Kingdom, Bivalvia	scopus	/	/	0	1	0	1	0	1	1	0	0	0	0	0	0	0	0	0	0	0	0	0	1	0	1	1	0	Cod; sea bass; scallop; mussel; cockle	1	0	0	0	1	0	0	0	0	0
23854	Fernandez, M. and Castilla, J.C.	The chilean artisanal stone crab (Homalaspis plana) fishery: Catch trends in open access zones and the effect of management areas in Central Chile	The Stone crab Homalaspis plana supports an important artisanal fishery along the coast of Chile. The objectives of this study were to analyze the trends in crab catches and CPUE between 1991 and 1994 in open access fishing areas of Central Chile and to compare the size and sex composition of the catches for two alternative fishing gears. We explored three different CPUEs, because abundance indic…	https://www.scopus.com/inward/record.uri?eid=2-s2.0-0031829841&partnerID=40&md5=9aaf84978a37338f08a02c48c7c5ac26	Journal of Shellfish Research	1998	ARTICLE	17	NA	Homalaspis plana	scopus	/	/	0	0	0	0	0	1	0	0	0	0	0	0	0	0	0	0	0	0	0	1	0	0	1	1	0	Homalapsis plana	1	0	0	0	1	0	0	0	0	0
23971	Finney, B.P. and Gregory-Eaves, I. and Douglas, M.S.V. and Smol, J.P.	Fisheries productivity in the northeastern Pacific Ocean over the past 2,200 years	Historical catch records suggest that climatic variability has had basin-wide effects on the northern Pacific and its fish populations, such as salmon, sardines and anchovies. However, these records are too short to define the nature and frequency of patterns. We reconstructed âˆ¼2,200-year records of sockeye salmon abundance from sediment cores obtained from salmon nursery lakes on Kodiak island…	https://www.scopus.com/inward/record.uri?eid=2-s2.0-0037129222&doi=10.1038%2f416729a&partnerID=40&md5=13e81937ae6a9ebe686e133c3fff477c	Nature	2002	ARTICLE	416	10.1038/416729a	Climate change; Coastal zones; Lakes; Sediments, Fish nurseries, Fisheries, abundance; climate change; fishery production; historical record; stock assessment, anchovy; article; climate; fishery; nonhuman; Pacific Ocean; priority journal; productivity; salmon; sediment; United States, Alaska; Animals; California; Ecosystem; Fisheries; Fishes; Fresh Water; Geologic Sediments; Pacific Ocean; Popula…	scopus	/	/	0	0	0	0	0	1	1	0	0	0	0	0	0	0	0	0	0	0	0	0	1	0	1	1	0	Many	1	0	0	0	1	0	0	0	0	0
24004	Fitri, A. and Basyuni, M. and Wati, R. and Sulistiyono, N. and Slamet, B. and Harahap, Z.A. and Balke, T. and Bunting, P.	Management of mangrove ecosystems for increasing fisheries production in Lubuk Kertang village, North Sumatra, Indonesia	Mangroves play an important and valuable role in coastal and marine ecosystems, in particular acting as nursery grounds for coastal and offshore fisheries. Mangrove ecosystems in North Sumatra, Indonesia, have been lost through anthropogenic activities. The purpose of this study was to calculate the potential contribution of mangrove litter to fisheries and to design a dynamic model of mangrove m…	https://www.scopus.com/inward/record.uri?eid=2-s2.0-85052626044&partnerID=40&md5=d72793cae0f045905adbcf70dc0a5f83	AACL Bioflux	2018	ARTICLE	11	NA	NA	scopus	/	/	0	1	0	0	0	1	0	0	0	0	0	0	0	0	1	0	0	0	0	0	0	1	1	1	0	Avicenna sp.;Rhizophora sp.;Sonneratia sp.	1	0	0	0	1	0	0	0	0	0
24114	Forcada, A. and Valle, C. and Bonhomme, P. and Criquet, G. and Cadiou, G. and Lenfant, P. and Jose, L.S.-L.	Effects of habitat on spillover from marine protected areas to artisanal fisheries	Marine protected areas (MPAs) potentially enhance the long-term sustainability of coastal fish resources that have been overexploited. The types and quality of habitats, both inside and outside the MPAs, may determine the likelihood of migration by fish to surrounding unprotected areas where spillover to fisheries occurs. We assessed whether MPAs enhanced catches of artisanal fisheries, using an …	https://www.scopus.com/inward/record.uri?eid=2-s2.0-65649109709&doi=10.3354%2fmeps07892&partnerID=40&md5=50516ea1077893c9acf4379492a48887	Marine Ecology Progress Series	2009	ARTICLE	379	10.3354/meps07892	artisanal fishery; connectivity; exploitation; fishing gear; habitat quality; habitat type; hypothesis testing; marine park; migration; sustainability, Mediterranean Sea, Dentex dentex; Mullus surmuletus; Phycis phycis; Posidonia oceanica; Sciaena umbra; Scorpaena porcus	scopus	/	/	0	0	0	1	0	0	0	0	0	0	0	0	1	0	0	0	0	0	0	0	1	1	1	1	0	Posidonia oceanica; Dentex dentex; Mullus surmuletus; Phycis phycis; Sciaena umbra; Scorpaena porcus	1	0	0	0	1	0	0	0	0	0
24118	Ford, H. and Garbutt, A. and Duggan-Edwards, M. and PagÃ¨s, J.F. and Harvey, R. and Ladd, C. and Skov, M.W.	Large-scale predictions of salt-marsh carbon stock based on simple observations of plant community and soil type	Carbon stored in coastal wetland ecosystems is of global relevance to climate regulation. Broadscale inventories of this \blue\" carbon store are currently lacking and labour intensive. Sampling 23 salt marshes in the United Kingdom, we developed a Saltmarsh Carbon Stock Predictor (SCSP) with the capacity to predict up to 44 % of spatial variation in surface soil organic carbon (SOC) stock (0-10 …	https://www.scopus.com/inward/record.uri?eid=2-s2.0-85060650641&doi=10.5194%2fbg-16-425-2019&partnerID=40&md5=e1d763060bd363409ad12cdbe2a40cf9	Biogeosciences	2019	ARTICLE	16	10.5194/bg-16-425-2019	carbon sequestration; coastal wetland; ecosystem service; GIS; observational method; organic carbon; plant community; prediction; saltmarsh; soil carbon; soil type; spatial variation, United Kingdom; Wales	scopus	/	/	0	1	0	0	0	0	0	0	0	0	0	1	0	0	0	0	0	0	0	0	0	1	1	1	0	Juncus spp.;Puccinellia maritima;Atriplex portulacoides	0	1	0	0	0	0	0	0	0	0
24153	Fortibuoni, T. and Giovanardi, O. and Pranovi, F. and Raicevich, S. and Solidoro, C. and Libralato, S.	Analysis of long-term changes in a mediterranean marine ecosystem based on fishery landings	In the Mediterranean Sea, structured and standardized monitoring programs of marine resources were set only in the last decades, so the analysis of changes in marine communities over longer time scale has to rely on other sources. In this work, we used seven decades (1945-2014) of disaggregated landings statistics for the Northern Adriatic Sea (Mediterranean) to infer changes in the ecosystem. An…	https://www.scopus.com/inward/record.uri?eid=2-s2.0-85020191024&doi=10.3389%2fFMARS.2017.00033&partnerID=40&md5=c95a44e3b30254741aaa3d8379afcae0	Frontiers in Marine Science	2017	ARTICLE	4	10.3389/FMARS.2017.00033	NA	scopus	/	/	0	0	0	0	0	1	0	0	0	0	0	0	0	0	0	0	0	0	0	0	1	0	1	1	1	Many	1	0	0	0	1	0	0	0	0	0
24166	Foster-Martinez, M.R. and Lacy, J.R. and Ferner, M.C. and Variano, E.A.	Wave attenuation across a tidal marsh in San Francisco Bay	Wave attenuation is a central process in the mechanics of a healthy salt marsh. Understanding how wave attenuation varies with vegetation and hydrodynamic conditions informs models of other marsh processes that are a function of wave energy (e.g. sediment transport) and allows for the incorporation of marshes into coastal protection plans. Here, we examine the evolution of wave height across a ti…	https://www.scopus.com/inward/record.uri?eid=2-s2.0-85044351926&doi=10.1016%2fj.coastaleng.2018.02.001&partnerID=40&md5=d02cb07d77b360734ec4a18ff69cac4d	Coastal Engineering	2018	ARTICLE	136	10.1016/j.coastaleng.2018.02.001	Energy dissipation; Estuaries; Sediment transport; Shore protection; Vegetation; Wave energy conversion, Coastal protection; Pacifica; Salt marshes; San Francisco Bay; Spartina foliosa; Wave attenuation, Wetlands, coastal protection; coastal zone management; grass; herb; hydrodynamics; intertidal environment; restoration ecology; saltmarsh; vegetation dynamics; wave attenuation, California; Calif…	scopus	/	/	0	1	0	1	0	0	0	0	0	0	0	1	0	0	0	0	0	1	0	0	0	1	1	1	0	Spartina foliosa;Salicornia pacifica	0	1	0	0	0	0	0	0	0	0
24180	Fouzai, N. and Coll, M. and Palomera, I. and Santojanni, A. and Arneri, E. and Christensen, V.	Fishing management scenarios to rebuild exploited resources and ecosystems of the Northern-Central Adriatic (Mediterranean Sea)	We examined various fishing management options to recover exploited marine resources and ecosystems of the Northern-Central Adriatic Sea. Dynamic simulations were based on a spatial ecological model previously calibrated with time series of data. Scenarios regarding spatial management were evaluated with the establishment of two marine protected areas, respectively, in the Pomo pit and the northe…	https://www.scopus.com/inward/record.uri?eid=2-s2.0-84861979913&doi=10.1016%2fj.jmarsys.2012.05.003&partnerID=40&md5=926f259b90d1ee8ed0f32b64cd5df513	Journal of Marine Systems	2012	ARTICLE	102-104	10.1016/j.jmarsys.2012.05.003	Adriatic Sea; Ecopath with Ecosim; Ecospace; Fisheries management; Marine protected area, Computer simulation; Ecosystems; Management; Marine biology; Natural resources; Oceanography; Recovery, Fisheries, commercial species; ecosystem management; exploitation; fishery management; fishery modeling; marine park; numerical model; pelagic fish; population structure; spatial analysis; time series; tra…	scopus	/	/	0	0	0	0	0	1	0	0	0	0	0	0	0	0	0	0	0	0	0	0	1	0	1	1	0	Many	1	0	0	0	1	0	0	0	0	0
24270	Free, C.M. and Thorson, J.T. and Pinsky, M.L. and Oken, K.L. and Wiedenmann, J. and Jensen, O.P.	Impacts of historical warming on marine fisheries production	Climate change is altering habitats for marine fishes and invertebrates, but the net effect of these changes on potential food production is unknown. We used temperature-dependent population models to measure the influence of warming on the productivity of 235 populations of 124 species in 38 ecoregions. Some populations responded significantly positively (n = 9 populations) and others responded …	https://www.scopus.com/inward/record.uri?eid=2-s2.0-85062392352&doi=10.1126%2fscience.aau1758&partnerID=40&md5=c7208a7aacc44ee5368b5738b702aa20	Science	2019	ARTICLE	363	10.1126/science.aau1758	aquaculture; aquaculture production; exploitation; fishery production; food production; global warming; historical perspective; life history; maximum sustainable yield; temperature effect, article; biogeographic region; clinical article; fishery management; human; life history; productivity; sea; warming; animal; climate change; ecosystem; fish; fishery; population dynamics; temperature; theoreti…	scopus	/	/	0	0	0	0	0	1	1	0	0	0	0	0	0	0	0	0	0	0	0	0	1	0	0	1	0	0	1	0	0	0	1	0	0	0	0	0
24375	Fu, C. and Large, S. and Knight, B. and Richardson, A.J. and Bundy, A. and Reygondeau, G. and Boldt, J. and van der Meeren, G.I. and Torres, M.A. and Sobrino, I. and Auber, A. and Travers-Trolet, M. and Piroddi, C. and Diallo, I. and Jouffre, D. and Mendes, H. and Borges, M.F. and Lynam, C.P. and Coll, M. and Shannon, L.J. and Shin, Y.-J.	Relationships among fisheries exploitation, environmental conditions, and ecological indicators across a series of marine ecosystems	Understanding how external pressures impact ecosystem structure and functioning is essential for ecosystem-based approaches to fisheries management. We quantified the relative effects of fisheries exploitation and environmental conditions on ecological indicators derived from two different data sources, fisheries catch data (catch-based) and fisheries independent survey data (survey-based) for 12…	https://www.scopus.com/inward/record.uri?eid=2-s2.0-84923091424&doi=10.1016%2fj.jmarsys.2015.01.004&partnerID=40&md5=1bee617fb36fdcd0f0a27a60da995e5b	Journal of Marine Systems	2015	ARTICLE	148	10.1016/j.jmarsys.2015.01.004	Ecology; Fisheries; Least squares approximations; Surveys, Ecological indicators; Environmental conditions; Environmental pressures; Exploited ecosystems; Fisheries management; Marine ecosystem; Partial least square (PLS); Path models, Ecosystems, biomass; catch statistics; ecosystem management; environmental conditions; exploitation; fishery management; fishery oceanography; fishery survey; leas…	scopus	/	/	0	0	0	0	0	1	1	0	0	0	0	0	0	0	0	0	0	0	0	0	1	0	0	1	0	Many	1	0	0	0	1	0	0	0	0	0
24389	Fu, X.-M. and Zhang, M.-Q. and Liu, Y. and Shao, C.-L. and Hu, Y. and Wang, X.-Y. and Su, L.-R. and Wang, N. and Wang, C.-Y.	Protective exploitation of marine bioresources in China	The China Seas possess a variety of marine bioresources; however, many problems have been caused by exploitation and mismanagement of the resources, ecosystem and environment. In present study, the status of Chinese marine bioresources, as well as the issues of exploitation and utilization of resources were analyzed and discussed. Over-fishing, pollution and other anthropogenic activities have re…	https://www.scopus.com/inward/record.uri?eid=2-s2.0-85048983191&doi=10.1016%2fj.ocecoaman.2018.06.018&partnerID=40&md5=abac32c4be26403545ff9ff2c55771e2	Ocean and Coastal Management	2018	ARTICLE	163	10.1016/j.ocecoaman.2018.06.018	Biodiversity; Ecosystems; Fisheries; Marine biology; Natural resources, Ecological environments; Fishery resources; Marine bioresources; Marine conservations; Protective exploitation; Sustainable exploitation, Marine pollution, biodiversity; coastal protection; compliance; conservation management; environmental degradation; exploitation; human activity; marine ecosystem; marine environment; marin…	scopus	/	/	0	0	0	1	0	1	1	0	0	0	0	0	0	0	0	0	0	0	0	0	1	0	1	1	0	Many	2	0	0	0	1	0	0	0	0	0
24413	Fujiwara, M. and Backstrom, J.D. and Woodward, R.T.	A coupled recreational anglers' decision and fish population dynamics model	The effective management of fish populations requires understanding of both the biology of the species being managed and the behavior of the humans who harvest those species. For many marine fisheries, recreational harvests represent a significant portion of the total fishing mortality. For such fisheries, therefore, a model that captures the dynamics of angler choices and the fish population wou…	https://www.scopus.com/inward/record.uri?eid=2-s2.0-85055808706&doi=10.1371%2fjournal.pone.0206537&partnerID=40&md5=b834b6f576b4efab18056394374bdc07	PLoS ONE	2018	ARTICLE	13	10.1371/journal.pone.0206537	Article; biological model; decision making; fishery management; fishing; Gulf of Mexico; mathematical analysis; population abundance; population dynamics; prediction; travel; animal; biological model; environmental protection; fish; fishery; human; recreation, Animals; Conservation of Natural Resources; Decision Making; Fisheries; Fishes; Humans; Models, Biological; Population Dynamics; Recreation	scopus	/	/	0	0	0	0	0	1	0	1	0	0	0	0	0	0	0	0	0	1	0	0	1	0	1	1	0	Red Drum; Spotted Sea Trout	1	0	1	0	1	0	0	0	0	0
24492	Gabche, C.E. and Youmbi, T.J. and Angwe, C.A.	The impacts of sea-level rise on the coastal fisheries resources and aquatic ecosystems of Cameroon (Central Africa)	Sea-level rise (SLR), in association with the topography of low-lying coastal areas, their hydrology, sedimentology, natural dynamics, and anthropogenic interactions, will profoundly affect the coastal zone of Cameroon in the new century. Anticipated impacts of SLR on species abundance, distribution, and diversity in the wetlands and aquatic ecosystems are highlighted, focusing on fish and plant …	https://www.scopus.com/inward/record.uri?eid=2-s2.0-77956967322&doi=10.1016%2fS1568-2692%2800%2980018-2&partnerID=40&md5=50aba996a34931818926b96d1cc412f9	Proceedings in Marine Science	2000	ARTICLE	2	10.1016/S1568-2692(00)80018-2	NA	scopus	/	/	0	1	0	1	0	1	0	1	0	0	0	0	0	0	1	0	0	1	0	0	1	1	1	1	0	Many	2	0	0	0	1	1	0	0	0	0
24505	Gaglio, M. and Aschonitis, V.G. and Gissi, E. and Castaldelli, G. and Fano, E.A.	Land use change effects on ecosystem services of river deltas and coastal wetlands: case study in Volano Mesola Goro in Po river delta (Italy)	The landscape of river deltas and coastal wetlands is under a continuous alteration due the combined effects of human and natural factors. The aim of the study is to analyze the Land Use/Land Cover (LULC) changes and associated Ecosystem Services (ESs) of a protected wetland area in the Po river delta (Northern Italy). A combination of methodologies which take into account both the assessment of …	https://www.scopus.com/inward/record.uri?eid=2-s2.0-84979993338&doi=10.1007%2fs11273-016-9503-1&partnerID=40&md5=db1c02e9093ece3cb5ea58228bc7b1e8	Wetlands Ecology and Management	2017	ARTICLE	25	10.1007/s11273-016-9503-1	coastal wetland; economic impact; ecosystem service; environmental protection; governance approach; land cover; land reclamation; land use change; natural capital; numerical method; protected area, Italy; Po Delta; Veneto	scopus	/	/	0	1	0	0	0	0	0	0	0	0	0	1	0	0	0	0	1	0	0	0	0	0	0	0	0	0	4	8	2	0	1	1	1	1	1	1
24506	Gaglio, M. and Lanzoni, M. and Nobili, G. and Viviani, D. and Castaldelli, G. and Fano, E.A.	Ecosystem services approach for sustainable governance in a brackish water lagoon used for aquaculture	Human impacts on deltas often involve reclamation of coastal wetlands, causing a dramatic loss of ecological functions. We propose an Ecosystem Services (ES) approach to promote coordinated governance of aquaculture and environmental conservation in a brackish lagoon of the Po River delta (Italy). Spatiotemporal changes of aquatic vegetated habitats and clam production were evaluated, and experim…	https://www.scopus.com/inward/record.uri?eid=2-s2.0-85064828650&doi=10.1080%2f09640568.2019.1581602&partnerID=40&md5=c6acff7f29f894c7afcb3fea31262ca9	Journal of Environmental Planning and Management	2019	ARTICLE	62	10.1080/09640568.2019.1581602	anthropogenic effect; brackish water; clam culture; ecosystem service; habitat conservation; halophyte; sustainability, Italy; Po Delta; Veneto, Aves; Bivalvia; Phragmites australis	scopus	/	/	0	0	0	0	0	1	0	0	0	0	Lagoon;0elta	0	0	0	0	0	0	0	1	0	1	0	1	1	1	Many	1	1	1	0	1	0	0	0	0	0
24542	Galbraith, E.D. and Carozza, D.A. and Bianchi, D.	A coupled human-Earth model perspective on long-term trends in the global marine fishery	The global wild marine fish harvest increased fourfold between 1950 and a peak value near the end of the 20th century, reflecting interactions between anthropogenic and ecological forces. Here, we examine these interactions in a bio-energetically constrained, spatially and temporally resolved model of global fisheries. We conduct historical hindcasts with the model, which suggest that technologic…	https://www.scopus.com/inward/record.uri?eid=2-s2.0-85016148923&doi=10.1038%2fncomms14884&partnerID=40&md5=ede8a5008504435fe8f199fa0454aba5	Nature Communications	2017	ARTICLE	8	10.1038/ncomms14884	bioenergetics; climate change; economic analysis; environmental factor; fishery management; fishery production; global perspective; harvesting; hindcasting; human activity; long-term change; overfishing; trend analysis; twentieth century, climate change; fishery; fishing; human; simulation; astronomy; biological model; fishery; forecasting; statistics and numerical data; theoretical model; trends…	scopus	/	/	0	0	0	0	0	1	1	0	0	0	0	0	0	0	0	0	0	0	0	0	1	0	1	1	0	Many	1	0	0	0	1	0	0	0	0	0
24605	Gamboa-Alvarez, M.Ã. and LÃ³pez-Rocha, J.A. and Poot-LÃ³pez, G.R. and Aguilar-Perera, A. and Villegas-HernÃ¡ndez, H.	Rise and decline of the sea cucumber fishery in Campeche Bank, Mexico	The present work is the result of an extensive review related to the biological, fishing and management history of the sea cucumber fishery in the region known as Campeche Bank. It also examines the problems associated with its fishing, and the alternatives for sustainable use and its restoration. The following two periods of development of the sea cucumber fishery were analysed: (1) promotion fi…	https://www.scopus.com/inward/record.uri?eid=2-s2.0-85072996710&doi=10.1016%2fj.ocecoaman.2019.105011&partnerID=40&md5=3da2ed754775df91c7ac83f992a36908	Ocean and Coastal Management	2020	ARTICLE	184	10.1016/j.ocecoaman.2019.105011	Bank protection; Restoration, Holothuria floridana; Isostichopus badionotus; Sea cucumber; Seizure; Yucatan peninsula, Fisheries, catch statistics; echinoderm; exploitation; fishery management; legal system; management practice; resource development; sustainability, Atlantic Ocean; Campeche Bank; Gulf of Mexico; Yucatan Peninsula, Holothuria floridana; Holothuroidea; Istichopus badionotus	scopus	/	/	0	0	0	1	0	0	0	0	0	0	0	0	1	1	0	0	0	0	0	1	0	0	1	1	0	Sea cucumber	1	0	0	0	1	0	0	0	0	0
24727	Garrard, S.L. and Beaumont, N.J.	The effect of ocean acidification on carbon storage and sequestration in seagrass beds; a global and UK context	Ocean acidification will have many negative consequences for marine organisms and ecosystems, leading to a decline in many ecosystem services provided by the marine environment. This study reviews the effect of ocean acidification (OA) on seagrasses, assessing how this may affect their capacity to sequester carbon in the future and providing an economic valuation of these changes. If ocean acidif…	https://www.scopus.com/inward/record.uri?eid=2-s2.0-84922621854&doi=10.1016%2fj.marpolbul.2014.07.032&partnerID=40&md5=7db0377a13fffe8d39dc1309d4aab887	Marine Pollution Bulletin	2014	ARTICLE	86	10.1016/j.marpolbul.2014.07.032	Acidification; Carbon; Ecology; Ecosystems; Forestry; Marine biology; Oceanography; Plants (botany); Resource valuation; Sustainable development, Carbon sequestration; Carbon storage and sequestrations; Economic valuation; Ecosystem services; Marine environment; Ocean acidifications; Seagrasses; Sustainable management, Carbon capture, Article; biodegradation; biomass; carbon sequestration; carbon…	scopus	/	/	0	1	0	0	0	0	0	0	0	0	0	0	1	0	0	0	0	0	0	0	0	1	1	1	1	Zostera marina; Cymodocea sp; Posidonia oceanica	0	1	0	0	0	0	0	0	0	0
24743	Gascuel, D. and Coll, M. and Fox, C. and Guenette, S. and Guitton, J. and Kenny, A. and Knittweis, L. and Rasmus Nielsen, J. and Piet, G. and Raid, T. and Travers-Trolet, M. and Shephard, S.	Fishing impact and environmental status in European seas: A diagnosis from stock assessments and ecosystem indicators	Stock-based and ecosystem-based indicators are used to provide a new diagnosis of the fishing impact and environmental status of European seas. In the seven European marine ecosystems covering the Baltic and the North-east Atlantic, (i) trends in landings since 1950 were examined; (ii) syntheses of the status and trends in fish stocks were consolidated at the ecosystem level; and (iii) trends in …	https://www.scopus.com/inward/record.uri?eid=2-s2.0-84895807878&doi=10.1111%2ffaf.12090&partnerID=40&md5=85bf33c5843f92b8f733511bf09f311d	Fish and Fisheries	2016	ARTICLE	17	10.1111/faf.12090	biomass; detection method; ecological impact; ecosystem management; environmental indicator; exploitation; fishery management; fishing; fishing community; fishing effort; fishing mortality; implementation process; mariculture; marine ecosystem; mortality; stock assessment; trophic level, Atlantic Ocean; Atlantic Ocean (Northeast); Baltic Sea	scopus	/	/	0	0	0	1	0	1	1	0	0	0	0	0	0	0	0	0	0	0	0	0	1	0	1	1	1	Many	1	0	0	0	1	0	0	0	0	0
24804	Gelcich, S. and Hughes, T.P. and Olsson, P. and Folke, C. and Defeo, O. and FernÃ¡ndez, M. and Foale, S. and Gunderson, L.H. and RodrÃ­guez-Sickert, C. and Scheffer, M. and Steneck, R.S. and Castilla, J.C.	Navigating transformations in governance of Chilean marine coastal resources	Marine ecosystems are in decline. New transformational changes in governance are urgently required to cope with overfishing, pollution, global changes, and other drivers of degradation. Here we explore social, political, and ecological aspects of a transformation in governance of Chile's coastal marine resources, from 1980 to today. Critical elements in the initial preparatory phase of the transf…	https://www.scopus.com/inward/record.uri?eid=2-s2.0-78049276265&doi=10.1073%2fpnas.1012021107&partnerID=40&md5=0a50cd77256a5b88f2095e7c9f9f915c	Proceedings of the National Academy of Sciences of the United States of America	2010	ARTICLE	107	10.1073/pnas.1012021107	article; Chile; coastal waters; decision making; ecosystem restoration; environmental management; fishery; government; marine environment; priority journal; resource allocation; social network; animal; ecosystem; environmental protection; fish; fishery; policy; procedures, sea water, Animals; Chile; Conservation of Natural Resources; Ecosystem; Fisheries; Fishes; Public Policy; Seawater	scopus	/	/	1	0	1	0	0	0	0	0	0	0	0	0	0	0	0	0	0	0	0	1	0	0	1	1	0	Concholepas concholepas	1	0	0	0	1	0	0	0	0	0
24873	Ghermandi, A. and Nunes, P.A.L.D.	A global map of coastal recreation values: Results from a spatially explicit meta-analysis	This paper examines the welfare dimension of the recreational services of coastal ecosystems. First, we construct a global database of primary valuation studies that focus on recreational benefits of coastal ecosystems. Second, the profile of each of the 253 individual observations is enriched with characteristics of the built coastal environment (accessibility, anthropogenic pressure, human deve…	https://www.scopus.com/inward/record.uri?eid=2-s2.0-84872408446&doi=10.1016%2fj.ecolecon.2012.11.006&partnerID=40&md5=a271dabb01dee4873e7e23408d6c2529	Ecological Economics	2013	ARTICLE	86	10.1016/j.ecolecon.2012.11.006	anthropogenic effect; biodiversity; coastal zone; ecosystem service; global perspective; meta-analysis; precipitation (climatology); protected area; ranking; recreational development; valuation; welfare economics; welfare provision	scopus	/	/	0	1	0	1	0	0	0	0	0	0	0	1	0	1	1	0	1	1	0	0	0	0	0	0	0	0	0	0	2	0	0	0	0	0	0	0
24959	Gilman, E. and Chaloupka, M. and Read, A. and Dalzell, P. and Holetschek, J. and Curtice, C.	Hawaii longline tuna fishery temporal trends in standardized catch rates and length distributions and effects on pelagic and seamount ecosystems	Declines in absolute abundance and altered size distributions from size-selective removals of market species of pelagic apex predators in tuna fisheries alters evolutionary characteristics of populations and ecosystem processes and stability. Pelagic fishing at seamounts, where hyperstability of pelagic predators may occur, can exacerbate declining abundance and have high bycatch of species group…	https://www.scopus.com/inward/record.uri?eid=2-s2.0-84864546664&doi=10.1002%2faqc.2237&partnerID=40&md5=9d4d87324a9541f458e38d0318832f75	Aquatic Conservation: Marine and Freshwater Ecosystems	2012	ARTICLE	22	10.1002/aqc.2237	abundance; bycatch; catch composition; commercial species; fish; fishing effort; pelagic environment; population decline; population distribution; population size; relative abundance; seamount; standardization; vulnerability, Cheloniidae; Chondrichthyes; Scombridae; Testudines; Xiphiidae	scopus	/	/	0	0	0	0	0	1	1	0	0	0	0	0	0	0	0	0	0	0	0	1	0	0	1	1	0	Tuna	1	0	0	0	1	0	0	0	0	0
25067	Gnanamoorthy, P. and Selvam, V. and Ramasubramanian, R. and Chakraborty, S. and Pramit, D. and Karipot, A.	Soil organic carbon stock in natural and restored mangrove forests in pichavaram south-east coast of india	Mangrove ecosystem is one of the important coastal ecosystems providing ecological security of the coastal area and livelihood security to the coastal fishermen. Besides it plays an important role in carbon sequestration as large amount of carbon is stored in the below ground biomass. The role of mangrove restoration in carbon stocking has not been studied comprehensively either globally or natio…	https://www.scopus.com/inward/record.uri?eid=2-s2.0-85068650876&partnerID=40&md5=ca0527153a669bbd21f3cf8a8b2e6798	Indian Journal of Geo-Marine Sciences	2019	ARTICLE	48	NA	carbon sequestration; coastal zone; forest ecosystem; mangrove; organic carbon; soil organic matter; stand structure, India; Pichavaram; Tamil Nadu, Rhizophoraceae	scopus	/	/	0	1	0	0	0	0	0	0	0	0	0	0	0	0	1	0	0	0	0	0	0	1	1	1	1	Rhizophora spp. ; Avicennia spp. ; 12 species in total	0	1	0	0	0	0	0	0	0	0
25141	Gomes, H. and Kersulec, C. and Doyen, L. and Blanchard, F. and Cisse, A.A. and Sanz, N.	The Major Roles of Climate Warming and Ecological Competition in the Small-scale Coastal Fishery in French Guiana	Marine ecosystems, biodiversity, and fisheries are under strain worldwide due to global changes including climate warming and demographic pressure. To address this issue, many scientists and stakeholders advocate the use of an ecosystem approach for fisheries that integrates the numerous ecological and economic complexities at play rather than focusing on the management of individual target speci…	https://www.scopus.com/inward/record.uri?eid=2-s2.0-85106312915&doi=10.1007%2fs10666-021-09772-8&partnerID=40&md5=e4f6b812db59755bfbc03b839946951b	Environmental Modeling and Assessment	2021	ARTICLE	NA	10.1007/s10666-021-09772-8	NA	scopus	/	/	0	0	0	0	0	1	0	0	0	0	0	0	0	0	0	0	0	0	0	0	1	0	1	1	0	Many	1	0	0	0	1	0	0	0	0	0
25241	Gopalakrishna Pillai, N. and Satheeshkumar, P.	Biology, fishery, conservation and management of Indian Ocean tuna fisheries	The focus of the study is to explore the recent trend of the world tuna fishery with special reference to the Indian Ocean tuna fisheries and its conservation and sustainable management. In the Indian Ocean, tuna catches have increased rapidly from about 179959 t in 1980 to about 832246 t in 1995. They have continued to increase up to 2005; the catch that year was 1201465 t, forming about 26% of …	https://www.scopus.com/inward/record.uri?eid=2-s2.0-84871834160&doi=10.1007%2fs12601-012-0038-y&partnerID=40&md5=d57d509f78d2264afbe811732c9f016e	Ocean Science Journal	2012	ARTICLE	47	10.1007/s12601-012-0038-y	catchability; commercial species; conservation management; fishery management; fishery production; stock assessment; sustainable development; trend analysis; tuna fishery, Indian Ocean, Scombridae	scopus	/	/	0	0	0	0	0	1	1	0	0	0	0	0	0	0	0	0	0	0	0	0	1	0	1	1	0	Species of tunas	1	0	0	0	1	0	0	0	0	0
25261	Gorham, C. and Lavery, P. and Kelleway, J.J. and Salinas, C. and Serrano, O.	Soil Carbon Stocks Vary Across Geomorphic Settings in Australian Temperate Tidal Marsh Ecosystems	Tidal marshes rank among the ecosystems with the highest capacity to sequester and store organic carbon (Corg) on earth. To inform conservation of coastal vegetated ecosystems for climate change mitigation, this study investigated the factors driving variability in carbon storage. We estimated soil Corg stocks in tidal marshes across temperate Western Australia and assessed differences among geom…	https://www.scopus.com/inward/record.uri?eid=2-s2.0-85086875305&doi=10.1007%2fs10021-020-00520-9&partnerID=40&md5=7159bf5b01301b402a42fe0da24b5a66	Ecosystems	2021	ARTICLE	24	10.1007/s10021-020-00520-9	carbon sequestration; climate change; dicotyledon; soil carbon; temperate environment; vegetation type, Australia, Juncus kraussii; Matthiola; Sarcocornia quinqueflora	scopus	/	/	0	1	0	0	0	0	0	0	0	0	0	1	0	0	0	0	0	0	0	0	0	1	1	1	0	Sarcocornia quinqueflora; Juncus kraussii	0	1	0	0	0	0	0	0	0	0
25336	Graham, N.A.J. and Wilson, S.K. and Jennings, S. and Polunin, N.V.C. and Robinson, J. and Bijoux, J.P. and Daw, T.M.	Lag effects in the impacts of mass coral bleaching on coral reef fish, fisheries, and ecosystems	Recent episodes of coral bleaching have led to wide-scale loss of reef corals and raised concerns over the effectiveness of existing conservation and management efforts. The 1998 bleaching event was most severe in the western Indian Ocean, where coral declined by up to 90% in some locations. Using fisheries-independent data, we assessed the long-term impacts of this event on fishery target specie…	https://www.scopus.com/inward/record.uri?eid=2-s2.0-34648834694&doi=10.1111%2fj.1523-1739.2007.00754.x&partnerID=40&md5=d0cc59757bcf7ae8bce82540ba4408bd	Conservation Biology	2007	ARTICLE	21	10.1111/j.1523-1739.2007.00754.x	community structure; conservation management; coral bleaching; coral reef; fishery; fishery production; long-term change; marine ecosystem; marine park; size structure; spectral analysis, animal; Anthozoa; article; ecosystem; environmental monitoring; environmental protection; fish; food industry; physiology; population dynamics; Seychelles; time, Animals; Anthozoa; Conservation of Natural Resour…	scopus	/	/	0	0	0	1	0	0	0	0	0	0	0	0	0	1	0	0	0	0	0	0	1	1	0	1	0	0	1	0	0	0	1	0	0	0	0	0
25381	Gray, M. and Ermgassen, P. and Gair, J. and Langdon, C. and Lemagie, E. and Lerczak, J.	Spatially Explicit Estimates of In Situ Filtration by Native Oysters to Augment Ecosystem Services during Restoration	US west coast populations of the native Olympia oyster Ostrea lurida declined precipitously in the late nineteenth and early twentieth centuries and were often replaced by the non-native Pacific oyster (Crassostrea gigas) by the aquaculture industry. Recovery of native oyster ecosystem services derived from their suspension feeding activities (termed filtration servicesâ€ (FS)) often serves as a…	https://www.scopus.com/inward/record.uri?eid=2-s2.0-85060183580&doi=10.1007%2fs12237-019-00515-3&partnerID=40&md5=a59b1e6eac1c81a579b61d30aad67690	Estuaries and Coasts	2019	ARTICLE	42	10.1007/s12237-019-00515-3	aquaculture industry; biofiltration; bivalve; ecological modeling; ecosystem service; estimation method; estuarine environment; feeding behavior; historical ecology; hydrodynamics; in situ measurement; native species; restoration ecology, Oregon; Pacific Coast [North America]; Pacific Coast [United States]; United States; Yaquina Bay, Crassostrea gigas; Ostrea conchaphila; Ostrea lurida; Ostreidae	scopus	/	/	0	0	0	1	0	0	0	1	0	0	0	0	0	0	0	0	0	1	0	0	1	0	1	1	0	Ostrea lurida; Crassostrea gigas	1	0	0	0	0	0	0	0	1	0
25437	Gren, I.-M.	The economic value of mussel farming for uncertain nutrient removal in the Baltic Sea	Mussel farming has been recognised as a low cost option for mitigating damage caused by eutrophication in the Baltic Sea. However, uncertain nutrient removal owing to weather and environmental conditions at the mussel farm site has not been previously considered. The purpose of this study was to estimate whether mussel farming has cost advantages even in conditions of uncertainty. To this end, th…	https://www.scopus.com/inward/record.uri?eid=2-s2.0-85067502048&doi=10.1371%2fjournal.pone.0218023&partnerID=40&md5=7263b4590a502beb986d09fe39cf5304	PLoS ONE	2019	ARTICLE	14	10.1371/journal.pone.0218023	agricultural land; agricultural worker; article; Baltic Sea; cost minimization analysis; ecosystem; human; mussel; nonhuman; nutrient; probability; uncertainty; animal; aquaculture; biological model; bivalve; economic model; economics; ecosystem; growth, development and aging; sea; sea food, Animals; Aquaculture; Bivalvia; Ecosystem; Models, Biological; Models, Economic; Oceans and Seas; Seafood	scopus	/	/	0	0	0	0	0	0	0	0	0	1	0	0	0	0	0	0	0	0	0	1	0	0	0	0	0	Mussel	1	2	0	0	0	0	0	0	1	0
25438	Gren, I.-M. and NystrÃ¶m Sandman, A. and NÃ¤slund, J.	Aquatic invasive species and ecosystem services: Economic effects of the worm Marenzelleria spp. in the Baltic Sea	Impacts of alien marine species on ecosystem services have been documented in numerous studies, but estimates of the costs, with explicit quantification of the impact channels, are lacking. We calculated the costs of the invasive worm Marenzelleria in the Baltic Sea, which affects the capacity of the seabed to store nutrients, by combining the production function and replacement cost methods. The…	https://www.scopus.com/inward/record.uri?eid=2-s2.0-85042598369&doi=10.1016%2fj.wre.2018.02.003&partnerID=40&md5=b279ec7fdc81fcfaaf524fbc28b64879	Water Resources and Economics	2018	ARTICLE	24	10.1016/j.wre.2018.02.003	annelid; aquatic organism; cost; economic impact; ecosystem service; eutrophication; introduced species; invasive species; nutrient; phosphorus, Atlantic Ocean; Baltic Sea; Poland [Central Europe], Marenzelleria	scopus	/	/	0	0	0	0	0	0	0	0	0	1	0	0	0	0	0	0	0	0	0	1	0	0	0	1	0	Marenzelleria spp.	0	1	0	1	0	0	0	0	0	0
25439	Gren, I.-M. and Tirkaso, W.T.	Costs of mussel farming: A meta-regression analysis	Mussel farming has emerged as a relatively low-cost measure for reducing the content of nutrients in seas, but no systematic assessment has been undertaken of the costs involved. This study estimated the cost of producing mussels by means of a meta-regression analysis. The estimation of the cost function considered different types of mussel, environmental conditions and study characteristics. In …	https://www.scopus.com/inward/record.uri?eid=2-s2.0-85103393535&doi=10.1016%2fj.aquaculture.2021.736649&partnerID=40&md5=ada422e1a9e2cec55da8ceb73aed7d22	Aquaculture	2021	ARTICLE	539	10.1016/j.aquaculture.2021.736649	bivalve; cost analysis; environmental conditions; environmental economics; estimation method; fishery production; interest rate; regression analysis; salinity; temperature effect, Atlantic Ocean; Baltic Sea; Kaliningrad	scopus	/	/	0	1	0	0	0	0	0	0	0	0	0	0	0	0	0	0	0	0	0	1	0	0	1	1	0	Mussels	1	1	0	0	1	0	0	0	0	0
25544	Guenette, S. and Gascuel, D.	Shifting baselines in European fisheries: The case of the Celtic Sea and Bay of Biscay	Stocks status and ecosystem indicators of the Celtic Sea and the Bay of Biscay were analysed from 1950 to 2008 based on landings, stocks assessments data and additional auxiliary observations. The apparent stability in landings over the last 50 years masks the fact that the fisheries have been sustained at the cost of a dramatic increase in fishing pressure, and a change in species composition an…	https://www.scopus.com/inward/record.uri?eid=2-s2.0-84870236073&doi=10.1016%2fj.ocecoaman.2012.06.010&partnerID=40&md5=a50fcb43ef02b911e6b1b6bdcaa25c64	Ocean and Coastal Management	2012	ARTICLE	70	10.1016/j.ocecoaman.2012.06.010	Age structures; Bay of Biscay; Demersal fish; Ecosystem indicators; Fishing ground; Overexploitation; Primary production; Species composition; Trophic level, Fish; Landing, Fisheries, bioindicator; biomass; community composition; cost-benefit analysis; demersal fish; exploitation; fishery management; fishing mortality; observational method; pressure effect; primary production; stock assessment; t…	scopus	/	/	0	0	1	1	1	1	1	0	0	0	0	0	0	0	0	0	0	0	0	0	1	0	1	1	0	Many	1	0	0	0	1	0	0	0	0	0
25553	Guannel, G. and Arkema, K. and Ruggiero, P. and Verutes, G.	The power of three: Coral reefs, seagrasses and mangroves protect coastal regions and increase their resilience	Natural habitats have the ability to protect coastal communities against the impacts of waves and storms, yet it is unclear how different habitats complement each other to reduce those impacts. Here, we investigate the individual and combined coastal protection services supplied by live corals on reefs, seagrass meadows, and mangrove forests during both non-storm and storm conditions, and under p…	https://www.scopus.com/inward/record.uri?eid=2-s2.0-84978663084&doi=10.1371%2fjournal.pone.0158094&partnerID=40&md5=8c8134b820312685cbc2bba311dde3ae	PLoS ONE	2016	ARTICLE	11	10.1371/journal.pone.0158094	coral reef; degradation; forest; habitat; mangrove; quantitative study; sea level; seagrass; seashore; animal; Anthozoa; aquatic species; Belize; biological model; ecosystem; environmental protection; Poaceae; weather; wetland, Animals; Anthozoa; Aquatic Organisms; Belize; Conservation of Natural Resources; Coral Reefs; Ecosystem; Models, Biological; Poaceae; Weather; Wetlands	scopus	/	/	0	1	0	1	0	0	0	0	0	0	0	0	1	1	1	0	0	0	0	0	0	1	0	1	0	Many	0	1	0	0	0	0	0	0	0	0
25585	Guerry, A.D. and Ruckelshaus, M.H. and Arkema, K.K. and Bernhardt, J.R. and Guannel, G. and Kim, C.-K. and Marsik, M. and Papenfus, M. and Toft, J.E. and Verutes, G. and Wood, S.A. and Beck, M. and Chan, F. and Chan, K.M.A. and Gelfenbaum, G. and Gold, B.D. and Halpern, B.S. and Labiosa, W.B. and Lester, S.E. and Levin, P.S. and McField, M. and Pinsky, M.L. and Plummer, M. and Polasky, S. and Rug…	Modeling benefits from nature: Using ecosystem services to inform coastal and marine spatial planning	People around the world are looking to marine ecosystems to provide additional benefits to society. As they consider expanding current uses and investing in new ones, new management approaches are needed that will sustain the delivery of the diverse benefits that people want and need. An ecosystem services framework provides metrics for assessing the quantity, quality, and value of benefits obtai…	https://www.scopus.com/inward/record.uri?eid=2-s2.0-84861352210&doi=10.1080%2f21513732.2011.647835&partnerID=40&md5=ab056f948f8918ec33f8313cc5402550	International Journal of Biodiversity Science, Ecosystem Services and Management	2012	ARTICLE	8	10.1080/21513732.2011.647835	decision making; decision support system; ecosystem modeling; ecosystem service; marine ecosystem; nature-society relations; spatial planning, British Columbia; Canada; Pacific Coast [North America]; Pacific Coast [United States]; United States; Vancouver Island	scopus	/	/	0	0	0	0	0	0	0	0	0	1	0	0	0	0	0	0	0	0	0	0	0	1	0	0	0	0	2	1	2	0	1	0	0	0	1	0
25622	Gundersen, H. and Rinde, E. and Bekkby, T. and Hancke, K. and Gitmark, J.K. and Christie, H.	Variation in Population Structure and Standing Stocks of Kelp Along Multiple Environmental Gradients and Implications for Ecosystem Services	There is an increasing focus on ecosystem services provided by macroalgae worldwide, many which depend on its structural and morphological characteristics. Here we investigated how characteristics of canopy kelp plants of Laminaria hyperborea varies along the Norwegian part of the NE Atlantic. Ten characteristics related to size, allometry, density, biomass and epiphytes were analyzed along wide …	https://www.scopus.com/inward/record.uri?eid=2-s2.0-85105331159&doi=10.3389%2ffmars.2021.578629&partnerID=40&md5=f8a228c6c912514a5293dae77d7349fc	Frontiers in Marine Science	2021	ARTICLE	8	10.3389/fmars.2021.578629	NA	scopus	/	/	0	0	0	1	0	0	0	0	0	0	0	0	0	0	0	1	0	0	0	0	0	1	1	1	0	Laminaria hyperborea	0	1	0	0	0	0	0	0	0	0
25690	Guyondet, T. and Comeau, L.A. and Bacher, C. and Grant, J. and Rosland, R. and Sonier, R. and Filgueira, R.	Climate Change Influences Carrying Capacity in a Coastal Embayment Dedicated to Shellfish Aquaculture	A spatially explicit coupled hydrodynamic-biogeochemical model was developed to study a coastal ecosystem under the combined effects of mussel aquaculture, nutrient loading and climate change. The model was applied to St Peterâ€™s Bay (SPB), Prince Edward Island, Eastern Canada. Approximately 40Â % of the SPB area is dedicated to mussel (Mytilus edulis) longline culture. Results indicate that the…	https://www.scopus.com/inward/record.uri?eid=2-s2.0-84938421633&doi=10.1007%2fs12237-014-9899-x&partnerID=40&md5=6db40f4d40b46ef64ca6835a2c012a2e	Estuaries and Coasts	2015	ARTICLE	38	10.1007/s12237-014-9899-x	algal bloom; bivalve; carrying capacity; climate change; coastal zone; cultivation; ecological modeling; embankment; fishery management; mortality; mussel culture; nutrient dynamics; phytoplankton; primary production; sedimentation; shellfish culture; stock assessment; trophic level, Canada; Newfoundland and Labrador; Prince Edward Island [Canada]; Saint Peter Bay, Bivalvia; Mytilus edulis	scopus	/	/	0	1	0	0	0	0	0	0	0	0	0	0	0	0	0	0	0	0	0	0	1	0	1	1	0	Mytilus edulis	1	0	0	0	1	0	0	0	0	0
25720	Herivaux, C. and Rey-Valette, H. and Rulleau, B. and Agenais, A.-L. and Grisel, M. and Kuhfuss, L. and Maton, L. and Vinchon, C.	Benefits of adapting to sea level rise: the importance of ecosystem services in the French Mediterranean sandy coastline	This article proposes an innovative approach to assess the benefits of adapting to sea level rise (SLR) in a coastal area on a regional scale. The valuation framework integrates coastal ecosystem services, together with urban and agricultural assets. We simulate the impacts of a progressive 1Â m rise in sea level in the twenty-first century and an extreme flooding event in 2100 for four contraste…	https://www.scopus.com/inward/record.uri?eid=2-s2.0-85043714303&doi=10.1007%2fs10113-018-1313-y&partnerID=40&md5=f2b038a122dc9867412d77ad1b804b21	Regional Environmental Change	2018	ARTICLE	18	10.1007/s10113-018-1313-y	NA	scopus	/	/	0	1	0	1	0	0	0	0	0	0	Lagoon	0	0	0	0	0	0	0	0	0	0	0	0	0	0	0	0	1	0	0	0	0	0	0	0	0
[truncated: 296 more rows]
[truncated: 88 more columns]
